# Supplementary material for: Population genomics and epigenomics of Spirodela polyrhiza provide insights into the evolution of facultative asexuality
Source: Commun Biol. 2024 May 16;7:581. doi: 10.1038/s42003-024-06266-7 (PMC11099151; doi:10.1038/s42003-024-06266-7)
Supplement: Supplementary file 4 — Supplementary Data 1-12 [file 42003_2024_6266_MOESM4_ESM.zip]

Archive with 26 entries (25 files):
- Supplementary_data/
- __MACOSX/._Supplementary_data
- Supplementary_data/Supplementary_Data_10.xlsx
- __MACOSX/Supplementary_data/._Supplementary_Data_10.xlsx
- Supplementary_data/Supplementary_Data_6.xlsx
- __MACOSX/Supplementary_data/._Supplementary_Data_6.xlsx
- Supplementary_data/Supplementary_Data_11.xlsx
- __MACOSX/Supplementary_data/._Supplementary_Data_11.xlsx
- Supplementary_data/Supplementary_Data_1.xlsx
- __MACOSX/Supplementary_data/._Supplementary_Data_1.xlsx
- Supplementary_data/Supplementary_Data_3.xlsx
- __MACOSX/Supplementary_data/._Supplementary_Data_3.xlsx
- Supplementary_data/Supplementary_Data_7.docx
- __MACOSX/Supplementary_data/._Supplementary_Data_7.docx
- Supplementary_data/Supplementary_Data_2.xlsx
- __MACOSX/Supplementary_data/._Supplementary_Data_2.xlsx
- Supplementary_data/Supplementary_Data_9.xlsx
- __MACOSX/Supplementary_data/._Supplementary_Data_9.xlsx
- Supplementary_data/Supplementary_Data_12.xlsx
- __MACOSX/Supplementary_data/._Supplementary_Data_12.xlsx
- Supplementary_data/Supplementary_Data_5.xlsx
- __MACOSX/Supplementary_data/._Supplementary_Data_5.xlsx
- Supplementary_data/Supplementary_Data_4.xlsx
- __MACOSX/Supplementary_data/._Supplementary_Data_4.xlsx
- Supplementary_data/Supplementary_Data_8.xlsx
- __MACOSX/Supplementary_data/._Supplementary_Data_8.xlsx
