# Supplementary material for: Population genomics and epigenomics of Spirodela polyrhiza provide insights into the evolution of facultative asexuality
Source: Commun Biol. 2024 May 16;7:581. doi: 10.1038/s42003-024-06266-7 (PMC11099151; doi:10.1038/s42003-024-06266-7)
Supplement: Supplementary file 4 — Supplementary Data 1-12 [file 42003_2024_6266_MOESM4_ESM.zip › Supplementary_data/Supplementary_Data_10.xlsx]

## Sheet: Sheet1
Gene	Chromosome	Start (uptream 2 Kb included)	End	Strand	3PCLR-SE-Asia	3PCLR-India	3PCLR-Europe	DMRs in comprison	DMR chromosome	DMR start	DMR end	P-value	Q-value	Δ weighted methylation level	Arabidopsis ortholog	Functional annotation
SpGA2022_005388	ChrS02	8616951	8623975	-	0	1	0	India_vs._Europe	ChrS02	8608001	8618000	0	0	-28.3132		Similar to CRK10: Cysteine-rich receptor-like protein kinase 10 (Arabidopsis thaliana)
SpGA2022_011300	ChrS07	7817892	7820680	-	0	0	1	India_vs._Europe	ChrS07	7814001	7824000	7.95e-215	4.07e-213	25.2021		G-TYPE LECTIN S-RECEPTOR-LIKE SERINE/THREONINE-PROTEIN KINASE (PANTHER)
SpGA2022_017870	ChrS15	338147	340588	+	0	1	1	SE-Asia_vs._Europe	ChrS15	331001	341000	1.19e-232	7.92e-231	-33.5724		Similar to Auxin-induced protein X15 (Glycine max)
SpGA2022_017870	ChrS15	338147	340588	+	0	1	1	SE-Asia_vs._India	ChrS15	333001	343000	0	0	-26.0588		Similar to Auxin-induced protein X15 (Glycine max)
SpGA2022_018093	ChrS15	2229797	2257125	+	1	0	0	SE-Asia_vs._America	ChrS15	2257001	2267000	0	0	56.7614		Similar to AIR3: Subtilisin-like protease SBT5.3 (Arabidopsis thaliana)
SpGA2022_018094	ChrS15	2271981	2274595	-	1	0	0	SE-Asia_vs._India	ChrS15	2264001	2274000	0	0	-34.5279	AT1G14620	DECOY, ML46, RIBOSOMAL PROTEIN ML46 (source:Araport11)
SpGA2022_018112	ChrS15	2498714	2501610	+	1	0	0	SE-Asia_vs._America	ChrS15	2490001	2500000	0	0	-30.0176	AT4G12690	DUF868 family protein (DUF868); (source:Araport11)
SpGA2022_018202	ChrS15	3279923	3292171	-	1	0	0	SE-Asia_vs._America	ChrS15	3286001	3296000	0	0	27.4399		Protein of unknown function
SpGA2022_018203	ChrS15	3309161	3316801	-	1	0	0	SE-Asia_vs._America	ChrS15	3302001	3312000	0	0	26.004		Similar to HIP1: Probable E3 ubiquitin-protein ligase HIP1 (Oryza sativa subsp. japonica)
SpGA2022_018203	ChrS15	3309161	3316801	-	1	0	0	SE-Asia_vs._India	ChrS15	3301001	3311000	0	0	38.8866		Similar to HIP1: Probable E3 ubiquitin-protein ligase HIP1 (Oryza sativa subsp. japonica)
SpGA2022_018203	ChrS15	3309161	3316801	-	1	0	0	India_vs._Europe	ChrS15	3301001	3311000	0	0	-40.0193		Similar to HIP1: Probable E3 ubiquitin-protein ligase HIP1 (Oryza sativa subsp. japonica)
SpGA2022_018801	ChrS16	3863499	3865842	-	0	0	1	SE-Asia_vs._Europe	ChrS16	3856001	3866000	2.05e-267	1.67e-265	-29.2668		Similar to FAH1: Dihydroceramide fatty acyl 2-hydroxylase FAH1 (Arabidopsis thaliana)
SpGA2022_018801	ChrS16	3863499	3865842	-	0	0	1	SE-Asia_vs._India	ChrS16	3857001	3867000	4.65e-242	2.82e-240	-25.9533		Similar to FAH1: Dihydroceramide fatty acyl 2-hydroxylase FAH1 (Arabidopsis thaliana)
SpGA2022_019058	ChrS17	1812760	1816271	+	1	0	0	India_vs._Europe	ChrS17	1816001	1826000	0	0	-25.0024		Protein of unknown function
SpGA2022_019059	ChrS17	1814981	1823754	+	1	0	0	SE-Asia_vs._Europe	ChrS17	1816001	1826000	0	0	-25.0024		Glycosyl hydrolases family 81 (GH81) (ProSiteProfiles)
SpGA2022_019059	ChrS17	1814981	1823754	+	1	0	0	India_vs._Europe	ChrS17	1815001	1825000	0	0	-25.627		Glycosyl hydrolases family 81 (GH81) (ProSiteProfiles)
SpGA2022_052023	ChrS04	3855763	3869946	+	1	0	0	SE-Asia_vs._America	ChrS04	3867001	3877000	0	0	-25.9953	AT1G13030	COIL: Coilin (Arabidopsis thaliana) (source:Araport11)
SpGA2022_053070	ChrS07	825564	839459	-	0	1	0	India_vs._Europe	ChrS07	826001	836000	0	0	-25.5368	AT1G55320	AAE18, ACYL-ACTIVATING ENZYME 18 (source:Araport11)
SpGA2022_055386	ChrS14	4678706	4801636	-	0	0	1	SE-Asia_vs._India	ChrS14	4745001	4755000	0	0	-38.7238		Similar to WAK5: Wall-associated receptor kinase 5 (Arabidopsis thaliana)
SpGA2022_055386	ChrS14	4678706	4801636	-	0	0	1	India_vs._Europe	ChrS14	4746001	4756000	6.82e-279	4.82e-277	26.8163		Similar to WAK5: Wall-associated receptor kinase 5 (Arabidopsis thaliana)
SpGA2022_055454	ChrS15	2264610	2274631	-	1	0	0	SE-Asia_vs._America	ChrS15	2257001	2267000	0	0	56.7614		Protein of unknown function
SpGA2022_055454	ChrS15	2264610	2274631	-	1	0	0	SE-Asia_vs._India	ChrS15	2264001	2274000	0	0	-34.5279		Protein of unknown function
SpGA2022_055454	ChrS15	2264610	2274631	-	1	0	0	India_vs._Europe	ChrS15	2265001	2275000	0	0	29.2476		Protein of unknown function
SpGA2022_055515	ChrS15	4104269	4108915	+	1	0	0	SE-Asia_vs._America	ChrS15	4099001	4109000	0	0	-25.6646		Similar to RLP56: Receptor-like protein 56 (Arabidopsis thaliana)
SpGA2022_055515	ChrS15	4104269	4108915	+	1	0	0	SE-Asia_vs._India	ChrS15	4097001	4107000	0	0	-25.1159		Similar to RLP56: Receptor-like protein 56 (Arabidopsis thaliana)
SpGA2022_055578	ChrS16	982228	990301	-	1	0	0	SE-Asia_vs._India	ChrS16	988001	998000	0	0	-28.4485		Similar to HPCA1: Leucine-rich repeat receptor protein kinase HPCA1 (Arabidopsis thaliana)
SpGA2022_055578	ChrS16	982228	990301	-	1	0	0	India_vs._Europe	ChrS16	987001	997000	0	0	25.8197		Similar to HPCA1: Leucine-rich repeat receptor protein kinase HPCA1 (Arabidopsis thaliana)
