# Supplementary material for: Population genomics and epigenomics of Spirodela polyrhiza provide insights into the evolution of facultative asexuality
Source: Commun Biol. 2024 May 16;7:581. doi: 10.1038/s42003-024-06266-7 (PMC11099151; doi:10.1038/s42003-024-06266-7)
Supplement: Supplementary file 4 — Supplementary Data 1-12 [file 42003_2024_6266_MOESM4_ESM.zip › Supplementary_data/Supplementary_Data_11.xlsx]

## Sheet: All_DE_and_under_selection_gene
Differentially_expression_test	Gene	log2FoldChange	padj	Selection in SE-Asia	Selection in India	Selection in Europe	Functional annotation	Single copy orthologs in A. thaliana	Araport11 annotation	Araport11 description	Source
SE-Asia_vs_America	SpGA2022_004273	-9.15873	1.41815e-12	1	0	0	Similar to mat1: Phenolic glucoside malonyltransferase 1 (Nicotiana tabacum)	AT3G29590.1	HXXXD-type acyl-transferase family protein	At3g29590 (At5MAT) encodes a malonyl-CoA:anthocyanidin 5-O-glucoside-6"-O-malonyltransferase that is coordinately expressed with a epistatic 5-O-anthocyanidin glucosyltransferase (At4g14090). The enzyme is involved in the malonylation of anthocyanins in Arabidopsis.	HXXXD-type acyl-transferase family protein;(source:Araport11)
	SpGA2022_005965	-4.76107	3.42934e-06	1	0	0	Similar to GSTU17: Glutathione S-transferase U17 (Arabidopsis thaliana)
	SpGA2022_007051	-3.37531	1.42888e-05	1	0	0	Similar to CYP71P1: Tryptamine 5-hydroxylase (Oryza sativa subsp. japonica)
	SpGA2022_008505	-2.31234	0.000933641	1	0	0	Similar to BHLH41: Putative transcription factor bHLH041 (Arabidopsis thaliana)
	SpGA2022_008520	-1.86074	0.0303133	1	0	0	Similar to PAB2: Polyadenylate-binding protein 2 (Arabidopsis thaliana)
	SpGA2022_009197	-2.60014	0.00949754	1	0	0	Similar to SIRK: Senescence-induced receptor-like serine/threonine-protein kinase (Arabidopsis thaliana)
	SpGA2022_010588	-3.58263	0.0203528	1	0	0	Protein of unknown function
	SpGA2022_012665	-1.84121	0.0284164	1	0	0	Similar to PCRK1: Serine/threonine-protein kinase PCRK1 (Arabidopsis thaliana)
	SpGA2022_013008	1.74624	0.0225148	1	0	0	Similar to MGL: Methionine gamma-lyase (Arabidopsis thaliana)	AT1G64660.1	methionine gamma-lyase	Encodes a functional methionine gamma-lyase, a cytosolic enzyme catalyzes the degradation of methionine into methanethiol, alpha-ketobutyrate and ammonia. The catabolism of excess methionine is important to methionine homeostasis. The mRNA is cell-to-cell mobile.	methionine gamma-lyase;(source:Araport11)
	SpGA2022_014812	5.1509	0.0478902	1	0	0	Protein of unknown function
	SpGA2022_018103	-5.35188	1.01137e-05	1	0	0	Protein of unknown function
	SpGA2022_018161	-5.47581	0.00385168	1	0	0	Protein of unknown function
	SpGA2022_019126	2.06869	0.0117783	1	0	0	Similar to Probable glutathione S-transferase (Nicotiana tabacum)
	SpGA2022_019915	-6.65692	0.0177906	1	0	0	Protein of unknown function
	SpGA2022_019918	-3.94707	1.78628e-12	1	0	0	Similar to At1g51810: Probable LRR receptor-like serine/threonine-protein kinase At1g51810 (Arabidopsis thaliana)
	SpGA2022_053133	-2.40039	0.000237707	1	0	0	Similar to LECRK91: L-type lectin-domain containing receptor kinase IX.1 (Arabidopsis thaliana)	AT5G10530.1	Concanavalin A-like lectin protein kinase family protein	NULL	Concanavalin A-like lectin protein kinase family protein;(source:Araport11)
	SpGA2022_054313	1.67827	0.0114057	1	0	0	Similar to HS1: Stress-response A/B barrel domain-containing protein HS1 (Arabidopsis thaliana)	AT3G17210.1	heat stable protein 1	Encodes a heat stable protein with antimicrobial and antifungal activity.	heat stable protein 1;(source:Araport11)
	SpGA2022_054383	-2.69781	0.0180839	1	0	0	Similar to APD2: E3 ubiquitin-protein ligase APD2 (Arabidopsis thaliana)	AT5G01450.1	RING/U-box superfamily protein	NULL	RING/U-box superfamily protein;(source:Araport11)
	SpGA2022_054596	1.66733	0.0153606	1	0	0	Similar to KAO: Ent-kaurenoic acid oxidase (Oryza sativa subsp. japonica)	AT1G05160.1	cytochrome P450, family 88, subfamily A, polypeptide 3	Encodes an ent-kaurenoic acid hydroxylase, a member of the CYP88A cytochrome p450 family.	cytochrome P450, family 88, subfamily A, polypeptide 3;(source:Araport11)	ent-kaurenoic acid oxidase, a member of the CYP88A subfamily of cytochrome P450 enzymes, catalyzes the three steps of the gibberellin biosynthetic pathway from ent-kaurenoic acid to GA12. A gibberellin-responsive barley mutant, grd5, accumulates ent-kaurenoic acid in developing grains.
	SpGA2022_055397	-2.73659	0.00341433	1	0	0	Similar to DFR: Dihydroflavonol 4-reductase (Vitis vinifera)	AT5G42800.1	dihydroflavonol 4-reductase	dihydroflavonol reductase. Catalyzes the conversion of dihydroquercetin to leucocyanidin in the biosynthesis of anthocyanins. Not expressed in roots (qRT-PCR). The mRNA is cell-to-cell mobile.	dihydroflavonol 4-reductase;(source:Araport11)
	SpGA2022_055521	-2.79035	0.0381593	1	0	0	Similar to RLP9A: Receptor-like protein 9a (Arabidopsis thaliana)
	SpGA2022_055578	-3.72295	0.00541468	1	0	0	Similar to HPCA1: Leucine-rich repeat receptor protein kinase HPCA1 (Arabidopsis thaliana)
SE-Asia_vs_Europe	SpGA2022_004273	-8.2364	4.79895e-10	1	0	0	Similar to mat1: Phenolic glucoside malonyltransferase 1 (Nicotiana tabacum)	AT3G29590.1	HXXXD-type acyl-transferase family protein	At3g29590 (At5MAT) encodes a malonyl-CoA:anthocyanidin 5-O-glucoside-6"-O-malonyltransferase that is coordinately expressed with a epistatic 5-O-anthocyanidin glucosyltransferase (At4g14090). The enzyme is involved in the malonylation of anthocyanins in Arabidopsis.	HXXXD-type acyl-transferase family protein;(source:Araport11)
	SpGA2022_004460	-4.37491	6.08224e-07	1	0	0	Protein of unknown function
	SpGA2022_005551	3.67508	0.0152326	1	0	0	Similar to CLH2: Chlorophyllase-2 (Arabidopsis thaliana)	AT5G43860.1	chlorophyllase 2	Encodes a chlorophyllase, the first enzyme in chlorophyll degradation. It catalyzes the hydrolysis of the ester bond to chlorophyllide and phytol. AtCLH2 has a typical signal sequence for the chloroplast. Gene expression does not respond to methyljasmonate, a known promoter of senescence and chlorophyll degradation.	chlorophyllase 2;(source:Araport11)
	SpGA2022_005917	-1.24454	0.0248133	1	0	0	Protein of unknown function
	SpGA2022_005935	-4.31853	0.0264647	1	0	0	Similar to BHLH148: Transcription factor BHLH148 (Oryza sativa subsp. japonica)
	SpGA2022_005943	-2.32242	0.0450192	1	0	0	Similar to KCS11: 3-ketoacyl-CoA synthase 11 (Arabidopsis thaliana)
	SpGA2022_008598	-2.79545	0.0280068	1	0	0	Protein of unknown function
	SpGA2022_008646	-1.24451	0.0139676	1	0	0	Protein of unknown function
	SpGA2022_010138	-3.10322	0.00150451	1	0	0	Similar to At3g11320: Probable sugar phosphate/phosphate translocator At3g11320 (Arabidopsis thaliana)
	SpGA2022_010796	-1.4061	0.0262115	1	0	0	Similar to At5g02620: Ankyrin repeat-containing protein At5g02620 (Arabidopsis thaliana)
	SpGA2022_011070	-1.48796	0.0177059	1	0	0	Similar to Sucrose synthase 1 (Tulipa gesneriana)
	SpGA2022_011079	-1.52692	0.028965	1	0	0	Protein of unknown function
	SpGA2022_011298	-3.42142	0.0140139	0	0	1	Similar to PK1: Putative receptor protein kinase ZmPK1 (Zea mays)
	SpGA2022_012634	-4.47125	9.74959e-05	1	0	0	Similar to NCED3: 9-cis-epoxycarotenoid dioxygenase NCED3 chloroplastic (Oryza sativa subsp. japonica)
	SpGA2022_012646	-1.72934	0.021051	1	0	0	Protein of unknown function	AT5G23950.2	NULL		Calcium-dependent lipid-binding (CaLB domain) family protein;(source:Araport11)
	SpGA2022_012658	-1.2059	0.0262115	1	0	0	Similar to At1g06620: 1-aminocyclopropane-1-carboxylate oxidase homolog 1 (Arabidopsis thaliana)
	SpGA2022_012659	-2.52967	0.00679934	1	0	0	Similar to At1g06620: 1-aminocyclopropane-1-carboxylate oxidase homolog 1 (Arabidopsis thaliana)	AT1G06620.1	2-oxoglutarate (2OG) and Fe(II)-dependent oxygenase superfamily protein	encodes a protein whose sequence is similar to a 2-oxoglutarate-dependent dioxygenase The mRNA is cell-to-cell mobile.	2-oxoglutarate (2OG) and Fe(II)-dependent oxygenase superfamily protein;(source:Araport11)
	SpGA2022_013028	2.07234	0.0034334	1	0	0	Similar to EMB1025: Pentatricopeptide repeat-containing protein At4g20090 (Arabidopsis thaliana)	AT4G20090.1	Pentatricopeptide repeat (PPR) superfamily protein	NULL	Pentatricopeptide repeat (PPR) superfamily protein;(source:Araport11)
	SpGA2022_014585	-1.26555	0.0356829	1	0	0	Protein of unknown function	AT5G24870.1	RING/U-box superfamily protein	Ubiquitin E3 ligase, works with WDL7 in module which regulates microtubule disassembly to mediate stomatal closure in response to drought stress and ABA treatment. MREL57 interacts with, ubiquitinates and degrades WDL7, effect is enhanced by ABA.	RING/U-box superfamily protein;(source:Araport11)
	SpGA2022_014816	-3.03678	6.82447e-05	1	0	0	Similar to ARB_01444: Probable endo-13(4)-beta-glucanase ARB_01444 (Arthroderma benhamiae (strain ATCC MYA-4681 / CBS 112371))	AT5G15870.1	glycosyl hydrolase family 81 protein	NULL	glycosyl hydrolase family 81 protein;(source:Araport11)
	SpGA2022_015250	-1.19506	0.0462766	1	0	0	Protein of unknown function	AT5G52980.1	NULL	NULL	ER-based factor for assembly of V-ATPase;(source:Araport11)
	SpGA2022_016504	1.97037	0.000330126	0	0	1	Protein of unknown function
	SpGA2022_018401	-2.72069	0.0109362	1	0	0	Protein of unknown function	AT1G76770.1	HSP20-like chaperones superfamily protein	HSP20-like chaperone	HSP20-like chaperones superfamily protein;(source:Araport11)
	SpGA2022_018783	-1.99851	0.0494518	0	0	1	Similar to PLP7: Patatin-like protein 7 (Arabidopsis thaliana)
	SpGA2022_020243	-1.5878	0.0328797	0	0	1	Similar to OCT2: Organic cation/carnitine transporter 2 (Arabidopsis thaliana)	AT1G79360.1	organic cation/carnitine transporter 2	NULL	organic cation/carnitine transporter 2;(source:Araport11)
	SpGA2022_020795	-4.19881	0.00017076	1	0	0	Protein of unknown function
	SpGA2022_051064	-3.12961	0.0262765	1	0	0	Protein of unknown function
	SpGA2022_051150	-1.31376	0.0483215	1	0	0	Similar to ABCG11: ABC transporter G family member 11 (Arabidopsis thaliana)	AT1G17840.1	white-brown complex homolog protein 11	Encodes a plasma membrane-localized ATP-binding cassette transporter, that is required for cutin transport to the extracellular matrix. The mRNA is cell-to-cell mobile.	white-brown complex-like protein;(source:Araport11)
	SpGA2022_051682	-2.45383	0.0465688	0	0	1	Protein of unknown function
	SpGA2022_052021	-4.01996	0.000145031	1	0	0	Similar to RFS2: Probable galactinol--sucrose galactosyltransferase 2 (Arabidopsis thaliana)
	SpGA2022_052434	-4.0995	0.0450192	0	1	1	Protein of unknown function
	SpGA2022_052540	1.00424	0.0389926	1	0	0	Similar to CFM3: CRM-domain containing factor CFM3 chloroplastic/mitochondrial (Zea mays)	AT3G18390.1	CRS1 / YhbY (CRM) domain-containing protein	NULL	CRS1 / YhbY (CRM) domain-containing protein;(source:Araport11)
	SpGA2022_052912	-1.79374	0.0234672	1	0	0	Similar to CYT1: Mannose-1-phosphate guanylyltransferase 1 (Arabidopsis thaliana)
	SpGA2022_052925	-2.1136	0.0401117	1	0	0	Similar to GWD3: Phosphoglucan water dikinase chloroplastic (Arabidopsis thaliana)
	SpGA2022_054022	-1.49695	0.0234973	0	0	1	Similar to GAUT6: Probable galacturonosyltransferase 6 (Arabidopsis thaliana)	AT1G06780.2	galacturonosyltransferase 6	Encodes a protein with putative galacturonosyltransferase activity. Required for synthesis of native homogalacturonan in growing pollen tubes; critical role in pollen tube growh and male fertility.	galacturonosyltransferase 6;(source:Araport11)
	SpGA2022_054454	1.00398	0.0410411	1	0	0	Similar to At5g15710: F-box/kelch-repeat protein At5g15710 (Arabidopsis thaliana)	AT5G15710.1	Galactose oxidase/kelch repeat superfamily protein	NULL	Galactose oxidase/kelch repeat superfamily protein;(source:Araport11)
	SpGA2022_055386	-4.69156	2.5009e-05	0	0	1	Similar to WAK5: Wall-associated receptor kinase 5 (Arabidopsis thaliana)
	SpGA2022_055578	-3.87277	0.00150451	1	0	0	Similar to HPCA1: Leucine-rich repeat receptor protein kinase HPCA1 (Arabidopsis thaliana)
	SpGA2022_055927	-5.8758	1.40098e-05	1	0	0	Similar to CYP71AU50: Cytochrome P450 71AU50 (Prunus mume)
SE-Asia_vs_India	SpGA2022_005124	-1.85769	0.0170659	1	0	0	Protein of unknown function
	SpGA2022_005391	-1.97203	0.0287249	0	1	0	Similar to CRK21: Cysteine-rich receptor-like protein kinase 21 (Arabidopsis thaliana)
	SpGA2022_005561	-2.12281	0.0050427	1	0	0	Similar to ELIP1: Early light-induced protein 1 chloroplastic (Arabidopsis thaliana)	AT3G22840.1	Chlorophyll A-B binding family protein	Encodes an early light-inducible protein.	Chlorophyll A-B binding family protein;(source:Araport11)
	SpGA2022_005943	2.68502	0.0342545	1	0	0	Similar to KCS11: 3-ketoacyl-CoA synthase 11 (Arabidopsis thaliana)
	SpGA2022_006899	1.5204	0.0442923	0	1	0	Similar to FKBP12: Peptidyl-prolyl cis-trans isomerase FKBP12 (Vicia faba)	AT5G64350.1	FK506-binding protein 12	Encodes FK506-binding protein 12 (FKBP12 or FKP12). FKP12 overexpression dramatically enhances rapamycin sensitivity, whereas rapamycin inhibition is relieved in transgenic plants deficient in FKP12.	FK506-binding protein 12;(source:Araport11)
	SpGA2022_007889	2.13443	0.0119718	1	0	0	Similar to APRR5: Two-component response regulator-like APRR5 (Arabidopsis thaliana)
	SpGA2022_007890	2.72468	0.0439517	1	0	0	Protein of unknown function
	SpGA2022_008363	1.41578	0.0450771	1	0	0	Similar to At5g46100: Pentatricopeptide repeat-containing protein At5g46100 (Arabidopsis thaliana)	AT5G46100.1	Pentatricopeptide repeat (PPR) superfamily protein	NULL	Pentatricopeptide repeat (PPR) superfamily protein;(source:Araport11)
	SpGA2022_008376	1.09206	0.0287249	1	1	0	Similar to HLP: 50S ribosomal protein HLP mitochondrial (Arabidopsis thaliana)	AT5G46160.1	Ribosomal protein L14p/L23e family protein	NULL	Ribosomal protein L14p/L23e family protein;(source:Araport11)
	SpGA2022_008600	-1.27182	0.0299131	1	0	0	Protein of unknown function
	SpGA2022_011078	-1.21961	0.0107595	1	0	0	Protein of unknown function	AT1G19240.1	NULL	NULL	transmembrane protein;(source:Araport11)
	SpGA2022_011079	-1.7938	0.0147173	1	0	0	Protein of unknown function
	SpGA2022_011115	-1.71038	0.0282838	1	0	0	Similar to DPB2: DNA polymerase epsilon subunit B (Arabidopsis thaliana)	AT5G22110.1	DNA polymerase epsilon subunit B2	Encodes a protein with similarity to DNA polymerase epsilon subunit B an essential gene that is required for DNA replication. Homozygous mutants are embryo lethal. Expressed in meristematic , rapidly dividing regions.	DNA polymerase epsilon subunit B2;(source:Araport11)
	SpGA2022_012613	1.71827	0.00695964	1	0	0	Similar to TYDC2: Tyrosine decarboxylase 2 (Narcissus pseudonarcissus)	AT2G20340.1	Pyridoxal phosphate (PLP)-dependent transferases superfamily protein	Encodes an aromatic aldehyde synthase (AtAAS), which catalyzes the in vitro conversion of phenylalanine and 3,4-dihydroxy-L-phenylalanine to phenylacetaldehyde and dopaldehyde, respectively. The mRNA is cell-to-cell mobile.	Pyridoxal phosphate (PLP)-dependent transferases superfamily protein;(source:Araport11)
	SpGA2022_012639	-1.06154	0.0423371	1	0	0	Similar to CYP97A3: Protein LUTEIN DEFICIENT 5 chloroplastic (Arabidopsis thaliana)	AT1G31800.1	cytochrome P450, family 97, subfamily A, polypeptide 3	Encodes a protein with &#946;-ring carotenoid hydroxylase activity. The mRNA is cell-to-cell mobile.	cytochrome P450, family 97, subfamily A, polypeptide 3;(source:Araport11)
	SpGA2022_012659	-2.22742	0.032342	1	0	0	Similar to At1g06620: 1-aminocyclopropane-1-carboxylate oxidase homolog 1 (Arabidopsis thaliana)	AT1G06620.1	2-oxoglutarate (2OG) and Fe(II)-dependent oxygenase superfamily protein	encodes a protein whose sequence is similar to a 2-oxoglutarate-dependent dioxygenase The mRNA is cell-to-cell mobile.	2-oxoglutarate (2OG) and Fe(II)-dependent oxygenase superfamily protein;(source:Araport11)
	SpGA2022_012847	1.01836	0.0439517	0	1	0	Protein of unknown function	AT4G02800.1	NULL	NULL	GRIP/coiled-coil protein;(source:Araport11)
	SpGA2022_013028	2.22136	0.00517911	1	0	0	Similar to EMB1025: Pentatricopeptide repeat-containing protein At4g20090 (Arabidopsis thaliana)	AT4G20090.1	Pentatricopeptide repeat (PPR) superfamily protein	NULL	Pentatricopeptide repeat (PPR) superfamily protein;(source:Araport11)
	SpGA2022_014317	-1.38979	0.0154981	1	0	0	Similar to Non-specific lipid-transfer protein (Prunus avium)
	SpGA2022_019106	5.61035	0.0284109	1	0	0	Similar to DRMH1: Dormancy-associated protein homolog 1 (Arabidopsis thaliana)
	SpGA2022_019132	4.26753	0.0143803	1	0	1	Protein of unknown function
	SpGA2022_051152	1.33032	0.0299131	1	0	0	Protein of unknown function	AT5G08400.1	Protein of unknown function (DUF3531)	NULL	structural maintenance of chromosomes-like protein, putative (DUF3531);(source:Araport11)
	SpGA2022_052021	-3.27695	0.00776688	1	0	0	Similar to RFS2: Probable galactinol--sucrose galactosyltransferase 2 (Arabidopsis thaliana)
	SpGA2022_052459	1.40266	0.0282838	1	1	0	Similar to TTL1: TPR repeat-containing thioredoxin TTL1 (Arabidopsis thaliana)
	SpGA2022_052619	-2.88342	0.0351458	0	1	0	Protein of unknown function
	SpGA2022_055578	-4.23944	0.00372226	1	0	0	Similar to HPCA1: Leucine-rich repeat receptor protein kinase HPCA1 (Arabidopsis thaliana)
	SpGA2022_056280	-1.22942	0.00409594	1	0	0	Similar to RAN3: GTP-binding nuclear protein Ran-3 (Arabidopsis thaliana)
Europe_vs_India	SpGA2022_005391	2.41927	0.00752727	0	1	0	Similar to CRK21: Cysteine-rich receptor-like protein kinase 21 (Arabidopsis thaliana)					Cysteine (C)-rich receptor-like kinases (CRKs) are an important class of RLK that play vital roles in disease resistance and cell death in plants.
	SpGA2022_006116	-1.95215	0.000145381	0	0	1	Similar to OVA5: Lysine--tRNA ligase chloroplastic/mitochondrial (Arabidopsis thaliana)					Encodes a dual targeted lysyl-tRNA ligase that is found both in the mitochondrion and the chloroplast. Plants mutated in this gene exhibit an ovule abortion phenotype.
	SpGA2022_011298	-2.81548	0.0300411	0	0	1	Similar to PK1: Putative receptor protein kinase ZmPK1 (Zea mays)					Probable receptor. Interaction with a ligand in the extracellular domain triggers the protein kinase activity of the cytoplasmic domain
	SpGA2022_013053	-2.55262	0.0037231	0	1	0	Similar to Trypsin/chymotrypsin inhibitor (Alocasia macrorrhizos)					A trypsin inhibitor (TI) is a protein and a type of serine protease inhibitor (serpin) that reduces the biological activity of trypsin by controlling the activation and catalytic reactions of proteins.
	SpGA2022_016504	1.59563	1.22617e-05	0	0	1	Protein of unknown function
	SpGA2022_017869	6.78024	0.0163016	0	1	1	Similar to Auxin-induced protein 6B (Glycine max)
	SpGA2022_017870	5.11044	0.0343894	0	1	1	Similar to Auxin-induced protein X15 (Glycine max)
	SpGA2022_019132	-4.22425	0.0134004	1	0	1	Protein of unknown function
	SpGA2022_055195	-1.59184	0.0449838	0	1	1	Similar to CYP78A6: Cytochrome P450 78A6 (Arabidopsis thaliana)	AT3G61880.2	cytochrome p450 78a9	Encodes a cytochrome p450 monooxygenase. Overexpression of this gene allows fruit growth independently of fertilization. The gene is normally expressed only in floral organs(during the Arabidopsis stage 14 flower) and in the funiculus at anthesis.	cytochrome p450 78a9;(source:Araport11)
