# Supplementary material for: Population genomics and epigenomics of Spirodela polyrhiza provide insights into the evolution of facultative asexuality
Source: Commun Biol. 2024 May 16;7:581. doi: 10.1038/s42003-024-06266-7 (PMC11099151; doi:10.1038/s42003-024-06266-7)
Supplement: Supplementary file 4 — Supplementary Data 1-12 [file 42003_2024_6266_MOESM4_ESM.zip › Supplementary_data/Supplementary_Data_3.xlsx]

## Sheet: Sheet1
Location	Allele	Gene	Potential_impact
ChrS01:8965-9080	deletion	SpGA2022_002181	intron_variant,feature_truncation
ChrS01:16566-16567	insertion	SpGA2022_002181	upstream_gene_variant
ChrS01:49579-49632	deletion	SpGA2022_002184	downstream_gene_variant
ChrS01:49579-49632	deletion	SpGA2022_002185	upstream_gene_variant
ChrS01:163303-163374	duplication	SpGA2022_002209	intron_variant,feature_elongation
ChrS01:176494-176495	insertion	SpGA2022_002212	downstream_gene_variant
ChrS01:176494-176495	insertion	SpGA2022_050390	downstream_gene_variant
ChrS01:176494-176495	insertion	SpGA2022_050391	upstream_gene_variant
ChrS01:176494-176495	insertion	SpGA2022_050392	intron_variant,feature_elongation
ChrS01:206847-226211	duplication	SpGA2022_002216	downstream_gene_variant
ChrS01:206847-226211	duplication	SpGA2022_002217	transcript_amplification
ChrS01:213408-213686	deletion	-	intergenic_variant
ChrS01:237807-237808	insertion	SpGA2022_002219	upstream_gene_variant
ChrS01:237807-237808	insertion	SpGA2022_002220	downstream_gene_variant
ChrS01:253277-255769	duplication	SpGA2022_050393	splice_polypyrimidine_tract_variant,coding_sequence_variant,intron_variant,feature_elongation
ChrS01:274979-274980	insertion	SpGA2022_002223	downstream_gene_variant
ChrS01:274979-274980	insertion	SpGA2022_002224	downstream_gene_variant
ChrS01:274979-274980	insertion	SpGA2022_050393	upstream_gene_variant
ChrS01:297665-297731	deletion	SpGA2022_002229	intron_variant,feature_truncation
ChrS01:330901-330987	duplication	SpGA2022_002236	downstream_gene_variant
ChrS01:351026-351569	deletion	SpGA2022_002242	coding_sequence_variant,5_prime_UTR_variant,feature_truncation
ChrS01:351026-351569	deletion	SpGA2022_002243	stop_lost,coding_sequence_variant,3_prime_UTR_variant,feature_truncation
ChrS01:353056-353057	insertion	SpGA2022_002242	upstream_gene_variant
ChrS01:353056-353057	insertion	SpGA2022_002243	coding_sequence_variant,feature_elongation
ChrS01:443958-444025	deletion	SpGA2022_050405	upstream_gene_variant
ChrS01:443958-444025	deletion	SpGA2022_050406	upstream_gene_variant
ChrS01:643025-643026	insertion	SpGA2022_002300	downstream_gene_variant
ChrS01:643025-643026	insertion	SpGA2022_050417	upstream_gene_variant
ChrS01:652781-652782	insertion	SpGA2022_002302	upstream_gene_variant
ChrS01:767772-767863	deletion	SpGA2022_002320	downstream_gene_variant
ChrS01:767772-767863	deletion	SpGA2022_050427	5_prime_UTR_variant,feature_truncation
ChrS01:773767-773824	deletion	SpGA2022_050427	intron_variant,feature_truncation
ChrS01:920963-921053	deletion	SpGA2022_002351	intron_variant,feature_truncation
ChrS01:920963-921053	deletion	SpGA2022_002352	upstream_gene_variant
ChrS01:920963-921053	deletion	SpGA2022_002352	upstream_gene_variant
ChrS01:952737-952738	insertion	SpGA2022_050440	intron_variant,feature_elongation
ChrS01:952737-952738	insertion	SpGA2022_050441	downstream_gene_variant
ChrS01:975079-975156	deletion	SpGA2022_002361	downstream_gene_variant
ChrS01:1083792-1083884	deletion	SpGA2022_050451	intron_variant,feature_truncation
ChrS01:1090165-1090355	deletion	-	intergenic_variant
ChrS01:1140695-1140790	deletion	SpGA2022_002385	upstream_gene_variant
ChrS01:1145843-1145979	deletion	SpGA2022_002385	downstream_gene_variant
ChrS01:1145843-1145979	deletion	SpGA2022_002386	upstream_gene_variant
ChrS01:1167045-1167046	insertion	SpGA2022_050456	upstream_gene_variant
ChrS01:1167045-1167046	insertion	SpGA2022_050457	upstream_gene_variant
ChrS01:1189960-1189961	insertion	SpGA2022_002394	downstream_gene_variant
ChrS01:1189960-1189961	insertion	SpGA2022_050458	downstream_gene_variant
ChrS01:1189960-1189961	insertion	SpGA2022_050459	coding_sequence_variant,feature_elongation
ChrS01:1217274-1223710	duplication	SpGA2022_002397	upstream_gene_variant
ChrS01:1217274-1223710	duplication	SpGA2022_002398	splice_polypyrimidine_tract_variant,coding_sequence_variant,intron_variant,feature_elongation
ChrS01:1304920-1304992	deletion	SpGA2022_002413	upstream_gene_variant
ChrS01:1304920-1304992	deletion	SpGA2022_002414	downstream_gene_variant
ChrS01:1576329-1576330	insertion	SpGA2022_002466	downstream_gene_variant
ChrS01:1576329-1576330	insertion	SpGA2022_050481	intron_variant,feature_elongation
ChrS01:1577090-1577398	deletion	SpGA2022_002466	downstream_gene_variant
ChrS01:1577090-1577398	deletion	SpGA2022_050481	intron_variant,feature_truncation
ChrS01:1637818-1637886	deletion	SpGA2022_002472	downstream_gene_variant
ChrS01:1637818-1637886	deletion	SpGA2022_050482	upstream_gene_variant
ChrS01:1667524-1667591	deletion	SpGA2022_002477	upstream_gene_variant
ChrS01:1667524-1667591	deletion	SpGA2022_002479	upstream_gene_variant
ChrS01:1667524-1667591	deletion	SpGA2022_002480	upstream_gene_variant
ChrS01:1704612-1704613	insertion	SpGA2022_050487	upstream_gene_variant
ChrS01:1716954-1716955	insertion	-	intergenic_variant
ChrS01:1836100-1836149	deletion	SpGA2022_002515	intron_variant,feature_truncation
ChrS01:1840757-1840828	deletion	SpGA2022_002516	upstream_gene_variant
ChrS01:1840757-1840828	deletion	SpGA2022_002517	stop_lost,coding_sequence_variant,3_prime_UTR_variant,feature_truncation
ChrS01:1840757-1840828	deletion	SpGA2022_002518	downstream_gene_variant
ChrS01:1840757-1840828	deletion	SpGA2022_002519	downstream_gene_variant
ChrS01:1946501-1946728	duplication	SpGA2022_050500	upstream_gene_variant
ChrS01:1946501-1946728	duplication	SpGA2022_050501	5_prime_UTR_variant,feature_elongation
ChrS01:2092094-2092876	deletion	SpGA2022_002576	intron_variant,feature_truncation
ChrS01:2092094-2092876	deletion	SpGA2022_002577	upstream_gene_variant
ChrS01:2102591-2102592	insertion	-	intergenic_variant
ChrS01:2116216-2116282	deletion	SpGA2022_002580	downstream_gene_variant
ChrS01:2116216-2116282	deletion	SpGA2022_050513	upstream_gene_variant
ChrS01:2197285-2229625	duplication	SpGA2022_002598	coding_sequence_variant,3_prime_UTR_variant
ChrS01:2197285-2229625	duplication	SpGA2022_002599	transcript_amplification
ChrS01:2197285-2229625	duplication	SpGA2022_002600	transcript_amplification
ChrS01:2197285-2229625	duplication	SpGA2022_002601	upstream_gene_variant
ChrS01:2214505-2214583	deletion	SpGA2022_002600	intron_variant,feature_truncation
ChrS01:2216170-2231467	duplication	SpGA2022_002600	splice_polypyrimidine_tract_variant,coding_sequence_variant,3_prime_UTR_variant,intron_variant
ChrS01:2216170-2231467	duplication	SpGA2022_002601	coding_sequence_variant,5_prime_UTR_variant,intron_variant
ChrS01:2342449-2342799	deletion	SpGA2022_002617	inframe_deletion,feature_truncation
ChrS01:2342449-2342799	deletion	SpGA2022_002618	upstream_gene_variant
ChrS01:2342673-2342754	deletion	SpGA2022_002617	frameshift_variant,feature_truncation
ChrS01:2342673-2342754	deletion	SpGA2022_002618	upstream_gene_variant
ChrS01:2352878-2353167	deletion	SpGA2022_050527	intron_variant,feature_truncation
ChrS01:2526443-2526572	deletion	SpGA2022_050541	intron_variant,feature_truncation
ChrS01:2572777-2572941	deletion	SpGA2022_050548	upstream_gene_variant
ChrS01:2586515-2586516	insertion	SpGA2022_050549	intron_variant,feature_elongation
ChrS01:2593872-2598826	duplication	SpGA2022_002698	downstream_gene_variant
ChrS01:2593872-2598826	duplication	SpGA2022_002699	transcript_amplification
ChrS01:2593872-2598826	duplication	SpGA2022_002700	upstream_gene_variant
ChrS01:2626077-2626078	insertion	SpGA2022_002704	upstream_gene_variant
ChrS01:2647428-2647673	deletion	SpGA2022_002705	coding_sequence_variant,5_prime_UTR_variant,intron_variant,feature_truncation
ChrS01:2697814-2715711	duplication	SpGA2022_002711	transcript_amplification
ChrS01:2697814-2715711	duplication	SpGA2022_002712	transcript_amplification
ChrS01:2707306-2707488	deletion	SpGA2022_002712	stop_lost,splice_polypyrimidine_tract_variant,coding_sequence_variant,3_prime_UTR_variant,intron_variant,feature_truncation
ChrS01:2805098-2805117	insertion	SpGA2022_002723	upstream_gene_variant
ChrS01:2805098-2805117	insertion	SpGA2022_002724	downstream_gene_variant
ChrS01:2818080-2818166	deletion	-	intergenic_variant
ChrS01:2959032-2959033	insertion	SpGA2022_002755	upstream_gene_variant
ChrS01:2959032-2959033	insertion	SpGA2022_002756	downstream_gene_variant
ChrS01:3004990-3005072	deletion	SpGA2022_002764	intron_variant,feature_truncation
ChrS01:3010905-3010906	insertion	SpGA2022_002764	downstream_gene_variant
ChrS01:3010905-3010906	insertion	SpGA2022_002765	intron_variant,feature_elongation
ChrS01:3010905-3010906	insertion	SpGA2022_002766	upstream_gene_variant
ChrS01:3051118-3051221	deletion	SpGA2022_002771	downstream_gene_variant
ChrS01:3089682-3089701	insertion	SpGA2022_002778	upstream_gene_variant
ChrS01:3089682-3089701	insertion	SpGA2022_002779	intron_variant,feature_elongation
ChrS01:3089682-3089701	insertion	SpGA2022_002780	downstream_gene_variant
ChrS01:3189449-3189450	insertion	SpGA2022_050570	5_prime_UTR_variant,feature_elongation
ChrS01:3209229-3209290	deletion	SpGA2022_002805	intron_variant,feature_truncation
ChrS01:3209229-3209290	deletion	SpGA2022_002806	downstream_gene_variant
ChrS01:3209229-3209290	deletion	SpGA2022_002809	upstream_gene_variant
ChrS01:3258637-3258818	deletion	SpGA2022_002809	downstream_gene_variant
ChrS01:3258637-3258818	deletion	SpGA2022_002809	downstream_gene_variant
ChrS01:3268527-3268762	deletion	SpGA2022_002811	upstream_gene_variant
ChrS01:3268527-3268762	deletion	SpGA2022_002812	upstream_gene_variant
ChrS01:3268527-3268762	deletion	SpGA2022_050573	downstream_gene_variant
ChrS01:3268527-3268762	deletion	SpGA2022_050574	upstream_gene_variant
ChrS01:3299886-3299895	insertion	SpGA2022_050576	downstream_gene_variant
ChrS01:3305419-3305487	deletion	SpGA2022_050576	intron_variant,feature_truncation
ChrS01:3305486-3306808	deletion	SpGA2022_050576	intron_variant,feature_truncation
ChrS01:3357943-3357994	deletion	SpGA2022_002827	frameshift_variant,feature_truncation
ChrS01:3357943-3357994	deletion	SpGA2022_050577	downstream_gene_variant
ChrS01:3488618-3488619	insertion	SpGA2022_050585	upstream_gene_variant
ChrS01:3599677-3599751	deletion	SpGA2022_050593	intron_variant,feature_truncation
ChrS01:3656301-3656439	deletion	SpGA2022_050594	intron_variant,feature_truncation
ChrS01:3752342-3752399	duplication	SpGA2022_002887	upstream_gene_variant
ChrS01:3752342-3752399	duplication	SpGA2022_002887	upstream_gene_variant
ChrS01:3752342-3752399	duplication	SpGA2022_002890	downstream_gene_variant
ChrS01:3752342-3752399	duplication	SpGA2022_050601	coding_sequence_variant,feature_elongation
ChrS01:3820839-3820895	deletion	SpGA2022_002908	upstream_gene_variant
ChrS01:3820839-3820895	deletion	SpGA2022_002909	inframe_deletion,feature_truncation
ChrS01:3820839-3820895	deletion	SpGA2022_050604	downstream_gene_variant
ChrS01:3822625-3822678	deletion	SpGA2022_002909	upstream_gene_variant
ChrS01:3822625-3822678	deletion	SpGA2022_050604	intron_variant,feature_truncation
ChrS01:3864621-3864622	insertion	SpGA2022_002915	intron_variant,feature_elongation
ChrS01:3924797-3924819	insertion	SpGA2022_002926	downstream_gene_variant
ChrS01:3924797-3924819	insertion	SpGA2022_002927	intron_variant,feature_elongation
ChrS01:3967868-3967983	deletion	SpGA2022_050613	intron_variant,feature_truncation
ChrS01:4048847-4049016	deletion	SpGA2022_050620	intron_variant,feature_truncation
ChrS01:4048847-4049016	deletion	SpGA2022_050621	upstream_gene_variant
ChrS01:4093636-4093855	deletion	SpGA2022_050622	intron_variant,feature_truncation
ChrS01:4121614-4121637	insertion	SpGA2022_050624	intron_variant,feature_elongation
ChrS01:4149041-4149117	deletion	-	intergenic_variant
ChrS01:4155070-4155125	deletion	SpGA2022_002976	upstream_gene_variant
ChrS01:4155070-4155125	deletion	SpGA2022_002977	upstream_gene_variant
ChrS01:4158173-4158690	duplication	SpGA2022_002977	downstream_gene_variant
ChrS01:4158173-4158690	duplication	SpGA2022_002978	splice_polypyrimidine_tract_variant,coding_sequence_variant,intron_variant,feature_elongation
ChrS01:4158173-4158690	duplication	SpGA2022_050628	downstream_gene_variant
ChrS01:4254942-4255022	deletion	SpGA2022_050634	intron_variant,feature_truncation
ChrS01:4254942-4255022	deletion	SpGA2022_050635	upstream_gene_variant
ChrS01:4271098-4271099	insertion	SpGA2022_050638	downstream_gene_variant
ChrS01:4271098-4271099	insertion	SpGA2022_050639	upstream_gene_variant
ChrS01:4295531-4295611	deletion	SpGA2022_003008	downstream_gene_variant
ChrS01:4295531-4295611	deletion	SpGA2022_003009	upstream_gene_variant
ChrS01:4295531-4295611	deletion	SpGA2022_003010	upstream_gene_variant
ChrS01:4346338-4346574	deletion	SpGA2022_050646	intron_variant,feature_truncation
ChrS01:4490358-4490508	deletion	SpGA2022_050656	upstream_gene_variant
ChrS01:4490358-4490508	deletion	SpGA2022_050657	downstream_gene_variant
ChrS01:4543248-4543328	deletion	-	intergenic_variant
ChrS01:4544337-4544403	deletion	-	intergenic_variant
ChrS01:4617317-4617399	deletion	SpGA2022_003087	downstream_gene_variant
ChrS01:4617317-4617399	deletion	SpGA2022_050664	downstream_gene_variant
ChrS01:4641751-4641821	duplication	SpGA2022_050665	upstream_gene_variant
ChrS01:4666107-4666217	deletion	-	intergenic_variant
ChrS01:4667501-4667584	deletion	-	intergenic_variant
ChrS01:4672682-4676952	deletion	SpGA2022_003099	downstream_gene_variant
ChrS01:4672682-4676952	deletion	SpGA2022_050666	stop_lost,splice_polypyrimidine_tract_variant,coding_sequence_variant,3_prime_UTR_variant,intron_variant,feature_truncation
ChrS01:4672682-4676952	deletion	SpGA2022_050667	coding_sequence_variant,5_prime_UTR_variant,feature_truncation
ChrS01:4672835-4677105	duplication	SpGA2022_003099	downstream_gene_variant
ChrS01:4672835-4677105	duplication	SpGA2022_050666	splice_polypyrimidine_tract_variant,coding_sequence_variant,3_prime_UTR_variant,intron_variant
ChrS01:4672835-4677105	duplication	SpGA2022_050667	coding_sequence_variant,5_prime_UTR_variant
ChrS01:4854676-4863255	duplication	SpGA2022_003140	intron_variant,feature_elongation
ChrS01:4854676-4863255	duplication	SpGA2022_050680	splice_polypyrimidine_tract_variant,coding_sequence_variant,intron_variant,feature_elongation
ChrS01:4854676-4863255	duplication	SpGA2022_050681	downstream_gene_variant
ChrS01:4860408-4860413	insertion	SpGA2022_003140	intron_variant,feature_elongation
ChrS01:4860408-4860413	insertion	SpGA2022_050680	intron_variant,feature_elongation
ChrS01:5013105-5013163	duplication	-	intergenic_variant
ChrS01:5023411-5023412	insertion	-	intergenic_variant
ChrS01:5028492-5028556	deletion	SpGA2022_003166	upstream_gene_variant
ChrS01:5048269-5048332	deletion	SpGA2022_050689	intron_variant,feature_truncation
ChrS01:5048269-5048332	deletion	SpGA2022_050690	upstream_gene_variant
ChrS01:5114030-5114113	deletion	SpGA2022_050693	intron_variant,feature_truncation
ChrS01:5186275-5186331	deletion	SpGA2022_050695	intron_variant,feature_truncation
ChrS01:5308975-5309043	deletion	SpGA2022_003212	intron_variant,feature_truncation
ChrS01:5410154-5414784	deletion	-	intergenic_variant
ChrS01:5443814	insertion	-	intergenic_variant
ChrS01:5444804-5444863	deletion	-	intergenic_variant
ChrS01:5453975-5454045	duplication	-	intergenic_variant
ChrS01:5457714-5458257	duplication	-	intergenic_variant
ChrS01:5463119-5463176	duplication	-	intergenic_variant
ChrS01:5537238-5537239	insertion	SpGA2022_003248	downstream_gene_variant
ChrS01:5537238-5537239	insertion	SpGA2022_003249	upstream_gene_variant
ChrS01:5537238-5537239	insertion	SpGA2022_003250	downstream_gene_variant
ChrS01:5537238-5537239	insertion	SpGA2022_003251	intron_variant,feature_elongation
ChrS01:5537238-5537239	insertion	SpGA2022_050717	3_prime_UTR_variant,feature_elongation
ChrS01:5617996-5617997	insertion	-	intergenic_variant
ChrS01:5620669-5621857	deletion	-	intergenic_variant
ChrS01:5629862-5630150	deletion	-	intergenic_variant
ChrS01:5801815-5801816	insertion	SpGA2022_003285	intron_variant,feature_elongation
ChrS01:5801815-5801816	insertion	SpGA2022_050730	downstream_gene_variant
ChrS01:5872791-5872792	insertion	-	intergenic_variant
ChrS01:5933459-5933524	deletion	SpGA2022_003304	upstream_gene_variant
ChrS01:5933459-5933524	deletion	SpGA2022_003305	upstream_gene_variant
ChrS01:5948814-5948934	deletion	SpGA2022_050735	downstream_gene_variant
ChrS01:5949801-5950402	deletion	SpGA2022_050735	downstream_gene_variant
ChrS01:5995455-5995470	insertion	SpGA2022_003311	intron_variant,feature_elongation
ChrS01:5995455-5995470	insertion	SpGA2022_050738	intron_variant,feature_elongation
ChrS01:5995455-5995470	insertion	SpGA2022_050739	downstream_gene_variant
ChrS01:6014330-6014363	insertion	SpGA2022_003316	downstream_gene_variant
ChrS01:6014330-6014363	insertion	SpGA2022_050741	downstream_gene_variant
ChrS01:6067658-6067664	insertion	SpGA2022_050746	intron_variant,feature_elongation
ChrS01:6073485-6074131	deletion	-	intergenic_variant
ChrS01:6101145-6101230	deletion	-	intergenic_variant
ChrS01:6157776-6157889	deletion	SpGA2022_050748	intron_variant,feature_truncation
ChrS01:6171898-6171899	insertion	-	intergenic_variant
ChrS01:6212180-6212181	insertion	-	intergenic_variant
ChrS01:6301601-6301602	insertion	-	intergenic_variant
ChrS01:6304525-6305184	deletion	-	intergenic_variant
ChrS01:6323678-6323789	duplication	-	intergenic_variant
ChrS01:6399296-6399545	deletion	-	intergenic_variant
ChrS01:6408458-6408459	insertion	-	intergenic_variant
ChrS01:6415288-6415361	deletion	-	intergenic_variant
ChrS01:6454217-6469333	duplication	-	intergenic_variant
ChrS01:6500408-6500513	deletion	-	intergenic_variant
ChrS01:6606688-6606872	deletion	SpGA2022_003345	intron_variant,feature_truncation
ChrS01:6629424-6629488	deletion	SpGA2022_003352	upstream_gene_variant
ChrS01:6629424-6629488	deletion	SpGA2022_003353	downstream_gene_variant
ChrS01:6629424-6629488	deletion	SpGA2022_050757	downstream_gene_variant
ChrS01:6631319-6631389	deletion	SpGA2022_003353	intron_variant,feature_truncation
ChrS01:6669398-6669576	deletion	SpGA2022_050759	intron_variant,feature_truncation
ChrS01:6706171-6706172	insertion	SpGA2022_050761	upstream_gene_variant
ChrS01:6708474-6709138	deletion	SpGA2022_050762	downstream_gene_variant
ChrS01:6731873-6731943	deletion	SpGA2022_050763	intron_variant,feature_truncation
ChrS01:6823369-6823722	deletion	-	intergenic_variant
ChrS01:6942191-6942271	deletion	-	intergenic_variant
ChrS01:6951808-6951816	insertion	-	intergenic_variant
ChrS01:6995295-6995320	insertion	SpGA2022_050772	upstream_gene_variant
ChrS01:7020265-7020426	deletion	SpGA2022_050773	intron_variant,feature_truncation
ChrS01:7020265-7020426	deletion	SpGA2022_050774	intron_variant,feature_truncation
ChrS01:7109577-7109628	deletion	SpGA2022_003399	downstream_gene_variant
ChrS01:7112717-7112729	insertion	-	intergenic_variant
ChrS01:7163268-7163343	deletion	-	intergenic_variant
ChrS01:7209413-7209432	insertion	-	intergenic_variant
ChrS01:7233280-7283575	duplication	SpGA2022_003413	transcript_amplification
ChrS01:7233280-7283575	duplication	SpGA2022_003414	downstream_gene_variant
ChrS01:7264805-7590819	duplication	SpGA2022_003413	transcript_amplification
ChrS01:7264805-7590819	duplication	SpGA2022_003414	transcript_amplification
ChrS01:7264805-7590819	duplication	SpGA2022_003415	transcript_amplification
ChrS01:7264805-7590819	duplication	SpGA2022_003416	transcript_amplification
ChrS01:7264805-7590819	duplication	SpGA2022_003417	transcript_amplification
ChrS01:7264805-7590819	duplication	SpGA2022_003419	transcript_amplification
ChrS01:7264805-7590819	duplication	SpGA2022_003420	transcript_amplification
ChrS01:7264805-7590819	duplication	SpGA2022_003421	transcript_amplification
ChrS01:7264805-7590819	duplication	SpGA2022_003422	transcript_amplification
ChrS01:7264805-7590819	duplication	SpGA2022_003423	transcript_amplification
ChrS01:7264805-7590819	duplication	SpGA2022_003426	transcript_amplification
ChrS01:7264805-7590819	duplication	SpGA2022_003428	transcript_amplification
ChrS01:7264805-7590819	duplication	SpGA2022_003428	transcript_amplification
ChrS01:7264805-7590819	duplication	SpGA2022_003431	transcript_amplification
ChrS01:7264805-7590819	duplication	SpGA2022_003432	transcript_amplification
ChrS01:7264805-7590819	duplication	SpGA2022_003433	transcript_amplification
ChrS01:7264805-7590819	duplication	SpGA2022_003434	transcript_amplification
ChrS01:7264805-7590819	duplication	SpGA2022_003437	transcript_amplification
ChrS01:7264805-7590819	duplication	SpGA2022_003439	transcript_amplification
ChrS01:7264805-7590819	duplication	SpGA2022_003442	transcript_amplification
ChrS01:7264805-7590819	duplication	SpGA2022_003444	transcript_amplification
ChrS01:7264805-7590819	duplication	SpGA2022_003445	transcript_amplification
ChrS01:7264805-7590819	duplication	SpGA2022_003446	transcript_amplification
ChrS01:7264805-7590819	duplication	SpGA2022_003447	transcript_amplification
ChrS01:7264805-7590819	duplication	SpGA2022_003450	transcript_amplification
ChrS01:7264805-7590819	duplication	SpGA2022_003451	transcript_amplification
ChrS01:7264805-7590819	duplication	SpGA2022_003452	transcript_amplification
ChrS01:7264805-7590819	duplication	SpGA2022_003453	transcript_amplification
ChrS01:7264805-7590819	duplication	SpGA2022_050784	transcript_amplification
ChrS01:7264805-7590819	duplication	SpGA2022_050785	transcript_amplification
ChrS01:7264805-7590819	duplication	SpGA2022_050786	transcript_amplification
ChrS01:7264805-7590819	duplication	SpGA2022_050787	transcript_amplification
ChrS01:7264805-7590819	duplication	SpGA2022_050789	transcript_amplification
ChrS01:7264805-7590819	duplication	SpGA2022_050790	transcript_amplification
ChrS01:7264805-7590819	duplication	SpGA2022_050791	transcript_amplification
ChrS01:7264805-7590819	duplication	SpGA2022_050792	transcript_amplification
ChrS01:7264805-7590819	duplication	SpGA2022_050793	transcript_amplification
ChrS01:7264805-7590819	duplication	SpGA2022_050794	transcript_amplification
ChrS01:7264805-7590819	duplication	SpGA2022_050795	transcript_amplification
ChrS01:7264805-7590819	duplication	SpGA2022_050796	transcript_amplification
ChrS01:7264805-7590819	duplication	SpGA2022_050797	transcript_amplification
ChrS01:7264805-7590819	duplication	SpGA2022_050798	transcript_amplification
ChrS01:7264805-7590819	duplication	SpGA2022_050799	transcript_amplification
ChrS01:7264805-7590819	duplication	SpGA2022_050800	transcript_amplification
ChrS01:7272207-7577956	duplication	SpGA2022_003413	splice_polypyrimidine_tract_variant,coding_sequence_variant,3_prime_UTR_variant,intron_variant
ChrS01:7272207-7577956	duplication	SpGA2022_003414	transcript_amplification
ChrS01:7272207-7577956	duplication	SpGA2022_003415	transcript_amplification
ChrS01:7272207-7577956	duplication	SpGA2022_003416	transcript_amplification
ChrS01:7272207-7577956	duplication	SpGA2022_003417	transcript_amplification
ChrS01:7272207-7577956	duplication	SpGA2022_003419	transcript_amplification
ChrS01:7272207-7577956	duplication	SpGA2022_003420	transcript_amplification
ChrS01:7272207-7577956	duplication	SpGA2022_003421	transcript_amplification
ChrS01:7272207-7577956	duplication	SpGA2022_003422	transcript_amplification
ChrS01:7272207-7577956	duplication	SpGA2022_003423	transcript_amplification
ChrS01:7272207-7577956	duplication	SpGA2022_003426	transcript_amplification
ChrS01:7272207-7577956	duplication	SpGA2022_003428	transcript_amplification
ChrS01:7272207-7577956	duplication	SpGA2022_003428	transcript_amplification
ChrS01:7272207-7577956	duplication	SpGA2022_003431	transcript_amplification
ChrS01:7272207-7577956	duplication	SpGA2022_003432	transcript_amplification
ChrS01:7272207-7577956	duplication	SpGA2022_003433	transcript_amplification
ChrS01:7272207-7577956	duplication	SpGA2022_003434	transcript_amplification
ChrS01:7272207-7577956	duplication	SpGA2022_003437	transcript_amplification
ChrS01:7272207-7577956	duplication	SpGA2022_003439	transcript_amplification
ChrS01:7272207-7577956	duplication	SpGA2022_003442	transcript_amplification
ChrS01:7272207-7577956	duplication	SpGA2022_003444	transcript_amplification
ChrS01:7272207-7577956	duplication	SpGA2022_003445	transcript_amplification
ChrS01:7272207-7577956	duplication	SpGA2022_003446	transcript_amplification
ChrS01:7272207-7577956	duplication	SpGA2022_003447	transcript_amplification
ChrS01:7272207-7577956	duplication	SpGA2022_003450	transcript_amplification
ChrS01:7272207-7577956	duplication	SpGA2022_003451	transcript_amplification
ChrS01:7272207-7577956	duplication	SpGA2022_003452	splice_polypyrimidine_tract_variant,coding_sequence_variant,3_prime_UTR_variant,intron_variant
ChrS01:7272207-7577956	duplication	SpGA2022_003453	upstream_gene_variant
ChrS01:7272207-7577956	duplication	SpGA2022_050784	transcript_amplification
ChrS01:7272207-7577956	duplication	SpGA2022_050785	transcript_amplification
ChrS01:7272207-7577956	duplication	SpGA2022_050786	transcript_amplification
ChrS01:7272207-7577956	duplication	SpGA2022_050787	transcript_amplification
ChrS01:7272207-7577956	duplication	SpGA2022_050789	transcript_amplification
ChrS01:7272207-7577956	duplication	SpGA2022_050790	transcript_amplification
ChrS01:7272207-7577956	duplication	SpGA2022_050791	transcript_amplification
ChrS01:7272207-7577956	duplication	SpGA2022_050792	transcript_amplification
ChrS01:7272207-7577956	duplication	SpGA2022_050793	transcript_amplification
ChrS01:7272207-7577956	duplication	SpGA2022_050794	transcript_amplification
ChrS01:7272207-7577956	duplication	SpGA2022_050795	transcript_amplification
ChrS01:7272207-7577956	duplication	SpGA2022_050796	transcript_amplification
ChrS01:7272207-7577956	duplication	SpGA2022_050797	transcript_amplification
ChrS01:7272207-7577956	duplication	SpGA2022_050798	transcript_amplification
ChrS01:7272207-7577956	duplication	SpGA2022_050799	transcript_amplification
ChrS01:7272207-7577956	duplication	SpGA2022_050800	transcript_amplification
ChrS01:7272872-7579045	duplication	SpGA2022_003413	splice_polypyrimidine_tract_variant,coding_sequence_variant,3_prime_UTR_variant,intron_variant
ChrS01:7272872-7579045	duplication	SpGA2022_003414	transcript_amplification
ChrS01:7272872-7579045	duplication	SpGA2022_003415	transcript_amplification
ChrS01:7272872-7579045	duplication	SpGA2022_003416	transcript_amplification
ChrS01:7272872-7579045	duplication	SpGA2022_003417	transcript_amplification
ChrS01:7272872-7579045	duplication	SpGA2022_003419	transcript_amplification
ChrS01:7272872-7579045	duplication	SpGA2022_003420	transcript_amplification
ChrS01:7272872-7579045	duplication	SpGA2022_003421	transcript_amplification
ChrS01:7272872-7579045	duplication	SpGA2022_003422	transcript_amplification
ChrS01:7272872-7579045	duplication	SpGA2022_003423	transcript_amplification
ChrS01:7272872-7579045	duplication	SpGA2022_003426	transcript_amplification
ChrS01:7272872-7579045	duplication	SpGA2022_003428	transcript_amplification
ChrS01:7272872-7579045	duplication	SpGA2022_003428	transcript_amplification
ChrS01:7272872-7579045	duplication	SpGA2022_003431	transcript_amplification
ChrS01:7272872-7579045	duplication	SpGA2022_003432	transcript_amplification
ChrS01:7272872-7579045	duplication	SpGA2022_003433	transcript_amplification
ChrS01:7272872-7579045	duplication	SpGA2022_003434	transcript_amplification
ChrS01:7272872-7579045	duplication	SpGA2022_003437	transcript_amplification
ChrS01:7272872-7579045	duplication	SpGA2022_003439	transcript_amplification
ChrS01:7272872-7579045	duplication	SpGA2022_003442	transcript_amplification
ChrS01:7272872-7579045	duplication	SpGA2022_003444	transcript_amplification
ChrS01:7272872-7579045	duplication	SpGA2022_003445	transcript_amplification
ChrS01:7272872-7579045	duplication	SpGA2022_003446	transcript_amplification
ChrS01:7272872-7579045	duplication	SpGA2022_003447	transcript_amplification
ChrS01:7272872-7579045	duplication	SpGA2022_003450	transcript_amplification
ChrS01:7272872-7579045	duplication	SpGA2022_003451	transcript_amplification
ChrS01:7272872-7579045	duplication	SpGA2022_003452	splice_polypyrimidine_tract_variant,coding_sequence_variant,3_prime_UTR_variant,intron_variant
ChrS01:7272872-7579045	duplication	SpGA2022_003453	upstream_gene_variant
ChrS01:7272872-7579045	duplication	SpGA2022_050784	transcript_amplification
ChrS01:7272872-7579045	duplication	SpGA2022_050785	transcript_amplification
ChrS01:7272872-7579045	duplication	SpGA2022_050786	transcript_amplification
ChrS01:7272872-7579045	duplication	SpGA2022_050787	transcript_amplification
ChrS01:7272872-7579045	duplication	SpGA2022_050789	transcript_amplification
ChrS01:7272872-7579045	duplication	SpGA2022_050790	transcript_amplification
ChrS01:7272872-7579045	duplication	SpGA2022_050791	transcript_amplification
ChrS01:7272872-7579045	duplication	SpGA2022_050792	transcript_amplification
ChrS01:7272872-7579045	duplication	SpGA2022_050793	transcript_amplification
ChrS01:7272872-7579045	duplication	SpGA2022_050794	transcript_amplification
ChrS01:7272872-7579045	duplication	SpGA2022_050795	transcript_amplification
ChrS01:7272872-7579045	duplication	SpGA2022_050796	transcript_amplification
ChrS01:7272872-7579045	duplication	SpGA2022_050797	transcript_amplification
ChrS01:7272872-7579045	duplication	SpGA2022_050798	transcript_amplification
ChrS01:7272872-7579045	duplication	SpGA2022_050799	transcript_amplification
ChrS01:7272872-7579045	duplication	SpGA2022_050800	transcript_amplification
ChrS01:7358940-7365722	deletion	SpGA2022_003426	stop_lost,splice_polypyrimidine_tract_variant,coding_sequence_variant,3_prime_UTR_variant,intron_variant,feature_truncation
ChrS01:7358940-7365722	deletion	SpGA2022_050786	coding_sequence_variant,5_prime_UTR_variant,feature_truncation
ChrS01:7358940-7365722	deletion	SpGA2022_050787	downstream_gene_variant
ChrS01:7409758-7411151	deletion	SpGA2022_050789	intron_variant,feature_truncation
ChrS01:7440397-7445313	deletion	SpGA2022_003431	upstream_gene_variant
ChrS01:7440397-7445313	deletion	SpGA2022_003432	downstream_gene_variant
ChrS01:7440397-7445313	deletion	SpGA2022_050791	stop_lost,coding_sequence_variant,5_prime_UTR_variant,3_prime_UTR_variant,feature_truncation
ChrS01:7440725-7440775	deletion	SpGA2022_003431	upstream_gene_variant
ChrS01:7440725-7440775	deletion	SpGA2022_050791	3_prime_UTR_variant,feature_truncation
ChrS01:7490705-7490782	deletion	SpGA2022_050797	upstream_gene_variant
ChrS01:7549500-7549501	insertion	SpGA2022_050800	intron_variant,feature_elongation
ChrS01:7568948-7569004	deletion	-	intergenic_variant
ChrS01:7578545-7578836	deletion	SpGA2022_003452	intron_variant,feature_truncation
ChrS01:7578545-7578836	deletion	SpGA2022_003453	upstream_gene_variant
ChrS01:7594524-7595466	deletion	SpGA2022_003454	intron_variant,feature_truncation
ChrS01:7604348-7604804	deletion	SpGA2022_003454	downstream_gene_variant
ChrS01:7604348-7604804	deletion	SpGA2022_003455	intron_variant,feature_truncation
ChrS01:7604819-7604880	deletion	SpGA2022_003455	intron_variant,feature_truncation
ChrS01:7626160-7626161	insertion	SpGA2022_050802	intron_variant,feature_elongation
ChrS01:7678258-7678466	deletion	SpGA2022_003463	downstream_gene_variant
ChrS01:7678696-7838782	duplication	SpGA2022_003463	transcript_amplification
ChrS01:7678696-7838782	duplication	SpGA2022_003464	transcript_amplification
ChrS01:7678696-7838782	duplication	SpGA2022_003465	transcript_amplification
ChrS01:7678696-7838782	duplication	SpGA2022_003466	transcript_amplification
ChrS01:7678696-7838782	duplication	SpGA2022_003467	transcript_amplification
ChrS01:7678696-7838782	duplication	SpGA2022_003468	transcript_amplification
ChrS01:7678696-7838782	duplication	SpGA2022_003469	transcript_amplification
ChrS01:7678696-7838782	duplication	SpGA2022_003470	transcript_amplification
ChrS01:7678696-7838782	duplication	SpGA2022_003474	transcript_amplification
ChrS01:7678696-7838782	duplication	SpGA2022_003477	transcript_amplification
ChrS01:7678696-7838782	duplication	SpGA2022_003478	splice_polypyrimidine_tract_variant,coding_sequence_variant,5_prime_UTR_variant,3_prime_UTR_variant,intron_variant
ChrS01:7678696-7838782	duplication	SpGA2022_050805	transcript_amplification
ChrS01:7678696-7838782	duplication	SpGA2022_050806	splice_polypyrimidine_tract_variant,coding_sequence_variant,5_prime_UTR_variant,intron_variant
ChrS01:7679835-7820057	duplication	SpGA2022_003463	splice_polypyrimidine_tract_variant,coding_sequence_variant,5_prime_UTR_variant,3_prime_UTR_variant,intron_variant
ChrS01:7679835-7820057	duplication	SpGA2022_003464	transcript_amplification
ChrS01:7679835-7820057	duplication	SpGA2022_003465	transcript_amplification
ChrS01:7679835-7820057	duplication	SpGA2022_003466	transcript_amplification
ChrS01:7679835-7820057	duplication	SpGA2022_003467	transcript_amplification
ChrS01:7679835-7820057	duplication	SpGA2022_003468	transcript_amplification
ChrS01:7679835-7820057	duplication	SpGA2022_003469	transcript_amplification
ChrS01:7679835-7820057	duplication	SpGA2022_003470	transcript_amplification
ChrS01:7679835-7820057	duplication	SpGA2022_003474	transcript_amplification
ChrS01:7679835-7820057	duplication	SpGA2022_003477	upstream_gene_variant
ChrS01:7679835-7820057	duplication	SpGA2022_050805	transcript_amplification
ChrS01:7728264-7728412	deletion	SpGA2022_003465	intron_variant,feature_truncation
ChrS01:7736329-7736900	deletion	SpGA2022_003465	intron_variant,feature_truncation
ChrS01:7741517-7741735	deletion	SpGA2022_003465	intron_variant,feature_truncation
ChrS01:7749728-7752520	deletion	SpGA2022_003465	intron_variant,feature_truncation
ChrS01:7783205-7783257	deletion	SpGA2022_003465	intron_variant,feature_truncation
ChrS01:7810430-7810431	insertion	SpGA2022_003470	intron_variant,feature_elongation
ChrS01:7810687-7810940	deletion	SpGA2022_003470	intron_variant,feature_truncation
ChrS01:7810698-7810699	insertion	SpGA2022_003470	intron_variant,feature_elongation
ChrS01:7812416-7812529	deletion	SpGA2022_003474	upstream_gene_variant
ChrS01:7815159-7815286	deletion	SpGA2022_003474	intron_variant,feature_truncation
ChrS01:7815159-7815286	deletion	SpGA2022_050805	intron_variant,feature_truncation
ChrS01:7817827-7818758	deletion	SpGA2022_003474	downstream_gene_variant
ChrS01:7817827-7818758	deletion	SpGA2022_050805	frameshift_variant,feature_truncation
ChrS01:7819700-7819701	duplication	SpGA2022_003477	upstream_gene_variant
ChrS01:7819700-7819701	duplication	SpGA2022_050805	coding_sequence_variant,feature_elongation
ChrS01:7838354	insertion	SpGA2022_003478	3_prime_UTR_variant,feature_elongation
ChrS01:7838354	insertion	SpGA2022_050806	coding_sequence_variant,feature_elongation
ChrS01:7839029-7839094	duplication	SpGA2022_003478	3_prime_UTR_variant,feature_elongation
ChrS01:7839029-7839094	duplication	SpGA2022_050806	coding_sequence_variant,feature_elongation
ChrS01:7839490-7839726	deletion	SpGA2022_003478	3_prime_UTR_variant,feature_truncation
ChrS01:7839490-7839726	deletion	SpGA2022_050806	inframe_deletion,feature_truncation
ChrS01:7841582-7841958	deletion	SpGA2022_003478	downstream_gene_variant
ChrS01:7841582-7841958	deletion	SpGA2022_050806	downstream_gene_variant
ChrS01:8018488-8018489	insertion	-	intergenic_variant
ChrS01:8022312-8022382	deletion	-	intergenic_variant
ChrS01:8033722-8033756	insertion	SpGA2022_003495	intron_variant,feature_elongation
ChrS01:8148603-8211586	duplication	SpGA2022_003518	transcript_amplification
ChrS01:8148603-8211586	duplication	SpGA2022_003519	transcript_amplification
ChrS01:8148603-8211586	duplication	SpGA2022_003520	transcript_amplification
ChrS01:8148603-8211586	duplication	SpGA2022_003521	transcript_amplification
ChrS01:8148603-8211586	duplication	SpGA2022_003522	transcript_amplification
ChrS01:8148603-8211586	duplication	SpGA2022_003523	transcript_amplification
ChrS01:8148603-8211586	duplication	SpGA2022_050824	transcript_amplification
ChrS01:8148603-8211586	duplication	SpGA2022_050825	coding_sequence_variant,5_prime_UTR_variant
ChrS01:8151074-8151075	duplication	SpGA2022_050824	upstream_gene_variant
ChrS01:8213399-8213400	insertion	SpGA2022_050825	intron_variant,feature_elongation
ChrS01:8246473	insertion	SpGA2022_050827	intron_variant,feature_elongation
ChrS01:8271162	insertion	SpGA2022_050828	upstream_gene_variant
ChrS01:8401875-8401952	deletion	-	intergenic_variant
ChrS01:8411975-8412042	deletion	-	intergenic_variant
ChrS01:8413289-8413290	insertion	SpGA2022_003544	upstream_gene_variant
ChrS01:8413289-8413290	insertion	SpGA2022_003544	upstream_gene_variant
ChrS01:8420755-8420836	duplication	SpGA2022_003544	intron_variant,feature_elongation
ChrS01:8425781-8426416	deletion	SpGA2022_003544	intron_variant,feature_truncation
ChrS01:8425781-8426416	deletion	SpGA2022_003545	upstream_gene_variant
ChrS01:8493218-8493275	deletion	-	intergenic_variant
ChrS01:8546804-8546867	deletion	SpGA2022_003557	upstream_gene_variant
ChrS01:8546804-8546867	deletion	SpGA2022_003558	upstream_gene_variant
ChrS01:8658888-8659205	deletion	SpGA2022_050839	downstream_gene_variant
ChrS01:8728722	insertion	-	intergenic_variant
ChrS01:8777367-8777474	duplication	SpGA2022_003587	splice_polypyrimidine_tract_variant,coding_sequence_variant,intron_variant,feature_elongation
ChrS01:8785315	insertion	-	intergenic_variant
ChrS01:8799920-8799921	insertion	SpGA2022_003591	downstream_gene_variant
ChrS01:8799920-8799921	insertion	SpGA2022_003592	downstream_gene_variant
ChrS01:8837380-8837381	insertion	-	intergenic_variant
ChrS01:8845396-8845397	insertion	SpGA2022_003597	coding_sequence_variant,feature_elongation
ChrS01:8845396-8845397	insertion	SpGA2022_003598	coding_sequence_variant,feature_elongation
ChrS01:8887979-8888028	deletion	-	intergenic_variant
ChrS01:8923355-8924787	deletion	-	intergenic_variant
ChrS01:9040179-9049437	deletion	SpGA2022_003619	splice_polypyrimidine_tract_variant,coding_sequence_variant,intron_variant,feature_truncation
ChrS01:9042943-9044181	deletion	SpGA2022_003619	intron_variant,feature_truncation
ChrS01:9065631-9065764	deletion	SpGA2022_050856	intron_variant,feature_truncation
ChrS01:9078103-9078104	insertion	SpGA2022_003628	upstream_gene_variant
ChrS01:9078103-9078104	insertion	SpGA2022_003629	3_prime_UTR_variant,feature_elongation
ChrS01:9119524-9119639	deletion	SpGA2022_003637	upstream_gene_variant
ChrS01:9119524-9119639	deletion	SpGA2022_003637	upstream_gene_variant
ChrS01:9119524-9119639	deletion	SpGA2022_050864	intron_variant,feature_truncation
ChrS01:9148029-9148082	deletion	SpGA2022_003642	downstream_gene_variant
ChrS01:9148029-9148082	deletion	SpGA2022_003642	downstream_gene_variant
ChrS01:9148029-9148082	deletion	SpGA2022_003644	inframe_deletion,feature_truncation
ChrS01:9148029-9148082	deletion	SpGA2022_003645	upstream_gene_variant
ChrS01:9148029-9148082	deletion	SpGA2022_003646	downstream_gene_variant
ChrS01:9174200-9174249	deletion	SpGA2022_050868	intron_variant,feature_truncation
ChrS01:9256767-9256818	deletion	SpGA2022_050874	intron_variant,feature_truncation
ChrS01:9284011-9284012	insertion	-	intergenic_variant
ChrS01:9328908-9328973	deletion	SpGA2022_003668	intron_variant,feature_truncation
ChrS01:9383159-9383228	deletion	SpGA2022_050879	intron_variant,feature_truncation
ChrS01:9393111-9393415	deletion	SpGA2022_003676	upstream_gene_variant
ChrS01:9393111-9393415	deletion	SpGA2022_050879	intron_variant,feature_truncation
ChrS01:9418278-9419535	deletion	SpGA2022_050881	intron_variant,feature_truncation
ChrS01:9421548-9421956	deletion	SpGA2022_050881	intron_variant,feature_truncation
ChrS01:9427398-9427399	insertion	SpGA2022_050881	intron_variant,feature_elongation
ChrS01:9431001-9431101	deletion	SpGA2022_003682	intron_variant,feature_truncation
ChrS01:9431001-9431101	deletion	SpGA2022_050881	upstream_gene_variant
ChrS01:9448139-9448140	insertion	SpGA2022_003683	downstream_gene_variant
ChrS01:9463207-9468274	deletion	SpGA2022_003685	downstream_gene_variant
ChrS01:9491300-9491301	insertion	SpGA2022_003686	upstream_gene_variant
ChrS01:9579154-9579369	deletion	SpGA2022_003699	downstream_gene_variant
ChrS01:9591930-9592028	deletion	SpGA2022_003701	upstream_gene_variant
ChrS01:9591930-9592028	deletion	SpGA2022_050886	downstream_gene_variant
ChrS01:9603782-9603837	deletion	-	intergenic_variant
ChrS01:9678410-9678459	deletion	-	intergenic_variant
ChrS01:9724312-9724365	deletion	SpGA2022_050891	intron_variant,feature_truncation
ChrS01:9762004-9762005	insertion	SpGA2022_050893	splice_polypyrimidine_tract_variant,intron_variant,feature_elongation
ChrS01:9793633-9793634	insertion	SpGA2022_050894	3_prime_UTR_variant,feature_elongation
ChrS01:9793633-9793634	insertion	SpGA2022_050895	upstream_gene_variant
ChrS01:9793987-9794094	duplication	SpGA2022_050894	downstream_gene_variant
ChrS01:9793987-9794094	duplication	SpGA2022_050895	upstream_gene_variant
ChrS01:9857219-9857268	deletion	-	intergenic_variant
ChrS01:9945583-9945636	deletion	SpGA2022_003736	downstream_gene_variant
ChrS01:9959837-9959916	deletion	SpGA2022_003739	upstream_gene_variant
ChrS01:9985409-9985538	deletion	-	intergenic_variant
ChrS01:10102004-10102175	deletion	SpGA2022_050907	downstream_gene_variant
ChrS01:10102004-10102175	deletion	SpGA2022_050908	upstream_gene_variant
ChrS01:10253501-10253568	deletion	SpGA2022_050914	downstream_gene_variant
ChrS01:10277808-10277882	deletion	SpGA2022_050915	inframe_deletion,feature_truncation
ChrS01:10288502-10288658	deletion	SpGA2022_003777	3_prime_UTR_variant,feature_truncation
ChrS01:10299982-10299983	insertion	SpGA2022_003780	downstream_gene_variant
ChrS01:10375441-10375494	deletion	-	intergenic_variant
ChrS01:10427192-10437290	duplication	SpGA2022_003793	downstream_gene_variant
ChrS01:10427781-10437873	duplication	SpGA2022_003793	downstream_gene_variant
ChrS01:10433778-10466009	duplication	SpGA2022_003793	transcript_amplification
ChrS01:10433778-10466009	duplication	SpGA2022_003794	transcript_amplification
ChrS01:10435846-10435971	deletion	-	intergenic_variant
ChrS01:10457336-10457392	deletion	-	intergenic_variant
ChrS01:10474365-10474366	insertion	-	intergenic_variant
ChrS01:10545454-10545584	deletion	SpGA2022_003799	downstream_gene_variant
ChrS01:10545454-10545584	deletion	SpGA2022_050920	upstream_gene_variant
ChrS01:10570691-10571001	deletion	SpGA2022_003802	5_prime_UTR_variant,feature_truncation
ChrS01:10570691-10571001	deletion	SpGA2022_003802	intron_variant,feature_truncation
ChrS01:10570691-10571001	deletion	SpGA2022_050922	frameshift_variant,feature_truncation
ChrS01:10591102-10591198	deletion	SpGA2022_003809	3_prime_UTR_variant,feature_truncation
ChrS01:10591102-10591198	deletion	SpGA2022_050925	upstream_gene_variant
ChrS01:10610133-10610134	insertion	SpGA2022_003813	upstream_gene_variant
ChrS01:10610133-10610134	insertion	SpGA2022_003814	downstream_gene_variant
ChrS01:10610133-10610134	insertion	SpGA2022_003815	downstream_gene_variant
ChrS01:10620709-10620998	deletion	SpGA2022_003817	intron_variant,feature_truncation
ChrS01:10620709-10620998	deletion	SpGA2022_050926	downstream_gene_variant
ChrS01:10624615-10624704	deletion	SpGA2022_003817	downstream_gene_variant
ChrS01:10649676-10649677	insertion	SpGA2022_003820	intron_variant,feature_elongation
ChrS01:10649676-10649677	insertion	SpGA2022_003821	upstream_gene_variant
ChrS01:10652664-10652874	deletion	SpGA2022_003820	downstream_gene_variant
ChrS01:10652664-10652874	deletion	SpGA2022_003821	frameshift_variant,feature_truncation
ChrS01:10674290-10674291	insertion	SpGA2022_003828	upstream_gene_variant
ChrS01:10674290-10674291	insertion	SpGA2022_003829	downstream_gene_variant
ChrS01:10770885-10771068	deletion	SpGA2022_050933	upstream_gene_variant
ChrS01:10770885-10771068	deletion	SpGA2022_050934	upstream_gene_variant
ChrS01:10845395-10845396	insertion	SpGA2022_003857	downstream_gene_variant
ChrS01:10902307-10902361	deletion	SpGA2022_003866	upstream_gene_variant
ChrS01:10906873-10906983	deletion	SpGA2022_003867	downstream_gene_variant
ChrS01:10942685-10942686	insertion	SpGA2022_003873	downstream_gene_variant
ChrS01:10942685-10942686	insertion	SpGA2022_050941	downstream_gene_variant
ChrS01:10956357-10956358	insertion	SpGA2022_050942	upstream_gene_variant
ChrS01:10962000-10962001	insertion	SpGA2022_050943	downstream_gene_variant
ChrS01:10962000-10962001	insertion	SpGA2022_050944	upstream_gene_variant
ChrS01:11030942-11031018	deletion	SpGA2022_050948	5_prime_UTR_variant,feature_truncation
ChrS01:11041753-11041811	insertion	SpGA2022_003889	intron_variant,feature_elongation
ChrS01:11047099-11047891	deletion	SpGA2022_003889	splice_polypyrimidine_tract_variant,coding_sequence_variant,intron_variant,feature_truncation
ChrS01:11047099-11047891	deletion	SpGA2022_003890	upstream_gene_variant
ChrS01:11073179-11073633	deletion	SpGA2022_003893	upstream_gene_variant
ChrS01:11085225-11085306	deletion	-	intergenic_variant
ChrS01:11132266-11132364	deletion	SpGA2022_050949	downstream_gene_variant
ChrS01:11132266-11132364	deletion	SpGA2022_050950	upstream_gene_variant
ChrS01:11204036-11204686	deletion	SpGA2022_003913	downstream_gene_variant
ChrS01:11205727-11206082	deletion	-	intergenic_variant
ChrS01:11227255-11227256	insertion	SpGA2022_003918	upstream_gene_variant
ChrS01:11227255-11227256	insertion	SpGA2022_003919	downstream_gene_variant
ChrS01:11247201-11248127	deletion	SpGA2022_003922	intron_variant,feature_truncation
ChrS01:11344058-11344180	deletion	SpGA2022_050960	intron_variant,feature_truncation
ChrS01:11366444-11366507	deletion	SpGA2022_003949	intron_variant,feature_truncation
ChrS01:11370447-11370466	insertion	SpGA2022_003949	downstream_gene_variant
ChrS01:11370447-11370466	insertion	SpGA2022_003950	intron_variant,feature_elongation
ChrS01:11381941-11382031	deletion	-	intergenic_variant
ChrS02:3095-3274	deletion	-	intergenic_variant
ChrS02:16945-17060	deletion	SpGA2022_050968	downstream_gene_variant
ChrS02:19858-19860	insertion	SpGA2022_050968	intron_variant,feature_elongation
ChrS02:25641-25642	insertion	SpGA2022_003980	upstream_gene_variant
ChrS02:25641-25642	insertion	SpGA2022_050968	upstream_gene_variant
ChrS02:87384-87485	deletion	SpGA2022_003996	upstream_gene_variant
ChrS02:116973-117050	deletion	SpGA2022_050976	intron_variant,feature_truncation
ChrS02:178608	insertion	SpGA2022_004020	downstream_gene_variant
ChrS02:178608	insertion	SpGA2022_004023	intron_variant,feature_elongation
ChrS02:245444-245567	deletion	SpGA2022_004041	downstream_gene_variant
ChrS02:245444-245567	deletion	SpGA2022_004042	upstream_gene_variant
ChrS02:245444-245567	deletion	SpGA2022_050987	upstream_gene_variant
ChrS02:332426-332570	deletion	SpGA2022_050993	intron_variant,feature_truncation
ChrS02:349288	insertion	SpGA2022_004061	upstream_gene_variant
ChrS02:349288	insertion	SpGA2022_004062	intron_variant,feature_elongation
ChrS02:381854-381906	deletion	SpGA2022_004066	upstream_gene_variant
ChrS02:381854-381906	deletion	SpGA2022_004067	upstream_gene_variant
ChrS02:381854-381906	deletion	SpGA2022_050994	upstream_gene_variant
ChrS02:470746-472226	deletion	SpGA2022_004079	upstream_gene_variant
ChrS02:557882-558042	deletion	SpGA2022_051000	intron_variant,feature_truncation
ChrS02:560026-560027	insertion	SpGA2022_004100	upstream_gene_variant
ChrS02:560026-560027	insertion	SpGA2022_051000	downstream_gene_variant
ChrS02:560026-560027	insertion	SpGA2022_051001	upstream_gene_variant
ChrS02:755328-755456	deletion	SpGA2022_051013	intron_variant,feature_truncation
ChrS02:755328-755456	deletion	SpGA2022_051014	downstream_gene_variant
ChrS02:766572-766630	deletion	SpGA2022_004137	downstream_gene_variant
ChrS02:766572-766630	deletion	SpGA2022_004138	downstream_gene_variant
ChrS02:805677-806756	deletion	SpGA2022_051016	intron_variant,feature_truncation
ChrS02:805677-806756	deletion	SpGA2022_051017	intron_variant,feature_truncation
ChrS02:821940-822150	duplication	SpGA2022_051016	intron_variant,feature_elongation
ChrS02:821940-822150	duplication	SpGA2022_051017	intron_variant,feature_elongation
ChrS02:947816-947817	insertion	SpGA2022_004168	downstream_gene_variant
ChrS02:1053961-1054205	deletion	SpGA2022_051033	5_prime_UTR_variant,intron_variant,feature_truncation
ChrS02:1188738-1188986	deletion	-	intergenic_variant
ChrS02:1318336-1318763	deletion	SpGA2022_004224	intron_variant,feature_truncation
ChrS02:1318649-1318752	deletion	SpGA2022_004224	intron_variant,feature_truncation
ChrS02:1319458-1319526	deletion	SpGA2022_004224	inframe_deletion,feature_truncation
ChrS02:1470266-1470405	deletion	SpGA2022_004251	downstream_gene_variant
ChrS02:1470266-1470405	deletion	SpGA2022_051057	upstream_gene_variant
ChrS02:1472655-1472674	insertion	SpGA2022_004251	upstream_gene_variant
ChrS02:1472655-1472674	insertion	SpGA2022_004252	downstream_gene_variant
ChrS02:1546217-1546277	deletion	-	intergenic_variant
ChrS02:1661754-1661926	deletion	SpGA2022_004285	intron_variant,feature_truncation
ChrS02:1665181-1665263	deletion	SpGA2022_004285	intron_variant,feature_truncation
ChrS02:1675678-1675767	deletion	SpGA2022_004287	intron_variant,feature_truncation
ChrS02:1770352	insertion	SpGA2022_004299	downstream_gene_variant
ChrS02:1770352	insertion	SpGA2022_051074	intron_variant,feature_elongation
ChrS02:1826241-1826478	deletion	SpGA2022_051080	intron_variant,feature_truncation
ChrS02:1889879-1889905	insertion	SpGA2022_004321	upstream_gene_variant
ChrS02:1889879-1889905	insertion	SpGA2022_004322	downstream_gene_variant
ChrS02:1889879-1889905	insertion	SpGA2022_004323	upstream_gene_variant
ChrS02:1893452-1902804	deletion	SpGA2022_004323	stop_lost,splice_polypyrimidine_tract_variant,coding_sequence_variant,3_prime_UTR_variant,intron_variant,feature_truncation
ChrS02:1893452-1902804	deletion	SpGA2022_004324	transcript_ablation
ChrS02:1893452-1902804	deletion	SpGA2022_004324	transcript_ablation
ChrS02:1893452-1902804	deletion	SpGA2022_004325	transcript_ablation
ChrS02:1893452-1902804	deletion	SpGA2022_051087	splice_polypyrimidine_tract_variant,coding_sequence_variant,5_prime_UTR_variant,intron_variant,feature_truncation
ChrS02:1893452-1902804	deletion	SpGA2022_051088	upstream_gene_variant
ChrS02:1930369-1930485	deletion	SpGA2022_051090	intron_variant,feature_truncation
ChrS02:1937630-1937685	deletion	SpGA2022_051090	intron_variant,feature_truncation
ChrS02:2063761-2063762	insertion	SpGA2022_004346	upstream_gene_variant
ChrS02:2092590-2092591	insertion	-	intergenic_variant
ChrS02:2233517-2233583	deletion	SpGA2022_051108	intron_variant,feature_truncation
ChrS02:2327441-2327442	insertion	-	intergenic_variant
ChrS02:2350720-2350721	insertion	SpGA2022_051114	upstream_gene_variant
ChrS02:2393596-2393701	deletion	SpGA2022_051119	upstream_gene_variant
ChrS02:2393596-2393701	deletion	SpGA2022_051120	upstream_gene_variant
ChrS02:2416251-2416252	insertion	SpGA2022_004398	intron_variant,feature_elongation
ChrS02:2457703-2457799	deletion	SpGA2022_004405	upstream_gene_variant
ChrS02:2457703-2457799	deletion	SpGA2022_004406	downstream_gene_variant
ChrS02:2478963-2479355	deletion	SpGA2022_004412	coding_sequence_variant,intron_variant,feature_truncation
ChrS02:2478963-2479355	deletion	SpGA2022_004413	downstream_gene_variant
ChrS02:2482691-2482782	deletion	SpGA2022_004413	upstream_gene_variant
ChrS02:2482691-2482782	deletion	SpGA2022_051128	intron_variant,feature_truncation
ChrS02:2512094-2512436	deletion	SpGA2022_004418	coding_sequence_variant,intron_variant,feature_truncation
ChrS02:2512094-2512436	deletion	SpGA2022_004419	downstream_gene_variant
ChrS02:2512094-2512436	deletion	SpGA2022_004420	upstream_gene_variant
ChrS02:2512094-2512436	deletion	SpGA2022_051130	upstream_gene_variant
ChrS02:2535114-2535115	insertion	SpGA2022_004422	downstream_gene_variant
ChrS02:2535114-2535115	insertion	SpGA2022_051132	intron_variant,feature_elongation
ChrS02:2561967-2562065	deletion	SpGA2022_004430	intron_variant,feature_truncation
ChrS02:2561967-2562065	deletion	SpGA2022_004431	downstream_gene_variant
ChrS02:2561967-2562065	deletion	SpGA2022_051134	downstream_gene_variant
ChrS02:2569746-2569830	deletion	SpGA2022_004432	frameshift_variant,feature_truncation
ChrS02:2569746-2569830	deletion	SpGA2022_004432	3_prime_UTR_variant,feature_truncation
ChrS02:2569746-2569830	deletion	SpGA2022_051136	downstream_gene_variant
ChrS02:2578769-2578947	deletion	SpGA2022_051136	upstream_gene_variant
ChrS02:2578769-2578947	deletion	SpGA2022_051137	splice_polypyrimidine_tract_variant,intron_variant,feature_truncation
ChrS02:2578929-2579075	duplication	SpGA2022_051136	upstream_gene_variant
ChrS02:2578929-2579075	duplication	SpGA2022_051137	intron_variant,feature_elongation
ChrS02:2636366-2636544	deletion	SpGA2022_004440	upstream_gene_variant
ChrS02:2636366-2636544	deletion	SpGA2022_004441	downstream_gene_variant
ChrS02:2689014-2689229	deletion	SpGA2022_004450	intron_variant,feature_truncation
ChrS02:2689014-2689229	deletion	SpGA2022_004450	intron_variant,feature_truncation
ChrS02:2689014-2689229	deletion	SpGA2022_004452	upstream_gene_variant
ChrS02:2708833-2709078	deletion	SpGA2022_004457	intron_variant,feature_truncation
ChrS02:2708833-2709078	deletion	SpGA2022_051149	downstream_gene_variant
ChrS02:2777208-2777259	deletion	SpGA2022_004473	intron_variant,feature_truncation
ChrS02:2777208-2777259	deletion	SpGA2022_004474	upstream_gene_variant
ChrS02:2787104-2787247	duplication	SpGA2022_004474	intron_variant,feature_elongation
ChrS02:2787104-2787247	duplication	SpGA2022_004475	upstream_gene_variant
ChrS02:2825257-2825350	deletion	SpGA2022_004481	intron_variant,feature_truncation
ChrS02:2828105-2828106	insertion	SpGA2022_004481	downstream_gene_variant
ChrS02:2828105-2828106	insertion	SpGA2022_004482	upstream_gene_variant
ChrS02:2855640-2855780	deletion	SpGA2022_004490	upstream_gene_variant
ChrS02:2860570-2860610	insertion	SpGA2022_051162	upstream_gene_variant
ChrS02:2963544-2963545	insertion	SpGA2022_004512	downstream_gene_variant
ChrS02:2963544-2963545	insertion	SpGA2022_004513	upstream_gene_variant
ChrS02:2974798-2974870	deletion	SpGA2022_051170	intron_variant,feature_truncation
ChrS02:3053769-3055020	deletion	SpGA2022_004527	stop_lost,coding_sequence_variant,3_prime_UTR_variant,feature_truncation
ChrS02:3053769-3055020	deletion	SpGA2022_051176	3_prime_UTR_variant,feature_truncation
ChrS02:3053936-3054084	deletion	SpGA2022_004527	downstream_gene_variant
ChrS02:3053936-3054084	deletion	SpGA2022_051176	downstream_gene_variant
ChrS02:3104011-3104115	deletion	SpGA2022_051180	intron_variant,feature_truncation
ChrS02:3107898-3107899	insertion	SpGA2022_051180	downstream_gene_variant
ChrS02:3107898-3107899	insertion	SpGA2022_051181	3_prime_UTR_variant,feature_elongation
ChrS02:3370839-3370945	deletion	SpGA2022_004595	downstream_gene_variant
ChrS02:3370839-3370945	deletion	SpGA2022_051205	3_prime_UTR_variant,feature_truncation
ChrS02:3383051-3383426	duplication	SpGA2022_004597	coding_sequence_variant,intron_variant,feature_elongation
ChrS02:3383051-3383426	duplication	SpGA2022_051206	downstream_gene_variant
ChrS02:3383051-3383426	duplication	SpGA2022_051207	upstream_gene_variant
ChrS02:3407087-3407478	deletion	SpGA2022_004605	downstream_gene_variant
ChrS02:3583360-3583455	deletion	SpGA2022_051223	downstream_gene_variant
ChrS02:3583360-3583455	deletion	SpGA2022_051224	intron_variant,feature_truncation
ChrS02:3617375-3617441	deletion	SpGA2022_051224	intron_variant,feature_truncation
ChrS02:3624188-3624189	insertion	SpGA2022_051224	downstream_gene_variant
ChrS02:3624188-3624189	insertion	SpGA2022_051225	downstream_gene_variant
ChrS02:3664083-3664084	insertion	SpGA2022_051228	downstream_gene_variant
ChrS02:3664083-3664084	insertion	SpGA2022_051229	upstream_gene_variant
ChrS02:3675147-3675231	duplication	SpGA2022_004651	splice_polypyrimidine_tract_variant,coding_sequence_variant,intron_variant,feature_elongation
ChrS02:3717587-3717683	deletion	SpGA2022_004660	intron_variant,feature_truncation
ChrS02:3717587-3717683	deletion	SpGA2022_051232	downstream_gene_variant
ChrS02:3717587-3717683	deletion	SpGA2022_051233	downstream_gene_variant
ChrS02:3763661-3763722	deletion	SpGA2022_004672	downstream_gene_variant
ChrS02:3763661-3763722	deletion	SpGA2022_051237	downstream_gene_variant
ChrS02:3934860-3940866	duplication	SpGA2022_004708	downstream_gene_variant
ChrS02:3934860-3940866	duplication	SpGA2022_004709	transcript_amplification
ChrS02:4036048-4036151	deletion	SpGA2022_051252	intron_variant,feature_truncation
ChrS02:4113974-4114071	deletion	SpGA2022_051256	intron_variant,feature_truncation
ChrS02:4164244-4164414	deletion	SpGA2022_051260	downstream_gene_variant
ChrS02:4164244-4164414	deletion	SpGA2022_051261	upstream_gene_variant
ChrS02:4179259-4179321	deletion	SpGA2022_004760	intron_variant,feature_truncation
ChrS02:4214235-4214286	deletion	SpGA2022_004765	intron_variant,feature_truncation
ChrS02:4214235-4214286	deletion	SpGA2022_051264	downstream_gene_variant
ChrS02:4214235-4214286	deletion	SpGA2022_051265	upstream_gene_variant
ChrS02:4244839-4245213	deletion	SpGA2022_051266	intron_variant,feature_truncation
ChrS02:4287657-4287752	deletion	SpGA2022_051267	intron_variant,feature_truncation
ChrS02:4315363-4315418	deletion	SpGA2022_004782	upstream_gene_variant
ChrS02:4315363-4315418	deletion	SpGA2022_051271	3_prime_UTR_variant,feature_truncation
ChrS02:4327060-4327119	deletion	SpGA2022_004785	intron_variant,feature_truncation
ChrS02:4327060-4327119	deletion	SpGA2022_004786	upstream_gene_variant
ChrS02:4327060-4327119	deletion	SpGA2022_004787	upstream_gene_variant
ChrS02:4383364-4383448	deletion	SpGA2022_004800	upstream_gene_variant
ChrS02:4383364-4383448	deletion	SpGA2022_004801	downstream_gene_variant
ChrS02:4383364-4383448	deletion	SpGA2022_004802	upstream_gene_variant
ChrS02:4388843-4388864	insertion	SpGA2022_004802	downstream_gene_variant
ChrS02:4388843-4388864	insertion	SpGA2022_004803	upstream_gene_variant
ChrS02:4388843-4388864	insertion	SpGA2022_051274	downstream_gene_variant
ChrS02:4563007-4563008	insertion	SpGA2022_051287	intron_variant,feature_elongation
ChrS02:4563007-4563008	insertion	SpGA2022_051288	downstream_gene_variant
ChrS02:4571892-4573785	deletion	SpGA2022_051288	upstream_gene_variant
ChrS02:4654027-4654028	insertion	SpGA2022_004858	downstream_gene_variant
ChrS02:4654027-4654028	insertion	SpGA2022_051293	upstream_gene_variant
ChrS02:4666573-4666574	insertion	SpGA2022_004861	upstream_gene_variant
ChrS02:4666573-4666574	insertion	SpGA2022_051295	upstream_gene_variant
ChrS02:4744034-4744035	insertion	SpGA2022_004880	downstream_gene_variant
ChrS02:4744034-4744035	insertion	SpGA2022_004880	downstream_gene_variant
ChrS02:4744034-4744035	insertion	SpGA2022_051299	upstream_gene_variant
ChrS02:4785825-4785879	deletion	SpGA2022_004889	downstream_gene_variant
ChrS02:4785825-4785879	deletion	SpGA2022_004890	intron_variant,feature_truncation
ChrS02:4785825-4785879	deletion	SpGA2022_051300	downstream_gene_variant
ChrS02:4787197-4787275	deletion	SpGA2022_004890	intron_variant,feature_truncation
ChrS02:4787197-4787275	deletion	SpGA2022_051300	intron_variant,feature_truncation
ChrS02:4797060-4797129	deletion	SpGA2022_004891	intron_variant,feature_truncation
ChrS02:4800049-4800107	deletion	SpGA2022_004891	downstream_gene_variant
ChrS02:4800049-4800107	deletion	SpGA2022_004892	upstream_gene_variant
ChrS02:4800049-4800107	deletion	SpGA2022_004893	upstream_gene_variant
ChrS02:4800049-4800107	deletion	SpGA2022_004894	upstream_gene_variant
ChrS02:4800049-4800107	deletion	SpGA2022_051301	3_prime_UTR_variant,feature_truncation
ChrS02:4822241-4822294	deletion	-	intergenic_variant
ChrS02:4864865-4864916	deletion	SpGA2022_004905	upstream_gene_variant
ChrS02:4898058-4900225	deletion	SpGA2022_004906	intron_variant,feature_truncation
ChrS02:4898058-4900225	deletion	SpGA2022_004907	stop_lost,splice_polypyrimidine_tract_variant,coding_sequence_variant,3_prime_UTR_variant,intron_variant,feature_truncation
ChrS02:4905587-4905588	insertion	SpGA2022_004906	downstream_gene_variant
ChrS02:4905587-4905588	insertion	SpGA2022_004907	upstream_gene_variant
ChrS02:4905587-4905588	insertion	SpGA2022_004908	intron_variant,feature_elongation
ChrS02:4924258-4929540	deletion	SpGA2022_004910	upstream_gene_variant
ChrS02:4924258-4929540	deletion	SpGA2022_004911	downstream_gene_variant
ChrS02:4930674-4930675	insertion	SpGA2022_004911	downstream_gene_variant
ChrS02:4930674-4930675	insertion	SpGA2022_004912	downstream_gene_variant
ChrS02:4932648-4943737	deletion	SpGA2022_004911	upstream_gene_variant
ChrS02:4932648-4943737	deletion	SpGA2022_004912	stop_lost,splice_polypyrimidine_tract_variant,coding_sequence_variant,intron_variant,feature_truncation
ChrS02:4944200	insertion	SpGA2022_004912	intron_variant,feature_elongation
ChrS02:4945904-4947343	deletion	SpGA2022_004912	intron_variant,feature_truncation
ChrS02:4975323-4975750	deletion	SpGA2022_004912	intron_variant,feature_truncation
ChrS02:4975323-4975750	deletion	SpGA2022_004913	upstream_gene_variant
ChrS02:4975724-4976153	deletion	SpGA2022_004912	intron_variant,feature_truncation
ChrS02:4975724-4976153	deletion	SpGA2022_004913	upstream_gene_variant
ChrS02:4988966-4989098	deletion	-	intergenic_variant
ChrS02:4989169-4994351	deletion	-	intergenic_variant
ChrS02:5055639-5061946	deletion	SpGA2022_004925	upstream_gene_variant
ChrS02:5055639-5061946	deletion	SpGA2022_004926	splice_polypyrimidine_tract_variant,coding_sequence_variant,5_prime_UTR_variant,intron_variant,feature_truncation
ChrS02:5055639-5061946	deletion	SpGA2022_004927	transcript_ablation
ChrS02:5055639-5061946	deletion	SpGA2022_004928	stop_lost,splice_polypyrimidine_tract_variant,coding_sequence_variant,3_prime_UTR_variant,intron_variant,feature_truncation
ChrS02:5056297-5062344	deletion	SpGA2022_004926	splice_polypyrimidine_tract_variant,coding_sequence_variant,5_prime_UTR_variant,intron_variant,feature_truncation
ChrS02:5056297-5062344	deletion	SpGA2022_004927	transcript_ablation
ChrS02:5056297-5062344	deletion	SpGA2022_004928	stop_lost,splice_polypyrimidine_tract_variant,coding_sequence_variant,3_prime_UTR_variant,intron_variant,feature_truncation
ChrS02:5116800-5116801	insertion	SpGA2022_004940	upstream_gene_variant
ChrS02:5116800-5116801	insertion	SpGA2022_004941	intron_variant,feature_elongation
ChrS02:5116800-5116801	insertion	SpGA2022_004942	upstream_gene_variant
ChrS02:5116800-5116801	insertion	SpGA2022_004943	downstream_gene_variant
ChrS02:5119218-5119622	deletion	SpGA2022_004941	downstream_gene_variant
ChrS02:5119218-5119622	deletion	SpGA2022_004942	splice_polypyrimidine_tract_variant,coding_sequence_variant,intron_variant,feature_truncation
ChrS02:5119218-5119622	deletion	SpGA2022_004943	splice_polypyrimidine_tract_variant,coding_sequence_variant,5_prime_UTR_variant,intron_variant,feature_truncation
ChrS02:5119218-5119622	deletion	SpGA2022_004945	downstream_gene_variant
ChrS02:5119218-5119622	deletion	SpGA2022_051315	upstream_gene_variant
ChrS02:5130503-5130504	insertion	SpGA2022_004946	upstream_gene_variant
ChrS02:5130503-5130504	insertion	SpGA2022_004947	intron_variant,feature_elongation
ChrS02:5130503-5130504	insertion	SpGA2022_004948	downstream_gene_variant
ChrS02:5130503-5130504	insertion	SpGA2022_051315	downstream_gene_variant
ChrS02:5264855-5264856	insertion	SpGA2022_004976	intron_variant,feature_elongation
ChrS02:5274432-5274593	duplication	-	intergenic_variant
ChrS02:5312111-5312217	deletion	SpGA2022_004985	intron_variant,feature_truncation
ChrS02:5521239-5521306	deletion	SpGA2022_005035	intron_variant,feature_truncation
ChrS02:5521239-5521306	deletion	SpGA2022_005036	upstream_gene_variant
ChrS02:5548742-5548792	deletion	SpGA2022_005041	upstream_gene_variant
ChrS02:5548742-5548792	deletion	SpGA2022_005042	upstream_gene_variant
ChrS02:5562041-5562103	deletion	SpGA2022_051341	upstream_gene_variant
ChrS02:5583590-5583591	insertion	SpGA2022_005051	downstream_gene_variant
ChrS02:5583590-5583591	insertion	SpGA2022_051343	intron_variant,feature_elongation
ChrS02:5657224-5657291	deletion	SpGA2022_005065	upstream_gene_variant
ChrS02:5897805-5897907	deletion	SpGA2022_005107	downstream_gene_variant
ChrS02:5897805-5897907	deletion	SpGA2022_051354	intron_variant,feature_truncation
ChrS02:6109483-6109820	deletion	SpGA2022_005152	downstream_gene_variant
ChrS02:6109710-6109782	deletion	SpGA2022_005152	downstream_gene_variant
ChrS02:6149013-6149086	deletion	-	intergenic_variant
ChrS02:6161065-6161066	insertion	SpGA2022_005159	downstream_gene_variant
ChrS02:6161065-6161066	insertion	SpGA2022_005159	downstream_gene_variant
ChrS02:6161065-6161066	insertion	SpGA2022_005160	upstream_gene_variant
ChrS02:6161065-6161066	insertion	SpGA2022_051370	coding_sequence_variant,feature_elongation
ChrS02:6167455-6167533	deletion	SpGA2022_005162	intron_variant,feature_truncation
ChrS02:6181916-6182207	deletion	SpGA2022_005163	upstream_gene_variant
ChrS02:6181916-6182207	deletion	SpGA2022_005164	downstream_gene_variant
ChrS02:6235622-6235623	insertion	SpGA2022_005179	downstream_gene_variant
ChrS02:6235622-6235623	insertion	SpGA2022_005180	downstream_gene_variant
ChrS02:6478347-6478348	insertion	SpGA2022_051388	downstream_gene_variant
ChrS02:6494916-6504425	duplication	SpGA2022_005236	splice_polypyrimidine_tract_variant,coding_sequence_variant,3_prime_UTR_variant,intron_variant
ChrS02:6525681-6525732	deletion	SpGA2022_051391	3_prime_UTR_variant,feature_truncation
ChrS02:6527710-6527788	deletion	SpGA2022_051391	5_prime_UTR_variant,feature_truncation
ChrS02:6527710-6527788	deletion	SpGA2022_051392	downstream_gene_variant
ChrS02:6540934-6541101	deletion	SpGA2022_051392	intron_variant,feature_truncation
ChrS02:6671833-6671852	insertion	SpGA2022_005252	downstream_gene_variant
ChrS02:6673611-6673665	deletion	SpGA2022_005252	intron_variant,feature_truncation
ChrS02:6705300-6705387	deletion	-	intergenic_variant
ChrS02:6709346-6709396	deletion	-	intergenic_variant
ChrS02:6738999-6739006	insertion	SpGA2022_005263	upstream_gene_variant
ChrS02:6816630-6816631	insertion	SpGA2022_051403	intron_variant,feature_elongation
ChrS02:6832943-6845774	duplication	SpGA2022_005277	transcript_amplification
ChrS02:6832943-6845774	duplication	SpGA2022_005278	splice_polypyrimidine_tract_variant,coding_sequence_variant,3_prime_UTR_variant,intron_variant
ChrS02:6832943-6845774	duplication	SpGA2022_005279	downstream_gene_variant
ChrS02:6841131-6841132	insertion	SpGA2022_005278	coding_sequence_variant,feature_elongation
ChrS02:6859817-6866052	deletion	-	intergenic_variant
ChrS02:6875442-6875566	deletion	SpGA2022_051404	frameshift_variant,feature_truncation
ChrS02:6947914-6947915	insertion	SpGA2022_051406	downstream_gene_variant
ChrS02:6955394-6955397	insertion	-	intergenic_variant
ChrS02:6960353-6960354	insertion	-	intergenic_variant
ChrS02:6986970-6987044	deletion	SpGA2022_005287	intron_variant,feature_truncation
ChrS02:7071155-7071236	deletion	-	intergenic_variant
ChrS02:7079895-7079945	deletion	-	intergenic_variant
ChrS02:7134431-7135167	deletion	SpGA2022_005292	coding_sequence_variant,5_prime_UTR_variant,feature_truncation
ChrS02:7134431-7135167	deletion	SpGA2022_005293	upstream_gene_variant
ChrS02:7134431-7135167	deletion	SpGA2022_051407	downstream_gene_variant
ChrS02:7134431-7135167	deletion	SpGA2022_051408	upstream_gene_variant
ChrS02:7146001-7146081	deletion	SpGA2022_005294	upstream_gene_variant
ChrS02:7146001-7146081	deletion	SpGA2022_005295	intron_variant,feature_truncation
ChrS02:7175203-7175204	insertion	SpGA2022_005296	3_prime_UTR_variant,feature_elongation
ChrS02:7198046-7198481	duplication	SpGA2022_005297	intron_variant,feature_elongation
ChrS02:7224615-7224712	deletion	-	intergenic_variant
ChrS02:7231366-7231440	deletion	-	intergenic_variant
ChrS02:7303488-7303572	deletion	SpGA2022_051409	intron_variant,feature_truncation
ChrS02:7363308-7363360	deletion	-	intergenic_variant
ChrS02:7405275-7405324	deletion	SpGA2022_051413	intron_variant,feature_truncation
ChrS02:7496898-7499494	deletion	-	intergenic_variant
ChrS02:7533228-7533667	deletion	SpGA2022_005329	upstream_gene_variant
ChrS02:7545399-7545497	deletion	SpGA2022_005331	intron_variant,feature_truncation
ChrS02:7554688-7554760	deletion	SpGA2022_051419	intron_variant,feature_truncation
ChrS02:7610796-7610816	insertion	SpGA2022_005338	intron_variant,feature_elongation
ChrS02:7657121-7657183	deletion	-	intergenic_variant
ChrS02:7695182-7695183	insertion	-	intergenic_variant
ChrS02:7768600-7768682	deletion	SpGA2022_005343	intron_variant,feature_truncation
ChrS02:7779695-7779774	deletion	SpGA2022_005343	intron_variant,feature_truncation
ChrS02:7782724-7782817	deletion	SpGA2022_005343	intron_variant,feature_truncation
ChrS02:7790031-7790120	deletion	SpGA2022_005343	intron_variant,feature_truncation
ChrS02:7790974-7791042	deletion	SpGA2022_005343	intron_variant,feature_truncation
ChrS02:7791292-7791822	deletion	SpGA2022_005343	intron_variant,feature_truncation
ChrS02:7804048-7804105	deletion	SpGA2022_005343	intron_variant,feature_truncation
ChrS02:7810303-7810384	deletion	SpGA2022_005343	intron_variant,feature_truncation
ChrS02:7821178-7821772	deletion	SpGA2022_005343	intron_variant,feature_truncation
ChrS02:7853779-7853864	deletion	SpGA2022_005343	intron_variant,feature_truncation
ChrS02:7889699-7889756	duplication	SpGA2022_005343	intron_variant,feature_elongation
ChrS02:7917242-7917413	deletion	SpGA2022_005344	intron_variant,feature_truncation
ChrS02:7923101-7928451	deletion	SpGA2022_005345	upstream_gene_variant
ChrS02:7923101-7928451	deletion	SpGA2022_005346	downstream_gene_variant
ChrS02:7939095-7939175	deletion	SpGA2022_005347	intron_variant,feature_truncation
ChrS02:7939095-7939175	deletion	SpGA2022_051424	downstream_gene_variant
ChrS02:7942194-7942356	deletion	SpGA2022_005349	intron_variant,feature_truncation
ChrS02:7942194-7942356	deletion	SpGA2022_051424	intron_variant,feature_truncation
ChrS02:7972919-7976912	deletion	SpGA2022_051425	splice_polypyrimidine_tract_variant,coding_sequence_variant,5_prime_UTR_variant,intron_variant,feature_truncation
ChrS02:7980861-7980881	insertion	SpGA2022_005354	upstream_gene_variant
ChrS02:7980861-7980881	insertion	SpGA2022_005355	upstream_gene_variant
ChrS02:7980861-7980881	insertion	SpGA2022_051425	downstream_gene_variant
ChrS02:7991995-7992052	deletion	SpGA2022_005357	upstream_gene_variant
ChrS02:7991995-7992052	deletion	SpGA2022_005358	downstream_gene_variant
ChrS02:8056701-8058326	deletion	-	intergenic_variant
ChrS02:8060768-8060832	deletion	-	intergenic_variant
ChrS02:8061732-8061785	deletion	-	intergenic_variant
ChrS02:8073862-8073985	deletion	-	intergenic_variant
ChrS02:8086649-8087849	deletion	-	intergenic_variant
ChrS02:8093553-8093606	deletion	-	intergenic_variant
ChrS02:8110713-8111240	deletion	-	intergenic_variant
ChrS02:8121235-8121286	deletion	-	intergenic_variant
ChrS02:8130428	insertion	-	intergenic_variant
ChrS02:8171824-8172278	deletion	-	intergenic_variant
ChrS02:8189856-8191635	deletion	-	intergenic_variant
ChrS02:8205304-8205577	duplication	-	intergenic_variant
ChrS02:8217863-8217935	deletion	-	intergenic_variant
ChrS02:8234907-8234908	insertion	-	intergenic_variant
ChrS02:8235466-8235530	deletion	-	intergenic_variant
ChrS02:8267678-8267739	deletion	-	intergenic_variant
ChrS02:8303350-8303403	deletion	SpGA2022_005367	intron_variant,feature_truncation
ChrS02:8303350-8303403	deletion	SpGA2022_005368	intron_variant,feature_truncation
ChrS02:8307876-8307929	deletion	SpGA2022_005367	downstream_gene_variant
ChrS02:8307876-8307929	deletion	SpGA2022_005368	intron_variant,feature_truncation
ChrS02:8308749-8308750	insertion	SpGA2022_005368	intron_variant,feature_elongation
ChrS02:8326521-8327534	deletion	SpGA2022_051428	intron_variant,feature_truncation
ChrS02:8404929-8405389	duplication	SpGA2022_005371	upstream_gene_variant
ChrS02:8410285-8410461	deletion	SpGA2022_005371	intron_variant,feature_truncation
ChrS02:8413995-8414050	deletion	SpGA2022_005371	intron_variant,feature_truncation
ChrS02:8413995-8414050	deletion	SpGA2022_005371	upstream_gene_variant
ChrS02:8417954-8418005	deletion	SpGA2022_005371	downstream_gene_variant
ChrS02:8417954-8418005	deletion	SpGA2022_005373	upstream_gene_variant
ChrS02:8428101-8428796	deletion	SpGA2022_051432	intron_variant,feature_truncation
ChrS02:8487687-8500184	duplication	-	intergenic_variant
ChrS02:8490880-8547433	duplication	-	intergenic_variant
ChrS02:8545574-8545636	deletion	-	intergenic_variant
ChrS02:8566759-8566986	duplication	SpGA2022_005380	splice_polypyrimidine_tract_variant,coding_sequence_variant,intron_variant,feature_elongation
ChrS02:8579026-8579027	insertion	SpGA2022_005383	downstream_gene_variant
ChrS02:8579026-8579027	insertion	SpGA2022_051435	downstream_gene_variant
ChrS02:8602810-8640290	duplication	SpGA2022_005387	splice_polypyrimidine_tract_variant,coding_sequence_variant,5_prime_UTR_variant,intron_variant
ChrS02:8602810-8640290	duplication	SpGA2022_005387	splice_polypyrimidine_tract_variant,coding_sequence_variant,5_prime_UTR_variant,intron_variant
ChrS02:8602810-8640290	duplication	SpGA2022_005388	transcript_amplification
ChrS02:8602810-8640290	duplication	SpGA2022_005389	transcript_amplification
ChrS02:8602810-8640290	duplication	SpGA2022_005389	transcript_amplification
ChrS02:8602810-8640290	duplication	SpGA2022_005390	splice_polypyrimidine_tract_variant,coding_sequence_variant,5_prime_UTR_variant,intron_variant
ChrS02:8619396-8631984	duplication	SpGA2022_005388	splice_polypyrimidine_tract_variant,coding_sequence_variant,5_prime_UTR_variant,intron_variant
ChrS02:8619396-8631984	duplication	SpGA2022_005389	splice_polypyrimidine_tract_variant,coding_sequence_variant,3_prime_UTR_variant,intron_variant
ChrS02:8619396-8631984	duplication	SpGA2022_005389	splice_polypyrimidine_tract_variant,coding_sequence_variant,3_prime_UTR_variant,intron_variant
ChrS02:8650910-8650911	insertion	-	intergenic_variant
ChrS02:8658892-8658979	deletion	-	intergenic_variant
ChrS02:8671911-8671912	insertion	SpGA2022_005391	downstream_gene_variant
ChrS02:8698541-8698542	insertion	SpGA2022_005393	downstream_gene_variant
ChrS02:8710680-8710759	deletion	-	intergenic_variant
ChrS02:8724247-8724248	insertion	-	intergenic_variant
ChrS02:8729968-8730129	deletion	SpGA2022_005395	upstream_gene_variant
ChrS02:8758530-8758593	deletion	SpGA2022_005399	downstream_gene_variant
ChrS02:8770143-8770672	deletion	-	intergenic_variant
ChrS02:8777602-8777675	deletion	-	intergenic_variant
ChrS02:8779742-8779951	deletion	-	intergenic_variant
ChrS03:29272-29620	deletion	SpGA2022_005415	intron_variant,feature_truncation
ChrS03:29272-29620	deletion	SpGA2022_005416	intron_variant,feature_truncation
ChrS03:179789-179860	deletion	SpGA2022_005438	upstream_gene_variant
ChrS03:179789-179860	deletion	SpGA2022_005439	upstream_gene_variant
ChrS03:256358-256487	deletion	SpGA2022_051449	intron_variant,feature_truncation
ChrS03:277406-277407	insertion	-	intergenic_variant
ChrS03:303250-303616	deletion	-	intergenic_variant
ChrS03:305406-305455	deletion	-	intergenic_variant
ChrS03:307005-307006	insertion	-	intergenic_variant
ChrS03:328969-329179	duplication	SpGA2022_005450	intron_variant,feature_elongation
ChrS03:342192-342193	insertion	SpGA2022_005452	upstream_gene_variant
ChrS03:342192-342193	insertion	SpGA2022_005453	upstream_gene_variant
ChrS03:342192-342193	insertion	SpGA2022_051454	upstream_gene_variant
ChrS03:342506-342601	deletion	SpGA2022_005452	upstream_gene_variant
ChrS03:342506-342601	deletion	SpGA2022_005453	upstream_gene_variant
ChrS03:342506-342601	deletion	SpGA2022_051454	upstream_gene_variant
ChrS03:411244-411246	insertion	-	intergenic_variant
ChrS03:441594-442061	deletion	SpGA2022_005463	downstream_gene_variant
ChrS03:444503-444597	deletion	SpGA2022_005463	intron_variant,feature_truncation
ChrS03:444503-444597	deletion	SpGA2022_005464	downstream_gene_variant
ChrS03:445088-445163	deletion	SpGA2022_005463	frameshift_variant,feature_truncation
ChrS03:445088-445163	deletion	SpGA2022_005464	downstream_gene_variant
ChrS03:455808-457601	deletion	-	intergenic_variant
ChrS03:473487-473541	deletion	SpGA2022_005465	downstream_gene_variant
ChrS03:480531-480729	deletion	SpGA2022_005466	splice_polypyrimidine_tract_variant,coding_sequence_variant,intron_variant,feature_truncation
ChrS03:568639-590264	duplication	SpGA2022_005471	splice_polypyrimidine_tract_variant,coding_sequence_variant,5_prime_UTR_variant,intron_variant
ChrS03:568639-590264	duplication	SpGA2022_005472	transcript_amplification
ChrS03:568639-590264	duplication	SpGA2022_005473	transcript_amplification
ChrS03:568639-590264	duplication	SpGA2022_005474	splice_polypyrimidine_tract_variant,coding_sequence_variant,3_prime_UTR_variant,intron_variant
ChrS03:568639-590264	duplication	SpGA2022_005475	downstream_gene_variant
ChrS03:597240-599043	deletion	SpGA2022_005476	transcript_ablation
ChrS03:600214	insertion	SpGA2022_005476	upstream_gene_variant
ChrS03:615178-615179	insertion	SpGA2022_005477	downstream_gene_variant
ChrS03:615178-615179	insertion	SpGA2022_051461	intron_variant,feature_elongation
ChrS03:622521-622715	deletion	-	intergenic_variant
ChrS03:636740-636810	deletion	SpGA2022_005480	intron_variant,feature_truncation
ChrS03:667950-668013	deletion	SpGA2022_005482	downstream_gene_variant
ChrS03:667950-668013	deletion	SpGA2022_005482	downstream_gene_variant
ChrS03:680494-680636	deletion	-	intergenic_variant
ChrS03:699647-699729	deletion	-	intergenic_variant
ChrS03:717243-717406	deletion	SpGA2022_005488	downstream_gene_variant
ChrS03:734755-734804	deletion	SpGA2022_005491	upstream_gene_variant
ChrS03:741290-741291	insertion	SpGA2022_005491	intron_variant,feature_elongation
ChrS03:787731	insertion	SpGA2022_051466	intron_variant,feature_elongation
ChrS03:827412-827544	deletion	-	intergenic_variant
ChrS03:828199-829256	deletion	-	intergenic_variant
ChrS03:869410-869501	deletion	SpGA2022_005509	downstream_gene_variant
ChrS03:869410-869501	deletion	SpGA2022_051469	downstream_gene_variant
ChrS03:882732-882753	insertion	SpGA2022_051470	intron_variant,feature_elongation
ChrS03:946602-954207	duplication	SpGA2022_005519	splice_polypyrimidine_tract_variant,coding_sequence_variant,5_prime_UTR_variant,intron_variant
ChrS03:946602-954207	duplication	SpGA2022_005520	transcript_amplification
ChrS03:946602-954207	duplication	SpGA2022_005521	downstream_gene_variant
ChrS03:1015675-1015729	deletion	-	intergenic_variant
ChrS03:1101299-1101516	deletion	SpGA2022_005538	downstream_gene_variant
ChrS03:1107120-1107121	insertion	-	intergenic_variant
ChrS03:1108048-1108933	deletion	-	intergenic_variant
ChrS03:1109792-1109795	insertion	-	intergenic_variant
ChrS03:1129583-1129633	deletion	SpGA2022_005540	upstream_gene_variant
ChrS03:1129583-1129633	deletion	SpGA2022_005541	coding_sequence_variant,intron_variant,feature_truncation
ChrS03:1159338-1159400	deletion	-	intergenic_variant
ChrS03:1205003-1205057	deletion	-	intergenic_variant
ChrS03:1259479-1259815	deletion	SpGA2022_051480	upstream_gene_variant
ChrS03:1260345	insertion	SpGA2022_051480	upstream_gene_variant
ChrS03:1305382-1305383	insertion	SpGA2022_005550	intron_variant,feature_elongation
ChrS03:1305382-1305383	insertion	SpGA2022_051481	intron_variant,feature_elongation
ChrS03:1360311-1360681	deletion	SpGA2022_005556	intron_variant,feature_truncation
ChrS03:1385588-1386703	deletion	SpGA2022_051485	intron_variant,feature_truncation
ChrS03:1407038-1407103	deletion	-	intergenic_variant
ChrS03:1424549-1424826	duplication	-	intergenic_variant
ChrS03:1472490-1472517	insertion	SpGA2022_005564	upstream_gene_variant
ChrS03:1472490-1472517	insertion	SpGA2022_005565	downstream_gene_variant
ChrS03:1472490-1472517	insertion	SpGA2022_005566	downstream_gene_variant
ChrS03:1494639-1494698	deletion	-	intergenic_variant
ChrS03:1544609-1545013	deletion	-	intergenic_variant
ChrS03:1566501-1566568	deletion	SpGA2022_005575	downstream_gene_variant
ChrS03:1701066-1701067	insertion	SpGA2022_005591	intron_variant,feature_elongation
ChrS03:1701066-1701067	insertion	SpGA2022_005592	upstream_gene_variant
ChrS03:1771761-1771813	duplication	SpGA2022_005605	intron_variant,feature_elongation
ChrS03:1773622-1773810	deletion	SpGA2022_005605	intron_variant,feature_truncation
ChrS03:1822216-1822217	insertion	SpGA2022_005610	upstream_gene_variant
ChrS03:1823898-1823997	duplication	SpGA2022_005610	upstream_gene_variant
ChrS03:1832424-1833212	deletion	-	intergenic_variant
ChrS03:1836503-1836505	insertion	-	intergenic_variant
ChrS03:1863973-1864517	duplication	SpGA2022_051508	intron_variant,feature_elongation
ChrS03:1870505-1870597	deletion	SpGA2022_051508	intron_variant,feature_truncation
ChrS03:1911762-1911942	deletion	SpGA2022_005623	intron_variant,feature_truncation
ChrS03:1932835-1932839	insertion	SpGA2022_005626	intron_variant,feature_elongation
ChrS03:1988611-1988696	deletion	-	intergenic_variant
ChrS03:2033848-2034281	deletion	-	intergenic_variant
ChrS03:2046889-2046890	insertion	-	intergenic_variant
ChrS03:2096724-2096814	deletion	-	intergenic_variant
ChrS03:2100875-2100876	insertion	-	intergenic_variant
ChrS03:2131092-2131165	deletion	SpGA2022_005636	upstream_gene_variant
ChrS03:2131092-2131165	deletion	SpGA2022_005636	upstream_gene_variant
ChrS03:2165516-2165531	insertion	-	intergenic_variant
ChrS03:2271421-2271422	insertion	-	intergenic_variant
ChrS03:2274632-2274634	insertion	-	intergenic_variant
ChrS03:2280998-2281100	deletion	-	intergenic_variant
ChrS03:2299683-2299684	insertion	-	intergenic_variant
ChrS03:2302688-2302955	duplication	-	intergenic_variant
ChrS03:2307333-2307334	insertion	-	intergenic_variant
ChrS03:2334239-2334684	deletion	-	intergenic_variant
ChrS03:2338120-2338188	deletion	-	intergenic_variant
ChrS03:2354419-2354420	insertion	-	intergenic_variant
ChrS03:2385922-2385988	deletion	-	intergenic_variant
ChrS03:2386285-2386286	insertion	-	intergenic_variant
ChrS03:2388879-2388951	deletion	-	intergenic_variant
ChrS03:2389716-2390382	deletion	-	intergenic_variant
ChrS03:2418881	insertion	-	intergenic_variant
ChrS03:2445206-2446028	deletion	-	intergenic_variant
ChrS03:2462310-2462391	deletion	-	intergenic_variant
ChrS03:2485908-2486520	deletion	-	intergenic_variant
ChrS03:2495888-2495889	insertion	-	intergenic_variant
ChrS03:2501821-2503259	deletion	SpGA2022_005644	upstream_gene_variant
ChrS03:2501847-2502015	deletion	SpGA2022_005644	upstream_gene_variant
ChrS03:2512884-2512971	deletion	-	intergenic_variant
ChrS03:2527017-2527018	insertion	SpGA2022_051519	upstream_gene_variant
ChrS03:2576415-2576468	deletion	-	intergenic_variant
ChrS03:2624634-2624895	duplication	-	intergenic_variant
ChrS03:2788008-2788187	deletion	SpGA2022_005662	downstream_gene_variant
ChrS03:2817372-2817404	insertion	SpGA2022_005667	upstream_gene_variant
ChrS03:2848712-2849061	deletion	SpGA2022_005667	intron_variant,feature_truncation
ChrS03:2857260-2857351	duplication	SpGA2022_005667	downstream_gene_variant
ChrS03:2857260-2857351	duplication	SpGA2022_005668	downstream_gene_variant
ChrS03:2857260-2857351	duplication	SpGA2022_005669	intron_variant,feature_elongation
ChrS03:2969809-2969878	deletion	SpGA2022_051535	intron_variant,feature_truncation
ChrS03:2992920-2992986	deletion	SpGA2022_051536	intron_variant,feature_truncation
ChrS03:3063318-3063398	deletion	SpGA2022_051540	3_prime_UTR_variant,feature_truncation
ChrS03:3075573-3075670	deletion	SpGA2022_005704	downstream_gene_variant
ChrS03:3075573-3075670	deletion	SpGA2022_005706	downstream_gene_variant
ChrS03:3297056-3297373	deletion	SpGA2022_005735	upstream_gene_variant
ChrS03:3320686-3320687	insertion	SpGA2022_005736	upstream_gene_variant
ChrS03:3327639-3590521	duplication	SpGA2022_005738	transcript_amplification
ChrS03:3327639-3590521	duplication	SpGA2022_005739	transcript_amplification
ChrS03:3327639-3590521	duplication	SpGA2022_005745	transcript_amplification
ChrS03:3327639-3590521	duplication	SpGA2022_005746	transcript_amplification
ChrS03:3327639-3590521	duplication	SpGA2022_005749	transcript_amplification
ChrS03:3327639-3590521	duplication	SpGA2022_005750	transcript_amplification
ChrS03:3327639-3590521	duplication	SpGA2022_005751	transcript_amplification
ChrS03:3327639-3590521	duplication	SpGA2022_005754	transcript_amplification
ChrS03:3327639-3590521	duplication	SpGA2022_005755	transcript_amplification
ChrS03:3327639-3590521	duplication	SpGA2022_005756	transcript_amplification
ChrS03:3327639-3590521	duplication	SpGA2022_005757	transcript_amplification
ChrS03:3327639-3590521	duplication	SpGA2022_005759	transcript_amplification
ChrS03:3327639-3590521	duplication	SpGA2022_005761	transcript_amplification
ChrS03:3327639-3590521	duplication	SpGA2022_005762	transcript_amplification
ChrS03:3327639-3590521	duplication	SpGA2022_005763	transcript_amplification
ChrS03:3327639-3590521	duplication	SpGA2022_005765	transcript_amplification
ChrS03:3327639-3590521	duplication	SpGA2022_005769	transcript_amplification
ChrS03:3327639-3590521	duplication	SpGA2022_005771	transcript_amplification
ChrS03:3327639-3590521	duplication	SpGA2022_005772	transcript_amplification
ChrS03:3327639-3590521	duplication	SpGA2022_005773	transcript_amplification
ChrS03:3327639-3590521	duplication	SpGA2022_005775	transcript_amplification
ChrS03:3327639-3590521	duplication	SpGA2022_005777	transcript_amplification
ChrS03:3327639-3590521	duplication	SpGA2022_005778	transcript_amplification
ChrS03:3327639-3590521	duplication	SpGA2022_005781	transcript_amplification
ChrS03:3327639-3590521	duplication	SpGA2022_005782	splice_polypyrimidine_tract_variant,coding_sequence_variant,5_prime_UTR_variant,intron_variant
ChrS03:3327639-3590521	duplication	SpGA2022_051545	transcript_amplification
ChrS03:3327639-3590521	duplication	SpGA2022_051546	transcript_amplification
ChrS03:3327639-3590521	duplication	SpGA2022_051547	transcript_amplification
ChrS03:3327639-3590521	duplication	SpGA2022_051548	transcript_amplification
ChrS03:3327639-3590521	duplication	SpGA2022_051549	transcript_amplification
ChrS03:3327639-3590521	duplication	SpGA2022_051550	transcript_amplification
ChrS03:3327639-3590521	duplication	SpGA2022_051551	transcript_amplification
ChrS03:3327639-3590521	duplication	SpGA2022_051552	transcript_amplification
ChrS03:3327639-3590521	duplication	SpGA2022_051553	transcript_amplification
ChrS03:3327639-3590521	duplication	SpGA2022_051554	transcript_amplification
ChrS03:3327639-3590521	duplication	SpGA2022_051555	transcript_amplification
ChrS03:3327639-3590521	duplication	SpGA2022_051556	transcript_amplification
ChrS03:3327639-3590521	duplication	SpGA2022_051557	transcript_amplification
ChrS03:3327639-3590521	duplication	SpGA2022_051558	transcript_amplification
ChrS03:3327639-3590521	duplication	SpGA2022_051559	transcript_amplification
ChrS03:3327639-3590521	duplication	SpGA2022_051560	transcript_amplification
ChrS03:3327639-3590521	duplication	SpGA2022_051561	transcript_amplification
ChrS03:3427619-3427741	deletion	SpGA2022_005750	intron_variant,feature_truncation
ChrS03:3427619-3427741	deletion	SpGA2022_005751	upstream_gene_variant
ChrS03:3427619-3427741	deletion	SpGA2022_051551	upstream_gene_variant
ChrS03:3437622-3437662	insertion	SpGA2022_051551	downstream_gene_variant
ChrS03:3437622-3437662	insertion	SpGA2022_051552	intron_variant,feature_elongation
ChrS03:3522287-3522288	insertion	SpGA2022_005771	intron_variant,feature_elongation
ChrS03:3522287-3522288	insertion	SpGA2022_005772	upstream_gene_variant
ChrS03:3563715-3563894	deletion	SpGA2022_005777	intron_variant,feature_truncation
ChrS03:3661317-3663718	deletion	-	intergenic_variant
ChrS03:3708323-3714943	deletion	SpGA2022_005797	intron_variant,feature_truncation
ChrS03:3708323-3714943	deletion	SpGA2022_005798	downstream_gene_variant
ChrS03:3708323-3714943	deletion	SpGA2022_051567	upstream_gene_variant
ChrS03:3715308-3715429	deletion	SpGA2022_005797	coding_sequence_variant,intron_variant,feature_truncation
ChrS03:3715308-3715429	deletion	SpGA2022_005798	downstream_gene_variant
ChrS03:3715308-3715429	deletion	SpGA2022_051567	upstream_gene_variant
ChrS03:3783006-3783071	deletion	SpGA2022_051575	downstream_gene_variant
ChrS03:3785482-3785483	insertion	-	intergenic_variant
ChrS03:3785831-3785832	insertion	-	intergenic_variant
ChrS03:3833669-3833670	insertion	SpGA2022_005819	intron_variant,feature_elongation
ChrS03:3833669-3833670	insertion	SpGA2022_051582	downstream_gene_variant
ChrS03:3849376-3849462	deletion	SpGA2022_005823	upstream_gene_variant
ChrS03:3849376-3849462	deletion	SpGA2022_051584	intron_variant,feature_truncation
ChrS03:3866212-3866514	duplication	SpGA2022_005824	intron_variant,feature_elongation
ChrS03:3892470-3892529	deletion	SpGA2022_051586	intron_variant,feature_truncation
ChrS03:3903833-3903836	insertion	SpGA2022_005827	downstream_gene_variant
ChrS03:3903833-3903836	insertion	SpGA2022_051587	intron_variant,feature_elongation
ChrS03:4105061-4105112	deletion	SpGA2022_005861	intron_variant,feature_truncation
ChrS03:4105061-4105112	deletion	SpGA2022_005862	upstream_gene_variant
ChrS03:4105583-4105653	deletion	SpGA2022_005861	intron_variant,feature_truncation
ChrS03:4105583-4105653	deletion	SpGA2022_005862	upstream_gene_variant
ChrS03:4131319-4131411	deletion	SpGA2022_005868	intron_variant,feature_truncation
ChrS03:4131319-4131411	deletion	SpGA2022_005868	intron_variant,feature_truncation
ChrS03:4188575-4188644	deletion	SpGA2022_051603	intron_variant,feature_truncation
ChrS03:4272494	insertion	-	intergenic_variant
ChrS03:4299095-4299096	insertion	SpGA2022_005898	intron_variant,feature_elongation
ChrS03:4317994-4319093	deletion	SpGA2022_005902	upstream_gene_variant
ChrS03:4317994-4319093	deletion	SpGA2022_005903	splice_polypyrimidine_tract_variant,coding_sequence_variant,intron_variant,feature_truncation
ChrS03:4317994-4322692	deletion	SpGA2022_005902	upstream_gene_variant
ChrS03:4317994-4322692	deletion	SpGA2022_005903	splice_polypyrimidine_tract_variant,coding_sequence_variant,intron_variant,feature_truncation
ChrS03:4354559-4355038	deletion	SpGA2022_005906	upstream_gene_variant
ChrS03:4355992-4356119	deletion	SpGA2022_005906	downstream_gene_variant
ChrS03:4675491-4675510	insertion	SpGA2022_005949	upstream_gene_variant
ChrS03:4675491-4675510	insertion	SpGA2022_051624	downstream_gene_variant
ChrS03:4685806-4685941	deletion	SpGA2022_051625	intron_variant,feature_truncation
ChrS03:4776672-4779559	deletion	-	intergenic_variant
ChrS03:4845618-4845841	duplication	SpGA2022_005978	downstream_gene_variant
ChrS03:4845618-4845841	duplication	SpGA2022_005980	downstream_gene_variant
ChrS03:4845618-4845841	duplication	SpGA2022_005980	downstream_gene_variant
ChrS03:4866772	insertion	SpGA2022_051638	intron_variant,feature_elongation
ChrS03:4890430-4890514	deletion	SpGA2022_005988	intron_variant,feature_truncation
ChrS03:4890430-4890514	deletion	SpGA2022_051640	downstream_gene_variant
ChrS03:4935663-4935664	insertion	SpGA2022_005996	upstream_gene_variant
ChrS03:5016984-5017185	duplication	-	intergenic_variant
ChrS03:5250464-5250787	deletion	SpGA2022_006057	upstream_gene_variant
ChrS03:5250464-5250787	deletion	SpGA2022_006058	downstream_gene_variant
ChrS03:5267227-5267286	duplication	-	intergenic_variant
ChrS03:5349467-5349492	insertion	SpGA2022_006071	upstream_gene_variant
ChrS03:5349467-5349492	insertion	SpGA2022_006072	downstream_gene_variant
ChrS03:5442516-5442688	deletion	SpGA2022_051673	upstream_gene_variant
ChrS03:5458671-5458742	deletion	SpGA2022_051675	intron_variant,feature_truncation
ChrS03:5503038-5503091	deletion	SpGA2022_051678	intron_variant,feature_truncation
ChrS03:5584373-5584445	deletion	SpGA2022_006114	upstream_gene_variant
ChrS03:5584373-5584445	deletion	SpGA2022_051683	downstream_gene_variant
ChrS03:5597448-5597510	deletion	SpGA2022_006118	upstream_gene_variant
ChrS03:5597448-5597510	deletion	SpGA2022_051686	upstream_gene_variant
ChrS03:5656863-5656932	deletion	SpGA2022_006135	downstream_gene_variant
ChrS03:5656863-5656932	deletion	SpGA2022_006136	intron_variant,feature_truncation
ChrS03:5668213-5668269	deletion	-	intergenic_variant
ChrS03:5695151-5695228	deletion	SpGA2022_051691	upstream_gene_variant
ChrS03:5695151-5695228	deletion	SpGA2022_051692	3_prime_UTR_variant,feature_truncation
ChrS03:5721249-5721876	deletion	SpGA2022_051694	intron_variant,feature_truncation
ChrS03:5803289	insertion	SpGA2022_006168	intron_variant,feature_elongation
ChrS03:5803289	insertion	SpGA2022_006169	upstream_gene_variant
ChrS03:5803289	insertion	SpGA2022_051700	downstream_gene_variant
ChrS03:5803289	insertion	SpGA2022_051701	upstream_gene_variant
ChrS03:5830498-5830601	deletion	SpGA2022_006174	downstream_gene_variant
ChrS03:5830498-5830601	deletion	SpGA2022_006175	downstream_gene_variant
ChrS03:5830498-5830601	deletion	SpGA2022_051702	intron_variant,feature_truncation
ChrS03:5841765-5841819	deletion	SpGA2022_006179	intron_variant,feature_truncation
ChrS03:5862999-5863163	deletion	SpGA2022_051705	upstream_gene_variant
ChrS03:5917978-5918040	deletion	SpGA2022_051708	intron_variant,feature_truncation
ChrS03:6026115-6026116	insertion	SpGA2022_051717	5_prime_UTR_variant,feature_elongation
ChrS03:6141267-6141268	insertion	SpGA2022_006239	downstream_gene_variant
ChrS03:6149234-6149482	deletion	SpGA2022_051725	intron_variant,feature_truncation
ChrS03:6176691-6176761	deletion	SpGA2022_051728	downstream_gene_variant
ChrS03:6176691-6176761	deletion	SpGA2022_051729	upstream_gene_variant
ChrS03:6272533-6272609	deletion	SpGA2022_006257	downstream_gene_variant
ChrS03:6272533-6272609	deletion	SpGA2022_051735	downstream_gene_variant
ChrS03:6314937-6315037	deletion	SpGA2022_006265	intron_variant,feature_truncation
ChrS03:6453212-6485313	duplication	SpGA2022_006292	transcript_amplification
ChrS03:6453212-6485313	duplication	SpGA2022_006293	splice_polypyrimidine_tract_variant,coding_sequence_variant,3_prime_UTR_variant,intron_variant
ChrS03:6453212-6485313	duplication	SpGA2022_051750	upstream_gene_variant
ChrS03:6479036-6479138	deletion	-	intergenic_variant
ChrS03:6607537-6607592	deletion	SpGA2022_006307	intron_variant,feature_truncation
ChrS03:6707073-6707074	insertion	SpGA2022_006335	downstream_gene_variant
ChrS03:6707073-6707074	insertion	SpGA2022_051763	intron_variant,feature_elongation
ChrS03:6707073-6707074	insertion	SpGA2022_051764	intron_variant,feature_elongation
ChrS03:6757905-6757977	deletion	SpGA2022_006351	intron_variant,feature_truncation
ChrS03:6799435-6799580	deletion	SpGA2022_006362	upstream_gene_variant
ChrS03:6799435-6799580	deletion	SpGA2022_006363	intron_variant,feature_truncation
ChrS03:6799435-6799580	deletion	SpGA2022_051772	upstream_gene_variant
ChrS03:6815428-6815489	deletion	SpGA2022_006369	upstream_gene_variant
ChrS03:6815428-6815489	deletion	SpGA2022_006370	upstream_gene_variant
ChrS03:6815428-6815489	deletion	SpGA2022_051773	3_prime_UTR_variant,feature_truncation
ChrS03:6894203-6894257	deletion	SpGA2022_006388	upstream_gene_variant
ChrS03:6894203-6894257	deletion	SpGA2022_006390	intron_variant,feature_truncation
ChrS03:7115670-7115671	insertion	SpGA2022_006446	intron_variant,feature_elongation
ChrS03:7258554-7258700	deletion	SpGA2022_006477	intron_variant,feature_truncation
ChrS03:7258554-7258700	deletion	SpGA2022_006477	intron_variant,feature_truncation
ChrS03:7258554-7258700	deletion	SpGA2022_006478	downstream_gene_variant
ChrS03:7258554-7258700	deletion	SpGA2022_051797	downstream_gene_variant
ChrS03:7258554-7258700	deletion	SpGA2022_051799	downstream_gene_variant
ChrS03:7283994-7284796	deletion	SpGA2022_006482	coding_sequence_variant,5_prime_UTR_variant,feature_truncation
ChrS03:7283994-7284796	deletion	SpGA2022_051800	downstream_gene_variant
ChrS03:7382375-7382563	deletion	SpGA2022_006503	splice_polypyrimidine_tract_variant,coding_sequence_variant,intron_variant,feature_truncation
ChrS03:7382375-7382563	deletion	SpGA2022_051807	downstream_gene_variant
ChrS03:7382375-7382563	deletion	SpGA2022_051808	upstream_gene_variant
ChrS03:7382375-7382563	deletion	SpGA2022_051809	downstream_gene_variant
ChrS03:7393200-7393314	deletion	SpGA2022_006507	intron_variant,feature_truncation
ChrS03:7393200-7393314	deletion	SpGA2022_051810	downstream_gene_variant
ChrS03:7422410-7422612	duplication	SpGA2022_006515	intron_variant,feature_elongation
ChrS03:7422410-7422612	duplication	SpGA2022_006515	upstream_gene_variant
ChrS03:7422410-7422612	duplication	SpGA2022_051815	intron_variant,feature_elongation
ChrS03:7479618-7479619	insertion	SpGA2022_051817	intron_variant,feature_elongation
ChrS03:7492442-7492776	deletion	SpGA2022_051818	intron_variant,feature_truncation
ChrS03:7521934-7522038	insertion	SpGA2022_006528	downstream_gene_variant
ChrS03:7521934-7522038	insertion	SpGA2022_006529	upstream_gene_variant
ChrS03:7521934-7522038	insertion	SpGA2022_006530	downstream_gene_variant
ChrS03:7709755-7709756	insertion	-	intergenic_variant
ChrS03:7929514-7929515	insertion	SpGA2022_006598	3_prime_UTR_variant,feature_elongation
ChrS03:8076322-8076452	deletion	SpGA2022_051846	splice_polypyrimidine_tract_variant,coding_sequence_variant,intron_variant,feature_truncation
ChrS03:8103913-8103954	insertion	-	intergenic_variant
ChrS03:8183446-8188358	deletion	SpGA2022_006645	upstream_gene_variant
ChrS03:8183446-8188358	deletion	SpGA2022_006646	upstream_gene_variant
ChrS03:8183446-8188358	deletion	SpGA2022_051854	transcript_ablation
ChrS03:8239890-8243512	deletion	SpGA2022_006653	stop_lost,splice_polypyrimidine_tract_variant,coding_sequence_variant,3_prime_UTR_variant,intron_variant,feature_truncation
ChrS03:8247625-8252975	deletion	SpGA2022_006654	transcript_ablation
ChrS03:8247625-8252975	deletion	SpGA2022_051857	stop_lost,coding_sequence_variant,3_prime_UTR_variant,feature_truncation
ChrS03:8247625-8252975	deletion	SpGA2022_051858	coding_sequence_variant,5_prime_UTR_variant,feature_truncation
ChrS03:8247625-8252975	deletion	SpGA2022_051859	downstream_gene_variant
ChrS03:8363446-8363523	deletion	SpGA2022_006676	intron_variant,feature_truncation
ChrS03:8363446-8363523	deletion	SpGA2022_006678	upstream_gene_variant
ChrS03:8395414	insertion	SpGA2022_051865	upstream_gene_variant
ChrS03:8395414	insertion	SpGA2022_051866	upstream_gene_variant
ChrS03:8399742-8400085	deletion	SpGA2022_051866	downstream_gene_variant
ChrS03:8432471-8432543	deletion	SpGA2022_051869	5_prime_UTR_variant,feature_truncation
ChrS03:8442939-8442947	insertion	SpGA2022_006694	upstream_gene_variant
ChrS03:8554487-8554892	deletion	SpGA2022_006713	upstream_gene_variant
ChrS03:8632431-8632432	insertion	SpGA2022_006725	upstream_gene_variant
ChrS03:8632431-8632432	insertion	SpGA2022_006726	coding_sequence_variant,feature_elongation
ChrS03:8759502-8759507	insertion	SpGA2022_051887	intron_variant,feature_elongation
ChrS03:8777084-8777085	insertion	-	intergenic_variant
ChrS03:8777087-8777554	deletion	-	intergenic_variant
ChrS04:54959-55294	deletion	SpGA2022_051888	intron_variant,feature_truncation
ChrS04:73167-73181	insertion	SpGA2022_006768	downstream_gene_variant
ChrS04:73167-73181	insertion	SpGA2022_006769	upstream_gene_variant
ChrS04:129303-129304	insertion	SpGA2022_006777	downstream_gene_variant
ChrS04:129303-129304	insertion	SpGA2022_006779	downstream_gene_variant
ChrS04:132649-133104	deletion	SpGA2022_006780	3_prime_UTR_variant,feature_truncation
ChrS04:132649-133104	deletion	SpGA2022_006780	inframe_deletion,feature_truncation
ChrS04:151684-151759	deletion	SpGA2022_051895	splice_polypyrimidine_tract_variant,coding_sequence_variant,intron_variant,feature_truncation
ChrS04:163281-183362	duplication	SpGA2022_006785	downstream_gene_variant
ChrS04:163281-183362	duplication	SpGA2022_051895	splice_polypyrimidine_tract_variant,coding_sequence_variant,5_prime_UTR_variant,intron_variant
ChrS04:163281-183362	duplication	SpGA2022_051896	splice_polypyrimidine_tract_variant,coding_sequence_variant,3_prime_UTR_variant,intron_variant
ChrS04:167796-167797	insertion	SpGA2022_051896	downstream_gene_variant
ChrS04:178861-178975	deletion	SpGA2022_051896	intron_variant,feature_truncation
ChrS04:227443-227444	insertion	SpGA2022_006787	upstream_gene_variant
ChrS04:227443-227444	insertion	SpGA2022_006787	upstream_gene_variant
ChrS04:227443-227444	insertion	SpGA2022_051898	upstream_gene_variant
ChrS04:248575	insertion	SpGA2022_006791	downstream_gene_variant
ChrS04:374317-374396	deletion	SpGA2022_051900	downstream_gene_variant
ChrS04:405770-405771	insertion	SpGA2022_006802	upstream_gene_variant
ChrS04:405770-405771	insertion	SpGA2022_006803	downstream_gene_variant
ChrS04:503196-503197	insertion	SpGA2022_051905	intron_variant,feature_elongation
ChrS04:503196-503197	insertion	SpGA2022_051906	downstream_gene_variant
ChrS04:525087-525254	duplication	SpGA2022_006823	splice_polypyrimidine_tract_variant,coding_sequence_variant,3_prime_UTR_variant,intron_variant
ChrS04:525087-525254	duplication	SpGA2022_051908	downstream_gene_variant
ChrS04:527849-527850	duplication	SpGA2022_051908	coding_sequence_variant,feature_elongation
ChrS04:547505-547564	deletion	SpGA2022_006827	intron_variant,feature_truncation
ChrS04:655700-655701	insertion	SpGA2022_006836	upstream_gene_variant
ChrS04:655700-655701	insertion	SpGA2022_006837	downstream_gene_variant
ChrS04:679261-679594	deletion	-	intergenic_variant
ChrS04:709638-709701	deletion	-	intergenic_variant
ChrS04:736123-736238	deletion	SpGA2022_051916	intron_variant,feature_truncation
ChrS04:752542-752543	insertion	SpGA2022_051917	intron_variant,feature_elongation
ChrS04:837224-837623	deletion	SpGA2022_006857	intron_variant,feature_truncation
ChrS04:839690-839693	insertion	SpGA2022_006857	intron_variant,feature_elongation
ChrS04:839690-839693	insertion	SpGA2022_006859	downstream_gene_variant
ChrS04:839690-839693	insertion	SpGA2022_051921	upstream_gene_variant
ChrS04:841103-842064	deletion	SpGA2022_006857	upstream_gene_variant
ChrS04:841103-842064	deletion	SpGA2022_006859	3_prime_UTR_variant,feature_truncation
ChrS04:841103-842064	deletion	SpGA2022_051921	intron_variant,feature_truncation
ChrS04:961824-961874	deletion	SpGA2022_006864	intron_variant,feature_truncation
ChrS04:1033789-1033841	deletion	-	intergenic_variant
ChrS04:1199682-1199683	insertion	SpGA2022_051929	intron_variant,feature_elongation
ChrS04:1216060-1216111	deletion	SpGA2022_051930	intron_variant,feature_truncation
ChrS04:1236556-1236699	duplication	SpGA2022_006882	intron_variant,feature_elongation
ChrS04:1252359-1252430	deletion	SpGA2022_051931	downstream_gene_variant
ChrS04:1489205-1489255	deletion	-	intergenic_variant
ChrS04:1505006-1505405	deletion	SpGA2022_006911	intron_variant,feature_truncation
ChrS04:1505006-1505405	deletion	SpGA2022_006911	intron_variant,feature_truncation
ChrS04:1563783-1564919	duplication	-	intergenic_variant
ChrS04:1563986-1564052	deletion	-	intergenic_variant
ChrS04:1599912-1600028	deletion	SpGA2022_006920	intron_variant,feature_truncation
ChrS04:1627731-1628024	deletion	-	intergenic_variant
ChrS04:1680672-1680746	deletion	SpGA2022_051942	5_prime_UTR_variant,feature_truncation
ChrS04:1680980-1681529	deletion	SpGA2022_051942	5_prime_UTR_variant,feature_truncation
ChrS04:1768251-1768252	insertion	SpGA2022_051946	upstream_gene_variant
ChrS04:1799597-1799651	deletion	SpGA2022_051948	downstream_gene_variant
ChrS04:1952317-1952747	deletion	SpGA2022_051951	intron_variant,feature_truncation
ChrS04:1996103-1996109	insertion	-	intergenic_variant
ChrS04:2006167-2006222	deletion	-	intergenic_variant
ChrS04:2015827-2016884	deletion	-	intergenic_variant
ChrS04:2088081-2088082	insertion	-	intergenic_variant
ChrS04:2090200-2090390	deletion	-	intergenic_variant
ChrS04:2094984-2095547	deletion	-	intergenic_variant
ChrS04:2099225-2099226	insertion	-	intergenic_variant
ChrS04:2198475-2198536	deletion	-	intergenic_variant
ChrS04:2214957-2215034	deletion	-	intergenic_variant
ChrS04:2431061-2431062	insertion	SpGA2022_006968	upstream_gene_variant
ChrS04:2639390	insertion	SpGA2022_051959	intron_variant,feature_elongation
ChrS04:2643989-2644069	duplication	SpGA2022_051959	downstream_gene_variant
ChrS04:2688751-2688752	insertion	SpGA2022_051963	upstream_gene_variant
ChrS04:2772743-2772806	deletion	SpGA2022_007004	intron_variant,feature_truncation
ChrS04:2772743-2772806	deletion	SpGA2022_051967	downstream_gene_variant
ChrS04:2777561-2777635	deletion	SpGA2022_007004	downstream_gene_variant
ChrS04:2777561-2777635	deletion	SpGA2022_007005	inframe_deletion,feature_truncation
ChrS04:2842643-2842724	duplication	SpGA2022_007017	downstream_gene_variant
ChrS04:2842643-2842724	duplication	SpGA2022_007018	coding_sequence_variant,feature_elongation
ChrS04:2871906-2871963	deletion	SpGA2022_007020	downstream_gene_variant
ChrS04:2896313-2896533	duplication	SpGA2022_007022	intron_variant,feature_elongation
ChrS04:2896313-2896533	duplication	SpGA2022_007022	intron_variant,feature_elongation
ChrS04:2921202-2921203	insertion	-	intergenic_variant
ChrS04:2921606-2921715	deletion	SpGA2022_007023	upstream_gene_variant
ChrS04:2955325-2955377	deletion	SpGA2022_051976	intron_variant,feature_truncation
ChrS04:3145012-3145128	deletion	-	intergenic_variant
ChrS04:3183278-3183433	deletion	SpGA2022_051991	intron_variant,feature_truncation
ChrS04:3233565-3234154	deletion	SpGA2022_007066	splice_polypyrimidine_tract_variant,coding_sequence_variant,intron_variant,feature_truncation
ChrS04:3244045-3244048	insertion	SpGA2022_007066	intron_variant,feature_elongation
ChrS04:3285655-3285716	deletion	SpGA2022_007071	intron_variant,feature_truncation
ChrS04:3286824-3286966	deletion	SpGA2022_007071	intron_variant,feature_truncation
ChrS04:3379531-3379550	insertion	SpGA2022_052000	upstream_gene_variant
ChrS04:3422206-3422207	insertion	SpGA2022_052004	upstream_gene_variant
ChrS04:3424973-3425633	deletion	-	intergenic_variant
ChrS04:3512674-3512757	deletion	SpGA2022_052007	upstream_gene_variant
ChrS04:3596354-3596424	deletion	SpGA2022_007112	upstream_gene_variant
ChrS04:3599275-3599336	deletion	SpGA2022_007112	downstream_gene_variant
ChrS04:3612504-3612560	deletion	SpGA2022_007114	upstream_gene_variant
ChrS04:3612504-3612560	deletion	SpGA2022_052011	downstream_gene_variant
ChrS04:3621445-3621536	deletion	SpGA2022_052011	upstream_gene_variant
ChrS04:3621445-3621536	deletion	SpGA2022_052012	intron_variant,feature_truncation
ChrS04:3653287-3653288	insertion	-	intergenic_variant
ChrS04:3668131-3668199	deletion	SpGA2022_007118	intron_variant,feature_truncation
ChrS04:3752618-3752683	deletion	-	intergenic_variant
ChrS04:3770971-3771126	deletion	-	intergenic_variant
ChrS04:3774153-3774289	deletion	SpGA2022_052018	downstream_gene_variant
ChrS04:3776594-3776647	deletion	SpGA2022_052018	inframe_deletion,feature_truncation
ChrS04:3776594-3776647	deletion	SpGA2022_052019	downstream_gene_variant
ChrS04:3856058-3856059	insertion	SpGA2022_052023	upstream_gene_variant
ChrS04:3863815-3863818	insertion	SpGA2022_052023	intron_variant,feature_elongation
ChrS04:3902433-3902434	insertion	SpGA2022_007147	downstream_gene_variant
ChrS04:3902433-3902434	insertion	SpGA2022_052026	downstream_gene_variant
ChrS04:3965616-3965617	insertion	SpGA2022_007154	intron_variant,feature_elongation
ChrS04:3965616-3965617	insertion	SpGA2022_007154	intron_variant,feature_elongation
ChrS04:3975931-3975932	insertion	SpGA2022_007156	upstream_gene_variant
ChrS04:4042634-4042758	deletion	SpGA2022_052036	downstream_gene_variant
ChrS04:4042634-4042758	deletion	SpGA2022_052037	downstream_gene_variant
ChrS04:4048990-4049393	duplication	SpGA2022_052037	upstream_gene_variant
ChrS04:4106862-4106955	deletion	SpGA2022_052039	intron_variant,feature_truncation
ChrS04:4152649-4153223	deletion	SpGA2022_052041	intron_variant,feature_truncation
ChrS04:4170638-4170701	deletion	SpGA2022_052043	upstream_gene_variant
ChrS04:4177691-4178052	deletion	SpGA2022_052043	splice_polypyrimidine_tract_variant,coding_sequence_variant,intron_variant,feature_truncation
ChrS04:4278782-4278857	deletion	SpGA2022_007191	downstream_gene_variant
ChrS04:4299838-4299930	deletion	SpGA2022_052047	intron_variant,feature_truncation
ChrS04:4316058-4316114	deletion	SpGA2022_052048	intron_variant,feature_truncation
ChrS04:4316058-4316114	deletion	SpGA2022_052049	intron_variant,feature_truncation
ChrS04:4400072-4400094	insertion	SpGA2022_007206	intron_variant,feature_elongation
ChrS04:4437229	insertion	SpGA2022_007213	intron_variant,feature_elongation
ChrS04:4437467-4437468	insertion	SpGA2022_007213	intron_variant,feature_elongation
ChrS04:4452980-4453049	deletion	SpGA2022_007215	intron_variant,feature_truncation
ChrS04:4661622-4661692	deletion	SpGA2022_052067	intron_variant,feature_truncation
ChrS04:4697043-4697483	deletion	SpGA2022_007244	downstream_gene_variant
ChrS04:4697043-4697483	deletion	SpGA2022_052069	upstream_gene_variant
ChrS04:4862246-4862436	deletion	SpGA2022_052082	intron_variant,feature_truncation
ChrS04:4940666-4940740	deletion	SpGA2022_007294	upstream_gene_variant
ChrS04:4940666-4940740	deletion	SpGA2022_052088	upstream_gene_variant
ChrS04:5003745-5032619	duplication	SpGA2022_007303	transcript_amplification
ChrS04:5003745-5032619	duplication	SpGA2022_007304	transcript_amplification
ChrS04:5003745-5032619	duplication	SpGA2022_007305	transcript_amplification
ChrS04:5003745-5032619	duplication	SpGA2022_052091	coding_sequence_variant,5_prime_UTR_variant,intron_variant
ChrS04:5009232-5009291	deletion	SpGA2022_007303	upstream_gene_variant
ChrS04:5009232-5009291	deletion	SpGA2022_007304	downstream_gene_variant
ChrS04:5012910-5012941	insertion	-	intergenic_variant
ChrS04:5045471-5045539	deletion	SpGA2022_007306	upstream_gene_variant
ChrS04:5045471-5045539	deletion	SpGA2022_007307	intron_variant,feature_truncation
ChrS04:5114830-5114831	insertion	SpGA2022_007322	intron_variant,feature_elongation
ChrS04:5114830-5114831	insertion	SpGA2022_052095	downstream_gene_variant
ChrS04:5239792-5241349	duplication	SpGA2022_007356	coding_sequence_variant,5_prime_UTR_variant
ChrS04:5239792-5241349	duplication	SpGA2022_052106	coding_sequence_variant,5_prime_UTR_variant,intron_variant
ChrS04:5265213-5265277	deletion	SpGA2022_007363	intron_variant,feature_truncation
ChrS04:5323414-5323559	deletion	SpGA2022_052112	intron_variant,feature_truncation
ChrS04:5467426-5467427	insertion	SpGA2022_007404	intron_variant,feature_elongation
ChrS04:5618287	insertion	SpGA2022_007428	upstream_gene_variant
ChrS04:5618287	insertion	SpGA2022_052134	coding_sequence_variant,feature_elongation
ChrS04:5631728-5631783	deletion	SpGA2022_007429	intron_variant,feature_truncation
ChrS04:5634995-5635052	deletion	SpGA2022_007429	3_prime_UTR_variant,feature_truncation
ChrS04:5634995-5635052	deletion	SpGA2022_007430	upstream_gene_variant
ChrS04:5646907-5647060	deletion	SpGA2022_007432	3_prime_UTR_variant,feature_truncation
ChrS04:5646907-5647060	deletion	SpGA2022_052135	downstream_gene_variant
ChrS04:5690404-5690438	insertion	SpGA2022_007439	upstream_gene_variant
ChrS04:5717448-5717449	insertion	SpGA2022_052139	intron_variant,feature_elongation
ChrS04:5746092-5746192	deletion	SpGA2022_007449	upstream_gene_variant
ChrS04:5746092-5746192	deletion	SpGA2022_007450	upstream_gene_variant
ChrS04:5881868-5881950	deletion	-	intergenic_variant
ChrS04:5892862-5892863	insertion	SpGA2022_007471	intron_variant,feature_elongation
ChrS04:5980956-5981008	deletion	SpGA2022_052156	5_prime_UTR_variant,feature_truncation
ChrS04:5980956-5981008	deletion	SpGA2022_052157	upstream_gene_variant
ChrS04:6060481-6061035	deletion	SpGA2022_007512	intron_variant,feature_truncation
ChrS04:6060481-6061035	deletion	SpGA2022_007515	downstream_gene_variant
ChrS04:6060481-6061035	deletion	SpGA2022_052166	downstream_gene_variant
ChrS04:6060481-6061035	deletion	SpGA2022_052167	upstream_gene_variant
ChrS04:6384055-6384056	insertion	SpGA2022_007570	downstream_gene_variant
ChrS04:6384055-6384056	insertion	SpGA2022_007571	downstream_gene_variant
ChrS04:6384909-6385114	deletion	SpGA2022_007570	downstream_gene_variant
ChrS04:6384909-6385114	deletion	SpGA2022_007571	splice_polypyrimidine_tract_variant,coding_sequence_variant,intron_variant,feature_truncation
ChrS04:6384909-6385114	deletion	SpGA2022_052193	downstream_gene_variant
ChrS04:6386791-6386855	deletion	SpGA2022_007571	upstream_gene_variant
ChrS04:6386791-6386855	deletion	SpGA2022_052193	intron_variant,feature_truncation
ChrS04:6456789-6456790	insertion	SpGA2022_007581	downstream_gene_variant
ChrS04:6456789-6456790	insertion	SpGA2022_052196	intron_variant,feature_elongation
ChrS04:6516513-6516646	deletion	SpGA2022_007597	upstream_gene_variant
ChrS04:6676678-6676852	deletion	SpGA2022_007628	upstream_gene_variant
ChrS04:6676678-6676852	deletion	SpGA2022_052206	intron_variant,feature_truncation
ChrS04:6762785-6763079	deletion	SpGA2022_007644	upstream_gene_variant
ChrS04:6768371-6768557	deletion	SpGA2022_007644	splice_polypyrimidine_tract_variant,coding_sequence_variant,intron_variant,feature_truncation
ChrS04:6825448-6825522	duplication	SpGA2022_007651	intron_variant,feature_elongation
ChrS04:6936149-6936520	deletion	SpGA2022_007672	upstream_gene_variant
ChrS04:6936149-6936520	deletion	SpGA2022_007673	downstream_gene_variant
ChrS04:6936149-6936520	deletion	SpGA2022_052228	downstream_gene_variant
ChrS04:6948700-6948724	insertion	SpGA2022_052229	upstream_gene_variant
ChrS04:6958316-6958391	deletion	SpGA2022_052230	intron_variant,feature_truncation
ChrS04:7041524-7042435	deletion	SpGA2022_007695	downstream_gene_variant
ChrS04:7041524-7042435	deletion	SpGA2022_007696	downstream_gene_variant
ChrS04:7041524-7042435	deletion	SpGA2022_052239	stop_lost,splice_polypyrimidine_tract_variant,coding_sequence_variant,3_prime_UTR_variant,intron_variant,feature_truncation
ChrS04:7066607-7066695	deletion	SpGA2022_007700	upstream_gene_variant
ChrS04:7066607-7066695	deletion	SpGA2022_007701	downstream_gene_variant
ChrS04:7066607-7066695	deletion	SpGA2022_007702	stop_lost,coding_sequence_variant,3_prime_UTR_variant,feature_truncation
ChrS04:7066607-7066695	deletion	SpGA2022_007702	downstream_gene_variant
ChrS04:7122071-7122072	insertion	SpGA2022_007725	intron_variant,feature_elongation
ChrS04:7164246-7164306	deletion	SpGA2022_052248	downstream_gene_variant
ChrS04:7164246-7164306	deletion	SpGA2022_052249	upstream_gene_variant
ChrS04:7202667-7202718	deletion	SpGA2022_007737	intron_variant,feature_truncation
ChrS04:7202667-7202718	deletion	SpGA2022_007738	intron_variant,feature_truncation
ChrS04:7229649-7229737	deletion	SpGA2022_052254	downstream_gene_variant
ChrS04:7263691-7263762	deletion	SpGA2022_052257	intron_variant,feature_truncation
ChrS04:7272367-7272368	insertion	SpGA2022_007752	downstream_gene_variant
ChrS04:7272367-7272368	insertion	SpGA2022_052258	downstream_gene_variant
ChrS04:7278385-7278682	deletion	SpGA2022_052258	upstream_gene_variant
ChrS04:7452976-7452977	insertion	SpGA2022_007797	upstream_gene_variant
ChrS04:7472432-7472548	deletion	SpGA2022_007802	intron_variant,feature_truncation
ChrS04:7495019-7495068	deletion	SpGA2022_052279	intron_variant,feature_truncation
ChrS04:7537380-7537429	deletion	SpGA2022_007813	intron_variant,feature_truncation
ChrS04:7537380-7537429	deletion	SpGA2022_052283	intron_variant,feature_truncation
ChrS04:7537380-7537429	deletion	SpGA2022_052284	downstream_gene_variant
ChrS04:7580440-7580524	deletion	SpGA2022_007822	intron_variant,feature_truncation
ChrS04:7580440-7580524	deletion	SpGA2022_052287	intron_variant,feature_truncation
ChrS04:7612662-7612790	deletion	SpGA2022_052290	intron_variant,feature_truncation
ChrS04:7816195-7838112	duplication	SpGA2022_007870	splice_polypyrimidine_tract_variant,coding_sequence_variant,5_prime_UTR_variant,intron_variant
ChrS04:7816195-7838112	duplication	SpGA2022_007871	transcript_amplification
ChrS04:7816195-7838112	duplication	SpGA2022_007874	transcript_amplification
ChrS04:7816195-7838112	duplication	SpGA2022_052309	transcript_amplification
ChrS04:7816195-7838112	duplication	SpGA2022_052310	transcript_amplification
ChrS04:7816195-7838112	duplication	SpGA2022_052311	coding_sequence_variant,5_prime_UTR_variant,3_prime_UTR_variant
ChrS04:7825831-7825839	insertion	SpGA2022_052309	downstream_gene_variant
ChrS04:7825831-7825839	insertion	SpGA2022_052310	upstream_gene_variant
ChrS04:7857088-7857302	deletion	SpGA2022_007877	upstream_gene_variant
ChrS04:7876187-7876188	insertion	SpGA2022_007880	upstream_gene_variant
ChrS04:7895493-7895495	insertion	SpGA2022_007885	intron_variant,feature_elongation
ChrS04:7895493-7895495	insertion	SpGA2022_007886	downstream_gene_variant
ChrS04:7898069-7898301	deletion	SpGA2022_007885	upstream_gene_variant
ChrS04:7898069-7898301	deletion	SpGA2022_007886	intron_variant,feature_truncation
ChrS04:7902711-7902765	deletion	SpGA2022_007887	upstream_gene_variant
ChrS04:8066299-8066348	deletion	-	intergenic_variant
ChrS04:8116430-8116549	deletion	SpGA2022_007930	downstream_gene_variant
ChrS04:8116430-8116549	deletion	SpGA2022_052327	splice_polypyrimidine_tract_variant,intron_variant,feature_truncation
ChrS04:8171463-8171995	deletion	SpGA2022_007946	upstream_gene_variant
ChrS04:8207899-8208285	deletion	SpGA2022_007950	downstream_gene_variant
ChrS04:8207899-8208285	deletion	SpGA2022_007951	upstream_gene_variant
ChrS04:8213059-8213145	deletion	SpGA2022_007951	downstream_gene_variant
ChrS04:8213059-8213145	deletion	SpGA2022_007952	downstream_gene_variant
ChrS04:8239661-8239662	insertion	-	intergenic_variant
ChrS04:8349032-8349127	deletion	SpGA2022_052340	intron_variant,feature_truncation
ChrS05:254-546	deletion	SpGA2022_007999	upstream_gene_variant
ChrS05:3126-3221	deletion	SpGA2022_007999	downstream_gene_variant
ChrS05:46032-46088	deletion	-	intergenic_variant
ChrS05:106769-106839	deletion	SpGA2022_008007	intron_variant,feature_truncation
ChrS05:216471-216472	insertion	SpGA2022_008036	upstream_gene_variant
ChrS05:241091-242231	deletion	SpGA2022_008040	downstream_gene_variant
ChrS05:241091-242231	deletion	SpGA2022_052353	downstream_gene_variant
ChrS05:243850-244008	deletion	SpGA2022_008040	upstream_gene_variant
ChrS05:273673-274035	deletion	-	intergenic_variant
ChrS05:293778-301991	duplication	SpGA2022_008044	splice_polypyrimidine_tract_variant,coding_sequence_variant,intron_variant,feature_elongation
ChrS05:303912-303980	deletion	SpGA2022_008044	intron_variant,feature_truncation
ChrS05:319787-319856	deletion	SpGA2022_008045	upstream_gene_variant
ChrS05:338591-338593	insertion	SpGA2022_008048	intron_variant,feature_elongation
ChrS05:379352-379497	duplication	SpGA2022_008055	intron_variant,feature_elongation
ChrS05:379352-379497	duplication	SpGA2022_052354	upstream_gene_variant
ChrS05:413389-413462	deletion	SpGA2022_052355	intron_variant,feature_truncation
ChrS05:423168-423219	deletion	SpGA2022_008058	downstream_gene_variant
ChrS05:423168-423219	deletion	SpGA2022_052355	intron_variant,feature_truncation
ChrS05:424901-425355	deletion	SpGA2022_052355	intron_variant,feature_truncation
ChrS05:472793-472794	insertion	SpGA2022_052356	intron_variant,feature_elongation
ChrS05:472793-472794	insertion	SpGA2022_052357	intron_variant,feature_elongation
ChrS05:569166-569549	deletion	-	intergenic_variant
ChrS05:605896-605897	insertion	-	intergenic_variant
ChrS05:636643-636699	deletion	SpGA2022_008081	intron_variant,feature_truncation
ChrS05:636643-636699	deletion	SpGA2022_008083	upstream_gene_variant
ChrS05:637352-637353	insertion	SpGA2022_008081	intron_variant,feature_elongation
ChrS05:637352-637353	insertion	SpGA2022_008083	upstream_gene_variant
ChrS05:808680-808681	insertion	SpGA2022_008100	intron_variant,feature_elongation
ChrS05:833557-833699	deletion	SpGA2022_052367	intron_variant,feature_truncation
ChrS05:868880-868900	insertion	SpGA2022_052369	intron_variant,feature_elongation
ChrS05:868880-868900	insertion	SpGA2022_052370	downstream_gene_variant
ChrS05:923245-923295	deletion	SpGA2022_052372	intron_variant,feature_truncation
ChrS05:973375-973376	insertion	SpGA2022_008118	intron_variant,feature_elongation
ChrS05:973375-973376	insertion	SpGA2022_052375	intron_variant,feature_elongation
ChrS05:974225-974626	deletion	SpGA2022_008118	intron_variant,feature_truncation
ChrS05:974225-974626	deletion	SpGA2022_052375	intron_variant,feature_truncation
ChrS05:979502-979503	insertion	SpGA2022_008118	intron_variant,feature_elongation
ChrS05:979502-979503	insertion	SpGA2022_052375	intron_variant,feature_elongation
ChrS05:1058796-1058895	deletion	SpGA2022_052376	intron_variant,feature_truncation
ChrS05:1063117-1063281	deletion	SpGA2022_052376	intron_variant,feature_truncation
ChrS05:1157733-1157734	insertion	SpGA2022_008134	intron_variant,feature_elongation
ChrS05:1161416-1166253	deletion	-	intergenic_variant
ChrS05:1225907-1367863	duplication	SpGA2022_008141	transcript_amplification
ChrS05:1225907-1367863	duplication	SpGA2022_008142	transcript_amplification
ChrS05:1225907-1367863	duplication	SpGA2022_008143	transcript_amplification
ChrS05:1225907-1367863	duplication	SpGA2022_008144	splice_polypyrimidine_tract_variant,coding_sequence_variant,5_prime_UTR_variant,intron_variant
ChrS05:1274898-1275002	deletion	-	intergenic_variant
ChrS05:1298711-1298776	deletion	-	intergenic_variant
ChrS05:1316362-1317459	deletion	-	intergenic_variant
ChrS05:1362269-1362327	deletion	-	intergenic_variant
ChrS05:1385675-1385676	insertion	SpGA2022_008146	intron_variant,feature_elongation
ChrS05:1417488-1417541	deletion	SpGA2022_008150	inframe_deletion,feature_truncation
ChrS05:1417488-1417541	deletion	SpGA2022_052383	upstream_gene_variant
ChrS05:1426097-1427148	deletion	-	intergenic_variant
ChrS05:1433251-1433252	insertion	-	intergenic_variant
ChrS05:1439350-1439485	deletion	-	intergenic_variant
ChrS05:1466459-1466556	deletion	SpGA2022_008157	downstream_gene_variant
ChrS05:1588340	insertion	SpGA2022_008169	downstream_gene_variant
ChrS05:1618896-1618961	deletion	SpGA2022_008174	intron_variant,feature_truncation
ChrS05:1618896-1618961	deletion	SpGA2022_052390	upstream_gene_variant
ChrS05:1634911-1634912	insertion	SpGA2022_008175	intron_variant,feature_elongation
ChrS05:1672887-1672948	deletion	SpGA2022_008178	intron_variant,feature_truncation
ChrS05:1672887-1672948	deletion	SpGA2022_008178	upstream_gene_variant
ChrS05:1931204-1931205	insertion	SpGA2022_008208	upstream_gene_variant
ChrS05:2041530-2041579	deletion	SpGA2022_052416	downstream_gene_variant
ChrS05:2041530-2041579	deletion	SpGA2022_052417	upstream_gene_variant
ChrS05:2124598-2124666	deletion	SpGA2022_008234	upstream_gene_variant
ChrS05:2131156-2131256	deletion	SpGA2022_008234	downstream_gene_variant
ChrS05:2150172-2150251	deletion	SpGA2022_008236	intron_variant,feature_truncation
ChrS05:2150172-2150251	deletion	SpGA2022_052422	3_prime_UTR_variant,feature_truncation
ChrS05:2316233-2316252	insertion	SpGA2022_052432	intron_variant,feature_elongation
ChrS05:2392409-2392410	insertion	SpGA2022_008275	upstream_gene_variant
ChrS05:2419853-2419854	insertion	SpGA2022_008278	downstream_gene_variant
ChrS05:2431272	insertion	SpGA2022_008279	upstream_gene_variant
ChrS05:2443919-2444049	deletion	SpGA2022_008281	5_prime_UTR_variant,feature_truncation
ChrS05:2443919-2444049	deletion	SpGA2022_008281	intron_variant,feature_truncation
ChrS05:2443919-2444049	deletion	SpGA2022_052435	upstream_gene_variant
ChrS05:2537227-2537423	deletion	SpGA2022_008290	downstream_gene_variant
ChrS05:2537227-2537423	deletion	SpGA2022_052438	downstream_gene_variant
ChrS05:2537227-2537423	deletion	SpGA2022_052439	upstream_gene_variant
ChrS05:2671333-2671334	insertion	SpGA2022_008311	upstream_gene_variant
ChrS05:2673357-2675193	deletion	-	intergenic_variant
ChrS05:2718065-2718165	deletion	SpGA2022_008321	intron_variant,feature_truncation
ChrS05:2718065-2718165	deletion	SpGA2022_052444	upstream_gene_variant
ChrS05:2732973-2732974	insertion	SpGA2022_052445	intron_variant,feature_elongation
ChrS05:2793179-2793241	deletion	SpGA2022_008332	splice_polypyrimidine_tract_variant,intron_variant,feature_truncation
ChrS05:2793179-2793241	deletion	SpGA2022_008333	downstream_gene_variant
ChrS05:2859095-2859096	insertion	SpGA2022_008348	upstream_gene_variant
ChrS05:2867285-2867338	deletion	SpGA2022_008349	intron_variant,feature_truncation
ChrS05:2867285-2867338	deletion	SpGA2022_008350	upstream_gene_variant
ChrS05:2885126-2885218	deletion	SpGA2022_008353	downstream_gene_variant
ChrS05:2946640-2946748	insertion	SpGA2022_008364	intron_variant,feature_elongation
ChrS05:2946640-2946748	insertion	SpGA2022_052454	downstream_gene_variant
ChrS05:3082605-3082704	deletion	SpGA2022_008388	upstream_gene_variant
ChrS05:3082605-3082704	deletion	SpGA2022_052465	upstream_gene_variant
ChrS05:3156013-3156096	deletion	SpGA2022_052468	intron_variant,feature_truncation
ChrS05:3306069-3306207	deletion	SpGA2022_052475	intron_variant,feature_truncation
ChrS05:3383644-3383669	insertion	SpGA2022_008439	coding_sequence_variant,feature_elongation
ChrS05:3383644-3383669	insertion	SpGA2022_008440	downstream_gene_variant
ChrS05:3467664-3472338	deletion	SpGA2022_052482	downstream_gene_variant
ChrS05:3520224-3520225	insertion	SpGA2022_008462	intron_variant,feature_elongation
ChrS05:3520224-3520225	insertion	SpGA2022_008463	upstream_gene_variant
ChrS05:3520224-3520225	insertion	SpGA2022_008464	upstream_gene_variant
ChrS05:3548458-3548477	insertion	SpGA2022_052487	intron_variant,feature_elongation
ChrS05:3681758-3681813	deletion	SpGA2022_052492	downstream_gene_variant
ChrS05:3690516-3690522	insertion	SpGA2022_008492	intron_variant,feature_elongation
ChrS05:3716485-3717125	deletion	SpGA2022_008498	intron_variant,feature_truncation
ChrS05:3742001-3742785	duplication	SpGA2022_052494	upstream_gene_variant
ChrS05:3742001-3742785	duplication	SpGA2022_052495	upstream_gene_variant
ChrS05:3806412-3806413	insertion	SpGA2022_008519	downstream_gene_variant
ChrS05:3806412-3806413	insertion	SpGA2022_008520	downstream_gene_variant
ChrS05:3806412-3806413	insertion	SpGA2022_052499	intron_variant,feature_elongation
ChrS05:3858311-3858376	deletion	SpGA2022_008532	inframe_deletion,feature_truncation
ChrS05:3858311-3858376	deletion	SpGA2022_008533	upstream_gene_variant
ChrS05:3918239-3918240	insertion	SpGA2022_008543	intron_variant,feature_elongation
ChrS05:3918239-3918240	insertion	SpGA2022_008544	upstream_gene_variant
ChrS05:3936646-3936772	deletion	SpGA2022_008546	downstream_gene_variant
ChrS05:3936646-3936772	deletion	SpGA2022_008547	upstream_gene_variant
ChrS05:3947213-3947304	deletion	SpGA2022_008548	intron_variant,feature_truncation
ChrS05:3947213-3947304	deletion	SpGA2022_008549	upstream_gene_variant
ChrS05:3953365-3953801	deletion	-	intergenic_variant
ChrS05:3999043-3999098	deletion	SpGA2022_052509	downstream_gene_variant
ChrS05:4044682-4046592	duplication	SpGA2022_008567	downstream_gene_variant
ChrS05:4044682-4046592	duplication	SpGA2022_008568	splice_polypyrimidine_tract_variant,coding_sequence_variant,3_prime_UTR_variant,intron_variant
ChrS05:4044682-4046592	duplication	SpGA2022_008569	transcript_amplification
ChrS05:4044682-4046592	duplication	SpGA2022_008570	splice_polypyrimidine_tract_variant,coding_sequence_variant,5_prime_UTR_variant,intron_variant
ChrS05:4044682-4046592	duplication	SpGA2022_008570	coding_sequence_variant,5_prime_UTR_variant
ChrS05:4064457-4064478	insertion	-	intergenic_variant
ChrS05:4139697-4139698	insertion	SpGA2022_008587	intron_variant,feature_elongation
ChrS05:4139697-4139698	insertion	SpGA2022_008588	upstream_gene_variant
ChrS05:4143309-4143310	insertion	SpGA2022_008588	intron_variant,feature_elongation
ChrS05:4164745-4164824	deletion	SpGA2022_052516	intron_variant,feature_truncation
ChrS05:4247574-4247575	insertion	SpGA2022_008604	downstream_gene_variant
ChrS05:4247574-4247575	insertion	SpGA2022_008605	downstream_gene_variant
ChrS05:4247574-4247575	insertion	SpGA2022_052521	upstream_gene_variant
ChrS05:4333336-4333337	insertion	SpGA2022_008623	upstream_gene_variant
ChrS05:4333336-4333337	insertion	SpGA2022_052530	downstream_gene_variant
ChrS05:4334098-4334225	deletion	SpGA2022_008623	upstream_gene_variant
ChrS05:4334098-4334225	deletion	SpGA2022_052530	downstream_gene_variant
ChrS05:4346826-4346923	deletion	SpGA2022_008626	downstream_gene_variant
ChrS05:4346826-4346923	deletion	SpGA2022_052531	upstream_gene_variant
ChrS05:4346826-4346923	deletion	SpGA2022_052532	upstream_gene_variant
ChrS05:4347079-4347132	deletion	SpGA2022_008626	downstream_gene_variant
ChrS05:4347079-4347132	deletion	SpGA2022_052531	upstream_gene_variant
ChrS05:4347079-4347132	deletion	SpGA2022_052532	upstream_gene_variant
ChrS05:4347273-4347316	insertion	SpGA2022_008626	downstream_gene_variant
ChrS05:4347273-4347316	insertion	SpGA2022_052531	upstream_gene_variant
ChrS05:4347273-4347316	insertion	SpGA2022_052532	upstream_gene_variant
ChrS05:4361422-4361712	deletion	SpGA2022_008629	stop_lost,coding_sequence_variant,3_prime_UTR_variant,feature_truncation
ChrS05:4361422-4361712	deletion	SpGA2022_052533	downstream_gene_variant
ChrS05:4392405-4392470	deletion	SpGA2022_008638	inframe_deletion,feature_truncation
ChrS05:4392405-4392470	deletion	SpGA2022_052535	downstream_gene_variant
ChrS05:4392405-4392470	deletion	SpGA2022_052536	upstream_gene_variant
ChrS05:4400455-4400558	deletion	SpGA2022_008640	upstream_gene_variant
ChrS05:4431039-4431094	deletion	-	intergenic_variant
ChrS05:4459928-4460008	deletion	SpGA2022_008644	upstream_gene_variant
ChrS05:4465755-4465756	insertion	SpGA2022_052539	coding_sequence_variant,feature_elongation
ChrS05:4513262-4513385	deletion	SpGA2022_008651	intron_variant,feature_truncation
ChrS05:4513388-4513389	insertion	SpGA2022_008651	intron_variant,feature_elongation
ChrS05:4676127-4676222	deletion	-	intergenic_variant
ChrS05:4683883-4689792	deletion	SpGA2022_008667	upstream_gene_variant
ChrS05:4683883-4689792	deletion	SpGA2022_008667	upstream_gene_variant
ChrS05:4737739-4738371	deletion	-	intergenic_variant
ChrS05:4755670-4755778	deletion	-	intergenic_variant
ChrS05:4822113-4822194	deletion	-	intergenic_variant
ChrS05:4822721-4822782	deletion	-	intergenic_variant
ChrS05:4855193-4855419	deletion	SpGA2022_052549	intron_variant,feature_truncation
ChrS05:4866033-4866288	deletion	SpGA2022_008675	intron_variant,feature_truncation
ChrS05:4931730-4931958	deletion	SpGA2022_008691	downstream_gene_variant
ChrS05:4931730-4931958	deletion	SpGA2022_008692	downstream_gene_variant
ChrS05:4931730-4931958	deletion	SpGA2022_052553	5_prime_UTR_variant,feature_truncation
ChrS05:4966046-4966103	deletion	-	intergenic_variant
ChrS05:4979487-4979540	deletion	-	intergenic_variant
ChrS05:5007734-5007795	deletion	SpGA2022_008702	intron_variant,feature_truncation
ChrS05:5160621-5163051	deletion	SpGA2022_008718	intron_variant,feature_truncation
ChrS05:5165796-5166130	deletion	SpGA2022_008718	upstream_gene_variant
ChrS05:5165796-5166130	deletion	SpGA2022_008719	downstream_gene_variant
ChrS05:5165796-5166130	deletion	SpGA2022_052559	5_prime_UTR_variant,feature_truncation
ChrS05:5228098-5233570	duplication	-	intergenic_variant
ChrS05:5233720-5233861	deletion	SpGA2022_008729	upstream_gene_variant
ChrS05:5242356-5242684	deletion	SpGA2022_008729	downstream_gene_variant
ChrS05:5248172-5249410	deletion	-	intergenic_variant
ChrS05:5302073-5302133	deletion	-	intergenic_variant
ChrS05:5303311-5304086	deletion	SpGA2022_052564	upstream_gene_variant
ChrS05:5318143-5318240	deletion	SpGA2022_052565	downstream_gene_variant
ChrS05:5404937-5405310	deletion	-	intergenic_variant
ChrS05:5408412-5408622	deletion	-	intergenic_variant
ChrS05:5411258-5411259	insertion	-	intergenic_variant
ChrS05:5424857-5424974	deletion	-	intergenic_variant
ChrS05:5434243-5434293	deletion	-	intergenic_variant
ChrS05:5453662-5453712	deletion	-	intergenic_variant
ChrS05:5509760-5509766	insertion	-	intergenic_variant
ChrS05:5562987-5563052	deletion	-	intergenic_variant
ChrS05:5572090-5573123	deletion	-	intergenic_variant
ChrS05:5577553-5578133	deletion	-	intergenic_variant
ChrS05:5600589-5600590	insertion	-	intergenic_variant
ChrS05:5617685-5617686	insertion	-	intergenic_variant
ChrS05:5618558-5618630	deletion	-	intergenic_variant
ChrS05:5622763-5623664	deletion	-	intergenic_variant
ChrS05:5622982-5623157	deletion	-	intergenic_variant
ChrS05:5639182-5639183	insertion	-	intergenic_variant
ChrS05:5642000-5642060	deletion	-	intergenic_variant
ChrS05:5697341-5697510	deletion	-	intergenic_variant
ChrS05:5836810-5837026	deletion	SpGA2022_008761	splice_polypyrimidine_tract_variant,coding_sequence_variant,intron_variant,feature_truncation
ChrS05:5836810-5837026	deletion	SpGA2022_008762	stop_lost,splice_polypyrimidine_tract_variant,coding_sequence_variant,3_prime_UTR_variant,intron_variant,feature_truncation
ChrS05:5860463-5860464	insertion	-	intergenic_variant
ChrS05:5875556-5875705	deletion	-	intergenic_variant
ChrS05:5910203-5910345	deletion	SpGA2022_008767	intron_variant,feature_truncation
ChrS05:5910203-5910345	deletion	SpGA2022_052573	upstream_gene_variant
ChrS05:6090363-6090453	deletion	-	intergenic_variant
ChrS05:6209047-6209048	insertion	SpGA2022_008790	upstream_gene_variant
ChrS05:6209047-6209048	insertion	SpGA2022_052579	downstream_gene_variant
ChrS05:6228832-6228914	deletion	SpGA2022_008794	intron_variant,feature_truncation
ChrS05:6245594-6247437	deletion	-	intergenic_variant
ChrS05:6273780-6273803	insertion	SpGA2022_008801	downstream_gene_variant
ChrS05:6273780-6273803	insertion	SpGA2022_052581	upstream_gene_variant
ChrS05:6288791-6288811	insertion	-	intergenic_variant
ChrS05:6295258-6295361	deletion	SpGA2022_008803	upstream_gene_variant
ChrS05:6299213-6299214	insertion	-	intergenic_variant
ChrS05:6341283-6341404	deletion	SpGA2022_008809	splice_polypyrimidine_tract_variant,intron_variant,feature_truncation
ChrS05:6341283-6341404	deletion	SpGA2022_052583	intron_variant,feature_truncation
ChrS05:6403805-6406468	deletion	-	intergenic_variant
ChrS05:6457778-6457955	deletion	SpGA2022_008820	splice_polypyrimidine_tract_variant,coding_sequence_variant,intron_variant,feature_truncation
ChrS05:6556943-6556944	insertion	SpGA2022_008829	downstream_gene_variant
ChrS05:6566768-6566843	deletion	-	intergenic_variant
ChrS05:6589698-6589797	deletion	-	intergenic_variant
ChrS05:6601798-6603100	duplication	-	intergenic_variant
ChrS05:6720153-6720154	insertion	SpGA2022_008849	downstream_gene_variant
ChrS05:6720153-6720154	insertion	SpGA2022_008850	intron_variant,feature_elongation
ChrS05:6738258-6738401	deletion	SpGA2022_008856	upstream_gene_variant
ChrS05:6738258-6738401	deletion	SpGA2022_052596	intron_variant,feature_truncation
ChrS05:6801755-6808621	deletion	SpGA2022_008859	upstream_gene_variant
ChrS05:6801755-6808621	deletion	SpGA2022_008860	stop_lost,splice_polypyrimidine_tract_variant,coding_sequence_variant,3_prime_UTR_variant,intron_variant,feature_truncation
ChrS05:6812765-6812816	deletion	SpGA2022_008860	intron_variant,feature_truncation
ChrS05:6812765-6812816	deletion	SpGA2022_008861	downstream_gene_variant
ChrS05:6842798-6843073	deletion	-	intergenic_variant
ChrS05:6870396-6870397	insertion	SpGA2022_052599	3_prime_UTR_variant,feature_elongation
ChrS05:6928807-6930065	deletion	SpGA2022_008879	intron_variant,feature_truncation
ChrS05:6929566-6929567	insertion	SpGA2022_008879	intron_variant,feature_elongation
ChrS05:6968685-7026382	duplication	SpGA2022_008883	splice_polypyrimidine_tract_variant,coding_sequence_variant,3_prime_UTR_variant,intron_variant
ChrS05:6968685-7026382	duplication	SpGA2022_008884	transcript_amplification
ChrS05:6968685-7026382	duplication	SpGA2022_008885	transcript_amplification
ChrS05:7024179-7024258	deletion	-	intergenic_variant
ChrS05:7042792-7045010	deletion	SpGA2022_008887	upstream_gene_variant
ChrS05:7048034-7048233	deletion	SpGA2022_008887	intron_variant,feature_truncation
ChrS05:7103654-7103729	deletion	-	intergenic_variant
ChrS05:7114481-7114646	deletion	SpGA2022_052604	intron_variant,feature_truncation
ChrS05:7118290-7118351	deletion	SpGA2022_008890	downstream_gene_variant
ChrS05:7118290-7118351	deletion	SpGA2022_052604	upstream_gene_variant
ChrS05:7192020-7192070	deletion	SpGA2022_008897	intron_variant,feature_truncation
ChrS05:7214330-7214556	deletion	SpGA2022_052611	intron_variant,feature_truncation
ChrS05:7249481-7249587	deletion	SpGA2022_052611	intron_variant,feature_truncation
ChrS05:7261359-7266867	deletion	SpGA2022_052611	upstream_gene_variant
ChrS05:7337390-7337391	insertion	SpGA2022_052617	downstream_gene_variant
ChrS05:7337390-7337391	insertion	SpGA2022_052618	intron_variant,feature_elongation
ChrS05:7379807-7380855	deletion	SpGA2022_008918	intron_variant,feature_truncation
ChrS05:7423038-7423162	deletion	SpGA2022_008922	intron_variant,feature_truncation
ChrS05:7511471-7511745	deletion	SpGA2022_008939	downstream_gene_variant
ChrS05:7517962-7518021	deletion	SpGA2022_052626	intron_variant,feature_truncation
ChrS05:7531500-7531647	deletion	SpGA2022_008942	downstream_gene_variant
ChrS05:7531500-7531647	deletion	SpGA2022_008943	upstream_gene_variant
ChrS05:7546376-7546435	deletion	SpGA2022_008949	downstream_gene_variant
ChrS05:7546376-7546435	deletion	SpGA2022_008950	downstream_gene_variant
ChrS05:7684469-7684522	deletion	-	intergenic_variant
ChrS05:7702237-7702289	deletion	-	intergenic_variant
ChrS05:7737189-7737239	duplication	SpGA2022_008978	upstream_gene_variant
ChrS05:7737189-7737239	duplication	SpGA2022_052638	coding_sequence_variant,feature_elongation
ChrS05:7771846-7771918	deletion	SpGA2022_008983	downstream_gene_variant
ChrS05:7771846-7771918	deletion	SpGA2022_008985	upstream_gene_variant
ChrS05:7771846-7771918	deletion	SpGA2022_008986	downstream_gene_variant
ChrS05:7771846-7771918	deletion	SpGA2022_052642	upstream_gene_variant
ChrS05:7797227-7797928	deletion	SpGA2022_008990	stop_lost,splice_polypyrimidine_tract_variant,coding_sequence_variant,3_prime_UTR_variant,intron_variant,feature_truncation
ChrS05:7797227-7797928	deletion	SpGA2022_008991	coding_sequence_variant,5_prime_UTR_variant,feature_truncation
ChrS05:7797227-7797928	deletion	SpGA2022_008992	upstream_gene_variant
ChrS05:7841457-7841606	deletion	SpGA2022_008999	inframe_deletion,feature_truncation
ChrS05:7841457-7841606	deletion	SpGA2022_052644	upstream_gene_variant
ChrS05:7841457-7841606	deletion	SpGA2022_052645	downstream_gene_variant
ChrS05:7841457-7841606	deletion	SpGA2022_052646	downstream_gene_variant
ChrS05:7846422-7846498	deletion	SpGA2022_052646	intron_variant,feature_truncation
ChrS05:7925196-7925327	deletion	SpGA2022_009020	upstream_gene_variant
ChrS05:7925196-7925327	deletion	SpGA2022_052652	downstream_gene_variant
ChrS05:8007132-8023494	duplication	SpGA2022_009037	downstream_gene_variant
ChrS05:8007132-8023494	duplication	SpGA2022_009038	transcript_amplification
ChrS05:8007132-8023494	duplication	SpGA2022_009040	downstream_gene_variant
ChrS05:8007132-8023494	duplication	SpGA2022_052658	transcript_amplification
ChrS05:8013556-8013560	insertion	SpGA2022_009038	intron_variant,feature_elongation
ChrS05:8021003-8021004	insertion	SpGA2022_052658	upstream_gene_variant
ChrS05:8031033-8031400	deletion	SpGA2022_009041	downstream_gene_variant
ChrS05:8031033-8031400	deletion	SpGA2022_009041	intron_variant,feature_truncation
ChrS05:8032256-8032261	insertion	SpGA2022_009041	downstream_gene_variant
ChrS05:8032256-8032261	insertion	SpGA2022_009041	intron_variant,feature_elongation
ChrS05:8074015-8074016	insertion	SpGA2022_009046	coding_sequence_variant,feature_elongation
ChrS05:8074015-8074016	insertion	SpGA2022_009047	downstream_gene_variant
ChrS05:8188642-8196058	deletion	SpGA2022_009068	splice_polypyrimidine_tract_variant,coding_sequence_variant,intron_variant,feature_truncation
ChrS05:8296080-8296086	insertion	SpGA2022_052672	intron_variant,feature_elongation
ChrS05:8296080-8296086	insertion	SpGA2022_052673	downstream_gene_variant
ChrS05:8368526-8368635	deletion	SpGA2022_009108	downstream_gene_variant
ChrS05:8372583-8372800	duplication	-	intergenic_variant
ChrS05:8374496-8374558	deletion	-	intergenic_variant
ChrS05:8380860-8381584	deletion	SpGA2022_009109	intron_variant,feature_truncation
ChrS05:8382734-8383087	deletion	SpGA2022_009109	downstream_gene_variant
ChrS06:158-159	insertion	-	intergenic_variant
ChrS06:193651-193721	deletion	SpGA2022_009132	intron_variant,feature_truncation
ChrS06:214861-214971	duplication	SpGA2022_009137	upstream_gene_variant
ChrS06:214861-214971	duplication	SpGA2022_052694	intron_variant,feature_elongation
ChrS06:240511-240589	deletion	SpGA2022_009140	upstream_gene_variant
ChrS06:240511-240589	deletion	SpGA2022_009141	upstream_gene_variant
ChrS06:315484-315544	deletion	-	intergenic_variant
ChrS06:388113-388114	insertion	SpGA2022_009168	intron_variant,feature_elongation
ChrS06:400385-400609	deletion	SpGA2022_052701	upstream_gene_variant
ChrS06:428899-428900	insertion	SpGA2022_009173	5_prime_UTR_variant,feature_elongation
ChrS06:428899-428900	insertion	SpGA2022_009174	downstream_gene_variant
ChrS06:482190-482242	deletion	SpGA2022_052705	intron_variant,feature_truncation
ChrS06:483129-483186	deletion	SpGA2022_052705	intron_variant,feature_truncation
ChrS06:494905-496218	deletion	SpGA2022_009180	intron_variant,feature_truncation
ChrS06:510017-510018	insertion	SpGA2022_009181	downstream_gene_variant
ChrS06:510017-510018	insertion	SpGA2022_052706	upstream_gene_variant
ChrS06:671351-672450	deletion	-	intergenic_variant
ChrS06:692053-692183	deletion	SpGA2022_009202	downstream_gene_variant
ChrS06:692053-692183	deletion	SpGA2022_052712	downstream_gene_variant
ChrS06:716401-716580	deletion	SpGA2022_009205	5_prime_UTR_variant,feature_truncation
ChrS06:716401-716580	deletion	SpGA2022_052715	downstream_gene_variant
ChrS06:770772-771119	deletion	SpGA2022_009212	intron_variant,feature_truncation
ChrS06:805561-805932	deletion	SpGA2022_009214	intron_variant,feature_truncation
ChrS06:841825-841956	deletion	SpGA2022_009222	downstream_gene_variant
ChrS06:851723-851820	deletion	SpGA2022_009224	downstream_gene_variant
ChrS06:851723-851820	deletion	SpGA2022_009225	upstream_gene_variant
ChrS06:851723-851820	deletion	SpGA2022_009226	upstream_gene_variant
ChrS06:858296-858299	insertion	-	intergenic_variant
ChrS06:864013-864171	deletion	-	intergenic_variant
ChrS06:983002-983170	duplication	SpGA2022_052723	splice_polypyrimidine_tract_variant,intron_variant,feature_elongation
ChrS06:983002-983170	duplication	SpGA2022_052724	downstream_gene_variant
ChrS06:995902-995976	deletion	SpGA2022_052725	intron_variant,feature_truncation
ChrS06:1041984-1041985	insertion	SpGA2022_009241	upstream_gene_variant
ChrS06:1105498-1105499	insertion	SpGA2022_009248	intron_variant,feature_elongation
ChrS06:1105498-1105499	insertion	SpGA2022_052727	intron_variant,feature_elongation
ChrS06:1182215-1182265	deletion	-	intergenic_variant
ChrS06:1272144-1272370	deletion	SpGA2022_009273	intron_variant,feature_truncation
ChrS06:1302631-1302801	deletion	SpGA2022_009276	intron_variant,feature_truncation
ChrS06:1447498-1447554	deletion	SpGA2022_009291	upstream_gene_variant
ChrS06:1447498-1447554	deletion	SpGA2022_009292	upstream_gene_variant
ChrS06:1484444-1484508	deletion	-	intergenic_variant
ChrS06:1503607-1503608	insertion	-	intergenic_variant
ChrS06:1546086-1546512	deletion	-	intergenic_variant
ChrS06:1563229-1563294	deletion	SpGA2022_009294	intron_variant,feature_truncation
ChrS06:1563229-1563294	deletion	SpGA2022_009295	upstream_gene_variant
ChrS06:1574408-1574681	duplication	-	intergenic_variant
ChrS06:1608575-1608683	deletion	SpGA2022_052741	upstream_gene_variant
ChrS06:1608575-1608683	deletion	SpGA2022_052742	downstream_gene_variant
ChrS06:1638499-1638575	deletion	SpGA2022_009301	upstream_gene_variant
ChrS06:1638499-1638575	deletion	SpGA2022_009302	upstream_gene_variant
ChrS06:1638499-1638575	deletion	SpGA2022_009304	downstream_gene_variant
ChrS06:1638499-1638575	deletion	SpGA2022_052743	intron_variant,feature_truncation
ChrS06:1645943-1646031	deletion	SpGA2022_009305	intron_variant,feature_truncation
ChrS06:1657017-1658441	deletion	SpGA2022_052744	upstream_gene_variant
ChrS06:1804289-1804365	deletion	SpGA2022_009329	downstream_gene_variant
ChrS06:1804289-1804365	deletion	SpGA2022_009330	downstream_gene_variant
ChrS06:1804985-1805054	deletion	SpGA2022_009329	downstream_gene_variant
ChrS06:1804985-1805054	deletion	SpGA2022_009330	downstream_gene_variant
ChrS06:1841912-1842095	deletion	-	intergenic_variant
ChrS06:1851304-1851811	deletion	-	intergenic_variant
ChrS06:1873137-1873194	deletion	-	intergenic_variant
ChrS06:1915253-1915729	deletion	-	intergenic_variant
ChrS06:1942117-1942190	deletion	-	intergenic_variant
ChrS06:2047301-2047506	deletion	SpGA2022_052755	intron_variant,feature_truncation
ChrS06:2172549-2341451	duplication	SpGA2022_009364	coding_sequence_variant,5_prime_UTR_variant
ChrS06:2172549-2341451	duplication	SpGA2022_009365	transcript_amplification
ChrS06:2172549-2341451	duplication	SpGA2022_009366	coding_sequence_variant,3_prime_UTR_variant
ChrS06:2292502-2316669	duplication	SpGA2022_009365	splice_polypyrimidine_tract_variant,coding_sequence_variant,5_prime_UTR_variant,intron_variant
ChrS06:2311914-2311974	deletion	-	intergenic_variant
ChrS06:2317576-2317635	deletion	-	intergenic_variant
ChrS06:2351795-2351856	deletion	-	intergenic_variant
ChrS06:2363868-2363869	insertion	SpGA2022_009367	downstream_gene_variant
ChrS06:2471486-2471487	insertion	SpGA2022_052762	3_prime_UTR_variant,feature_elongation
ChrS06:2491972-2491973	insertion	SpGA2022_052765	downstream_gene_variant
ChrS06:2491972-2491973	insertion	SpGA2022_052766	intron_variant,feature_elongation
ChrS06:2502496-2502552	deletion	-	intergenic_variant
ChrS06:2512746-2512925	deletion	SpGA2022_009386	upstream_gene_variant
ChrS06:2512746-2512925	deletion	SpGA2022_009387	upstream_gene_variant
ChrS06:2526767-2526862	deletion	-	intergenic_variant
ChrS06:2589225-2589588	deletion	-	intergenic_variant
ChrS06:2613945-2614011	deletion	SpGA2022_052770	intron_variant,feature_truncation
ChrS06:2647143	insertion	-	intergenic_variant
ChrS06:2740530-2740531	insertion	SpGA2022_009404	coding_sequence_variant,feature_elongation
ChrS06:2746847-2746955	deletion	-	intergenic_variant
ChrS06:2756791-2757101	deletion	SpGA2022_052776	downstream_gene_variant
ChrS06:2765088-2765149	deletion	SpGA2022_009406	upstream_gene_variant
ChrS06:2824992-2824993	insertion	SpGA2022_009415	downstream_gene_variant
ChrS06:2824992-2824993	insertion	SpGA2022_009416	downstream_gene_variant
ChrS06:2878183-2878187	insertion	SpGA2022_009422	downstream_gene_variant
ChrS06:2878183-2878187	insertion	SpGA2022_052778	upstream_gene_variant
ChrS06:2933316-2933454	deletion	-	intergenic_variant
ChrS06:2984999-2985052	deletion	-	intergenic_variant
ChrS06:3086585-3086636	deletion	SpGA2022_009445	upstream_gene_variant
ChrS06:3097762-3097831	deletion	SpGA2022_009447	frameshift_variant,feature_truncation
ChrS06:3097762-3097831	deletion	SpGA2022_052784	downstream_gene_variant
ChrS06:3109983-3110036	deletion	SpGA2022_009448	intron_variant,feature_truncation
ChrS06:3178467-3178517	deletion	SpGA2022_052788	intron_variant,feature_truncation
ChrS06:3185669-3185819	deletion	SpGA2022_052788	intron_variant,feature_truncation
ChrS06:3186678-3186679	insertion	SpGA2022_052788	intron_variant,feature_elongation
ChrS06:3244558-3246466	deletion	SpGA2022_052790	downstream_gene_variant
ChrS06:3393555-3393654	deletion	-	intergenic_variant
ChrS06:3427296-3427375	deletion	SpGA2022_052797	intron_variant,feature_truncation
ChrS06:3501147-3501272	deletion	SpGA2022_009480	intron_variant,feature_truncation
ChrS06:3511069-3511070	insertion	-	intergenic_variant
ChrS06:3517558-3520398	deletion	-	intergenic_variant
ChrS06:3517577-3517578	insertion	-	intergenic_variant
ChrS06:3549410-3549476	deletion	SpGA2022_052801	intron_variant,feature_truncation
ChrS06:3609614-3609671	deletion	SpGA2022_009488	intron_variant,feature_truncation
ChrS06:3609614-3609671	deletion	SpGA2022_009489	downstream_gene_variant
ChrS06:3692322-3692405	deletion	-	intergenic_variant
ChrS06:3725184-3725201	insertion	SpGA2022_009503	downstream_gene_variant
ChrS06:3725184-3725201	insertion	SpGA2022_009504	intron_variant,feature_elongation
ChrS06:3779018-3779488	deletion	SpGA2022_009506	upstream_gene_variant
ChrS06:3779018-3779488	deletion	SpGA2022_009507	downstream_gene_variant
ChrS06:3779018-3779488	deletion	SpGA2022_052805	intron_variant,feature_truncation
ChrS06:3788879-3788880	insertion	SpGA2022_009508	upstream_gene_variant
ChrS06:3788879-3788880	insertion	SpGA2022_009509	intron_variant,feature_elongation
ChrS06:3824017-3824097	deletion	-	intergenic_variant
ChrS06:3887488-3896216	duplication	SpGA2022_009520	transcript_amplification
ChrS06:3887488-3896216	duplication	SpGA2022_009521	transcript_amplification
ChrS06:3887488-3896216	duplication	SpGA2022_009522	splice_polypyrimidine_tract_variant,coding_sequence_variant,5_prime_UTR_variant,intron_variant
ChrS06:3917008-3917342	deletion	SpGA2022_009523	upstream_gene_variant
ChrS06:3933976-3938445	deletion	SpGA2022_009524	upstream_gene_variant
ChrS06:3933976-3938445	deletion	SpGA2022_009525	stop_lost,splice_polypyrimidine_tract_variant,coding_sequence_variant,3_prime_UTR_variant,intron_variant,feature_truncation
ChrS06:3957778-3958549	deletion	-	intergenic_variant
ChrS06:3994209-3994210	insertion	SpGA2022_009532	downstream_gene_variant
ChrS06:3994209-3994210	insertion	SpGA2022_052808	downstream_gene_variant
ChrS06:3994209-3994210	insertion	SpGA2022_052809	downstream_gene_variant
ChrS06:4091921-4091922	insertion	SpGA2022_009546	upstream_gene_variant
ChrS06:4091921-4091922	insertion	SpGA2022_009547	downstream_gene_variant
ChrS06:4134423-4134424	insertion	SpGA2022_009557	intron_variant,feature_elongation
ChrS06:4165011-4165012	insertion	SpGA2022_009565	downstream_gene_variant
ChrS06:4165011-4165012	insertion	SpGA2022_009566	upstream_gene_variant
ChrS06:4308602-4308669	deletion	SpGA2022_052820	intron_variant,feature_truncation
ChrS06:4308629-4308637	insertion	SpGA2022_052820	intron_variant,feature_elongation
ChrS06:4428417-4428509	deletion	SpGA2022_052825	upstream_gene_variant
ChrS06:4428417-4428509	deletion	SpGA2022_052826	downstream_gene_variant
ChrS06:4474296-4474365	deletion	SpGA2022_052828	intron_variant,feature_truncation
ChrS06:4555149-4555464	deletion	SpGA2022_009617	upstream_gene_variant
ChrS06:4573682-4573683	insertion	SpGA2022_009619	5_prime_UTR_variant,feature_elongation
ChrS06:4609596-4612010	deletion	SpGA2022_009623	downstream_gene_variant
ChrS06:4662060-4662109	deletion	-	intergenic_variant
ChrS06:4739403-4740188	deletion	SpGA2022_009635	coding_sequence_variant,5_prime_UTR_variant,intron_variant,feature_truncation
ChrS06:4747854-4747962	deletion	SpGA2022_009636	intron_variant,feature_truncation
ChrS06:4767242-4767293	deletion	SpGA2022_009638	upstream_gene_variant
ChrS06:4767242-4767293	deletion	SpGA2022_009639	intron_variant,feature_truncation
ChrS06:4791885-4792077	deletion	-	intergenic_variant
ChrS06:4804486-4804487	insertion	-	intergenic_variant
ChrS06:4870737-4870787	deletion	SpGA2022_009643	intron_variant,feature_truncation
ChrS06:4870737-4870787	deletion	SpGA2022_052841	upstream_gene_variant
ChrS06:4911780-4912369	deletion	SpGA2022_052843	downstream_gene_variant
ChrS06:4952829-4953034	deletion	SpGA2022_052845	splice_polypyrimidine_tract_variant,coding_sequence_variant,intron_variant,feature_truncation
ChrS06:5091885-5091993	deletion	-	intergenic_variant
ChrS06:5118105-5118158	deletion	SpGA2022_009682	intron_variant,feature_truncation
ChrS06:5203415-5203495	deletion	SpGA2022_052861	downstream_gene_variant
ChrS06:5222882-5222941	deletion	SpGA2022_009696	inframe_deletion,feature_truncation
ChrS06:5222882-5222941	deletion	SpGA2022_009697	downstream_gene_variant
ChrS06:5222882-5222941	deletion	SpGA2022_052861	upstream_gene_variant
ChrS06:5222882-5222941	deletion	SpGA2022_052862	intron_variant,feature_truncation
ChrS06:5237384-5237389	insertion	SpGA2022_052864	intron_variant,feature_elongation
ChrS06:5262188-5262351	deletion	SpGA2022_009703	upstream_gene_variant
ChrS06:5262188-5262351	deletion	SpGA2022_009704	downstream_gene_variant
ChrS06:5262237-5263266	duplication	SpGA2022_009703	upstream_gene_variant
ChrS06:5262237-5263266	duplication	SpGA2022_009704	downstream_gene_variant
ChrS06:5262345-5263284	deletion	SpGA2022_009703	upstream_gene_variant
ChrS06:5262345-5263284	deletion	SpGA2022_009704	downstream_gene_variant
ChrS06:5262410-5262825	deletion	SpGA2022_009703	upstream_gene_variant
ChrS06:5262410-5262825	deletion	SpGA2022_009704	downstream_gene_variant
ChrS06:5263267-5263284	insertion	SpGA2022_009704	downstream_gene_variant
ChrS06:5331305-5331389	deletion	SpGA2022_009716	intron_variant,feature_truncation
ChrS06:5331305-5331389	deletion	SpGA2022_009717	upstream_gene_variant
ChrS06:5331305-5331389	deletion	SpGA2022_052871	downstream_gene_variant
ChrS06:5369325-5369396	deletion	SpGA2022_009725	upstream_gene_variant
ChrS06:5375743-5375769	insertion	SpGA2022_052874	downstream_gene_variant
ChrS06:5425100-5425152	deletion	-	intergenic_variant
ChrS06:5438720-5439119	duplication	SpGA2022_009733	upstream_gene_variant
ChrS06:5438720-5439119	duplication	SpGA2022_009734	intron_variant,feature_elongation
[truncated: 3,048 more rows]
