# Supplementary material for: Population genomics and epigenomics of Spirodela polyrhiza provide insights into the evolution of facultative asexuality
Source: Commun Biol. 2024 May 16;7:581. doi: 10.1038/s42003-024-06266-7 (PMC11099151; doi:10.1038/s42003-024-06266-7)
Supplement: Supplementary file 4 — Supplementary Data 1-12 [file 42003_2024_6266_MOESM4_ESM.zip › Supplementary_data/Supplementary_Data_2.xlsx]

## Sheet: Sheet1
GeneId	variants_effect_3_prime_UTR_variant	variants_effect_5_prime_UTR_premature_start_codon_gain_variant	variants_effect_5_prime_UTR_variant	variants_effect_downstream_gene_variant	variants_effect_initiator_codon_variant	variants_effect_intron_variant	variants_effect_missense_variant	variants_effect_non_coding_transcript_variant	variants_effect_start_lost	variants_effect_stop_gained	variants_effect_stop_lost	variants_effect_stop_retained_variant	variants_effect_synonymous_variant	variants_effect_upstream_gene_variant
SpGA2022_011497	0	0	0	1	0	0	0	0	0	0	0	0	0	0
SpGA2022_013593	0	0	0	80	0	8	9	0	0	1	0	0	4	81
SpGA2022_005909	0	0	0	17	0	111	19	0	0	1	0	0	8	14
SpGA2022_005913	0	0	0	0	0	5	3	0	0	0	0	0	0	8
SpGA2022_005924	0	0	0	15	0	0	1	0	0	0	0	0	1	6
SpGA2022_005927	0	0	0	9	0	1	0	0	0	0	0	0	1	22
SpGA2022_005928	0	0	0	7	0	1	0	0	0	0	0	0	1	0
SpGA2022_005930	0	0	0	15	0	4	5	0	0	0	0	0	0	10
SpGA2022_005933	0	0	0	13	0	1	7	0	0	0	0	0	4	10
SpGA2022_005941	0	0	0	14	0	1	3	0	0	0	0	0	2	6
SpGA2022_005949	2	0	2	10	0	47	0	0	0	0	0	0	1	7
SpGA2022_013598	0	0	0	11	0	0	2	0	0	0	0	0	2	8
SpGA2022_005958	0	0	0	1	0	3	1	0	0	0	0	0	4	13
SpGA2022_005960	0	0	0	5	0	0	0	0	0	0	0	0	1	7
SpGA2022_005962	0	0	0	7	0	4	1	0	0	0	0	0	0	7
SpGA2022_005963	0	0	0	10	0	1	4	0	0	0	0	0	3	9
SpGA2022_013599	0	0	0	9	0	1	3	0	0	0	0	0	2	14
SpGA2022_005976	0	0	0	13	0	0	4	0	0	0	0	0	1	11
SpGA2022_005977	0	0	0	13	0	2	5	0	0	0	0	0	1	13
SpGA2022_005982	0	0	0	7	0	10	3	0	0	0	0	0	4	5
SpGA2022_005998	0	0	0	8	0	2	2	0	0	0	0	0	2	18
SpGA2022_006000	0	0	0	6	0	43	3	0	0	0	0	0	0	36
SpGA2022_006001	0	0	0	30	0	79	2	0	0	0	0	0	0	9
SpGA2022_006005	0	0	0	0	0	0	0	0	0	0	0	0	0	1
SpGA2022_006006	0	0	0	9	0	2	3	0	0	0	0	0	0	44
SpGA2022_006013	0	0	0	6	0	0	5	0	0	0	0	0	2	16
SpGA2022_006016	0	0	0	3	0	18	0	0	0	0	0	0	0	10
SpGA2022_006017	0	0	0	10	0	0	0	0	0	0	0	0	1	0
SpGA2022_006031	0	0	0	13	0	0	4	0	0	0	0	0	4	5
SpGA2022_006032	0	0	0	7	0	3	1	0	0	0	0	0	0	19
SpGA2022_006036	0	0	0	6	0	5	2	0	0	1	0	0	1	28
SpGA2022_013605	0	0	0	3	0	21	4	0	0	0	0	0	7	25
SpGA2022_006041	0	0	0	9	0	1	3	0	0	0	0	0	1	11
SpGA2022_006042	0	0	0	2	0	8	0	0	0	1	0	0	1	7
SpGA2022_006043	0	0	8	8	0	0	3	0	0	0	0	0	0	8
SpGA2022_006048	0	0	0	15	0	1	0	0	0	0	0	0	1	10
SpGA2022_006051	0	0	0	14	0	4	1	0	0	0	0	0	3	0
SpGA2022_006054	0	0	0	3	0	11	1	0	1	0	0	0	1	3
SpGA2022_006055	0	0	0	6	0	2	2	0	0	0	0	0	1	7
SpGA2022_013607	0	0	0	5	0	1	2	0	0	0	0	0	1	6
SpGA2022_006066	0	0	0	6	0	1	0	0	0	0	0	0	2	13
SpGA2022_006069	0	0	0	7	0	0	1	0	0	0	0	0	1	6
SpGA2022_006081	0	1	1	11	0	5	18	0	0	0	0	0	5	8
SpGA2022_006082	0	0	0	21	0	29	6	0	0	0	0	0	3	17
SpGA2022_006101	0	0	0	15	0	1	0	0	0	0	0	0	0	8
SpGA2022_006102	0	0	0	13	0	1	2	0	0	0	0	0	1	10
SpGA2022_013613	0	0	0	26	0	5	0	0	1	0	0	0	1	7
SpGA2022_006103	0	0	0	11	0	5	2	0	0	0	0	0	0	9
SpGA2022_006112	0	0	0	5	0	3	0	0	0	0	0	0	0	7
SpGA2022_013615	2	0	0	4	0	0	9	0	0	0	0	0	4	10
SpGA2022_006133	0	0	0	14	0	1	0	0	0	0	0	0	4	8
SpGA2022_006139	0	0	0	31	0	2	6	0	0	0	0	0	0	7
SpGA2022_006141	0	0	0	8	0	0	4	0	0	0	0	0	0	8
SpGA2022_006164	0	0	0	13	0	0	12	0	0	1	1	0	6	26
SpGA2022_006175	0	0	0	4	0	0	1	0	0	0	0	0	1	11
SpGA2022_006180	0	0	0	9	0	4	1	0	0	0	0	0	2	12
SpGA2022_006187	0	0	0	8	0	2	1	0	0	0	0	0	3	38
SpGA2022_006193	0	0	0	9	0	7	3	0	0	0	0	0	3	30
SpGA2022_006195	0	0	0	16	0	1	2	0	0	0	0	0	2	8
SpGA2022_006201	0	0	0	6	0	14	6	0	0	0	0	0	1	16
SpGA2022_006202	0	0	0	22	0	17	4	0	0	0	0	0	1	4
SpGA2022_006203	0	0	0	18	0	4	5	0	0	0	0	0	2	17
SpGA2022_006204	0	0	0	11	0	0	6	0	0	0	0	0	1	13
SpGA2022_006212	0	0	0	12	0	2	2	0	0	0	0	0	1	8
SpGA2022_006226	0	0	0	5	0	38	2	0	0	0	0	0	3	13
SpGA2022_013623	0	0	0	15	0	9	0	0	0	0	0	0	4	11
SpGA2022_006230	0	0	0	4	0	6	2	0	0	0	0	0	0	1
SpGA2022_006235	0	0	0	10	0	5	1	0	0	0	0	0	1	5
SpGA2022_013624	0	0	0	10	0	11	2	0	0	0	0	0	8	7
SpGA2022_006238	0	0	0	11	0	11	0	0	0	0	0	0	0	3
SpGA2022_006243	0	0	0	13	0	3	0	0	0	0	0	0	1	5
SpGA2022_013626	0	0	0	3	0	23	2	0	0	0	0	0	0	12
SpGA2022_006265	0	0	0	7	0	30	9	0	0	0	0	0	3	16
SpGA2022_006271	0	0	0	7	0	15	1	0	0	0	0	0	1	7
SpGA2022_006282	0	0	0	5	0	5	2	0	0	0	0	0	1	12
SpGA2022_006283	0	0	0	12	0	2	2	0	0	0	0	0	0	4
SpGA2022_006285	0	0	0	10	0	30	4	0	0	0	0	0	0	15
SpGA2022_006288	0	0	0	2	0	5	1	0	0	0	0	0	0	16
SpGA2022_013629	0	0	0	11	0	39	5	0	0	0	0	0	4	11
SpGA2022_006292	0	0	0	18	0	0	2	0	0	0	0	0	0	0
SpGA2022_006293	0	0	0	86	0	94	3	0	0	0	0	0	1	21
SpGA2022_006294	0	0	0	12	0	5	3	0	0	0	0	0	2	54
SpGA2022_006298	0	0	0	13	0	7	0	0	0	0	0	0	0	12
SpGA2022_013630	0	0	0	10	0	8	1	0	0	0	0	0	0	16
SpGA2022_006303	0	0	0	9	0	2	0	0	0	0	0	0	0	8
SpGA2022_006311	0	0	0	1	0	0	1	0	0	0	0	0	0	11
SpGA2022_006314	0	0	0	13	0	1	2	0	0	0	0	0	1	3
SpGA2022_006318	0	0	0	15	0	2	0	0	0	0	0	0	0	12
SpGA2022_006321	1	0	0	6	0	0	5	0	0	0	0	0	4	14
SpGA2022_013632	0	0	0	8	0	7	0	0	0	0	0	0	0	7
SpGA2022_006331	0	0	0	12	0	17	2	0	0	0	0	0	2	11
SpGA2022_006343	0	0	0	8	0	8	4	0	0	0	0	0	3	12
SpGA2022_006346	0	0	0	14	0	2	2	0	0	2	0	0	0	9
SpGA2022_013634	0	0	0	6	0	0	2	0	0	0	0	0	1	5
SpGA2022_006352	0	0	0	13	0	1	1	0	0	0	0	0	0	6
SpGA2022_006358	0	0	0	10	0	2	3	0	0	1	0	0	0	9
SpGA2022_013635	0	0	0	12	0	63	2	0	0	0	0	0	1	17
SpGA2022_006374	0	0	0	12	0	4	2	0	0	0	0	0	2	9
SpGA2022_013637	0	0	0	18	0	5	2	0	0	0	0	0	4	11
SpGA2022_006384	0	0	0	15	0	0	1	0	0	0	0	0	1	7
SpGA2022_006388	0	0	0	7	0	19	4	0	0	0	0	0	1	4
SpGA2022_006393	0	0	0	11	0	11	0	0	0	0	0	0	0	12
SpGA2022_006409	0	0	0	7	0	1	0	0	0	0	0	0	0	10
SpGA2022_006416	0	0	0	9	0	6	2	0	0	0	0	0	0	3
SpGA2022_006418	0	0	0	4	0	2	3	0	0	0	0	0	0	4
SpGA2022_006422	0	0	0	18	0	1	5	0	0	0	0	0	0	11
SpGA2022_006423	0	0	0	12	0	4	0	0	0	0	0	0	0	14
SpGA2022_013641	0	0	0	12	0	1	1	0	0	0	0	0	1	11
SpGA2022_006432	0	0	0	13	0	3	3	0	0	0	0	0	1	10
SpGA2022_006435	0	0	0	11	0	6	1	0	0	0	0	0	2	11
SpGA2022_006440	0	0	0	12	0	4	0	0	0	0	0	0	0	23
SpGA2022_006441	0	0	0	7	0	13	2	0	0	1	0	0	0	12
SpGA2022_013642	0	0	0	13	0	1	1	0	0	0	0	0	0	10
SpGA2022_006451	0	0	0	8	0	1	3	0	0	0	0	0	1	5
SpGA2022_013643	0	0	0	13	0	2	0	0	0	0	0	0	0	10
SpGA2022_006456	0	0	0	1	0	0	2	0	0	0	0	0	0	8
SpGA2022_006466	0	0	0	3	0	12	4	0	0	0	0	0	1	4
SpGA2022_006471	0	0	0	12	0	4	2	0	0	1	0	0	1	7
SpGA2022_006472	0	0	0	10	0	2	4	0	0	0	0	0	2	3
SpGA2022_006477	0	0	0	22	0	0	3	0	0	0	0	0	4	10
SpGA2022_006482	0	0	0	1	0	6	3	0	0	0	0	0	5	9
SpGA2022_006485	0	0	0	7	0	12	1	0	0	0	0	0	0	14
SpGA2022_006486	0	0	0	7	0	5	4	0	0	0	0	0	3	9
SpGA2022_006488	0	0	0	7	0	19	2	0	0	0	0	0	1	6
SpGA2022_006496	0	0	0	19	0	2	0	0	0	0	0	0	0	2
SpGA2022_011503	0	0	0	5	0	154	2	0	0	1	0	0	5	25
SpGA2022_013648	0	0	0	11	0	33	2	0	0	0	0	0	1	18
SpGA2022_006505	0	0	0	9	0	0	2	0	0	0	0	0	3	6
SpGA2022_006515	0	0	0	15	0	26	7	0	0	0	0	0	10	5
SpGA2022_006522	0	0	0	15	0	1	0	0	0	0	0	0	1	7
SpGA2022_006527	0	0	0	8	0	4	2	0	0	0	0	0	1	18
SpGA2022_006528	0	0	0	7	0	51	6	0	0	0	0	0	1	20
SpGA2022_006536	0	0	0	30	0	1	1	0	0	0	0	0	1	12
SpGA2022_006537	0	0	0	12	0	0	2	0	0	0	0	0	0	25
SpGA2022_006538	1	0	2	16	0	0	7	0	0	0	0	0	12	14
SpGA2022_006541	0	0	0	14	0	1	14	0	0	0	0	0	3	18
SpGA2022_006548	0	0	0	22	0	1	6	0	0	0	0	0	2	7
SpGA2022_006553	0	0	0	15	0	1	1	0	0	0	0	0	0	15
SpGA2022_006557	0	0	0	11	0	18	0	0	0	0	0	0	0	9
SpGA2022_006560	0	0	0	5	0	0	6	0	0	0	0	0	1	9
SpGA2022_013654	0	0	0	31	0	16	4	0	0	0	0	0	4	20
SpGA2022_006576	0	0	0	8	0	4	5	0	0	0	0	0	2	6
SpGA2022_006593	0	0	0	7	0	14	1	0	0	0	0	0	0	10
SpGA2022_006604	0	0	0	4	0	1	2	0	0	0	0	0	1	14
SpGA2022_013657	0	0	0	63	0	3	7	0	0	0	0	0	2	14
SpGA2022_006616	0	0	0	14	0	3	1	0	0	0	0	0	0	5
SpGA2022_013658	0	0	0	14	0	20	0	0	0	0	0	0	0	9
SpGA2022_006630	0	0	0	3	0	1	3	0	0	0	0	0	2	13
SpGA2022_006632	0	0	0	0	0	3	4	0	0	0	0	0	1	3
SpGA2022_006642	0	0	0	15	0	2	1	0	0	0	0	0	2	6
SpGA2022_006644	0	0	0	7	0	11	3	0	0	0	0	0	7	0
SpGA2022_006658	0	0	0	5	0	1	0	0	0	0	0	0	1	14
SpGA2022_006662	0	0	0	9	0	0	0	0	0	0	0	0	0	9
SpGA2022_006664	0	0	0	12	0	7	0	0	0	0	0	0	0	9
SpGA2022_006668	0	0	0	21	0	0	1	0	0	0	0	0	3	0
SpGA2022_013662	0	0	0	39	0	2	1	0	0	0	0	0	0	16
SpGA2022_006688	0	0	0	11	0	10	0	0	0	0	0	0	1	5
SpGA2022_006690	0	0	0	7	0	4	1	0	0	0	0	0	4	14
SpGA2022_006698	0	0	0	10	0	12	0	0	0	0	0	0	0	13
SpGA2022_006700	0	0	0	7	0	18	1	0	0	0	0	0	2	15
SpGA2022_006701	0	0	0	20	0	0	3	0	0	0	0	0	1	14
SpGA2022_006707	0	0	0	14	0	41	4	0	0	0	0	0	2	42
SpGA2022_006708	0	0	0	15	0	0	6	0	0	0	0	0	4	8
SpGA2022_013665	0	0	0	7	0	18	6	0	0	0	0	0	1	6
SpGA2022_006726	0	0	0	5	0	39	15	0	0	0	0	0	9	16
SpGA2022_006730	0	0	0	5	0	6	1	0	0	0	0	0	1	5
SpGA2022_006732	0	0	0	10	0	0	3	0	0	0	0	0	0	7
SpGA2022_006734	0	0	0	11	0	15	0	0	0	0	0	0	5	8
SpGA2022_006738	0	0	0	11	0	1	3	0	0	0	0	0	0	7
SpGA2022_006740	2	0	0	7	0	0	4	0	1	0	0	0	2	10
SpGA2022_013667	0	0	0	11	0	2	1	0	0	0	0	0	1	11
SpGA2022_009119	0	0	0	10	0	4	2	0	0	0	0	0	4	28
SpGA2022_013671	0	0	0	18	0	52	2	0	0	0	0	0	2	15
SpGA2022_009151	0	0	0	20	0	2	2	0	0	0	0	0	1	10
SpGA2022_009153	0	0	0	17	0	1	1	0	0	0	0	0	0	18
SpGA2022_013672	0	0	0	23	0	17	6	0	0	0	0	0	2	15
SpGA2022_009159	0	0	0	20	0	14	5	0	0	0	0	0	5	20
SpGA2022_009164	0	0	0	21	0	19	2	0	0	0	0	0	6	16
SpGA2022_009176	0	0	0	6	0	0	2	0	0	0	0	0	1	12
SpGA2022_013674	0	0	0	21	0	28	2	0	0	0	0	0	1	18
SpGA2022_009184	0	0	0	17	0	5	2	0	0	0	0	0	0	17
SpGA2022_009186	0	0	0	13	0	3	2	0	0	0	0	0	5	25
SpGA2022_009188	0	0	0	11	0	5	2	0	0	0	0	0	1	7
SpGA2022_009190	0	0	0	17	0	7	1	0	0	0	0	0	0	17
SpGA2022_009197	0	0	0	49	0	35	3	0	0	0	0	0	1	8
SpGA2022_009198	0	0	0	32	0	28	3	0	0	0	0	0	4	11
SpGA2022_009208	0	0	0	11	0	10	6	0	0	0	0	0	2	14
SpGA2022_009214	0	0	0	8	0	22	7	0	0	0	0	0	1	2
SpGA2022_009215	0	0	0	12	0	0	3	0	0	1	0	0	1	11
SpGA2022_009216	0	0	0	9	0	19	0	0	0	0	0	0	1	11
SpGA2022_009226	0	0	0	35	0	0	0	0	0	0	0	0	0	22
SpGA2022_009235	0	0	0	11	0	43	1	0	0	0	0	0	2	10
SpGA2022_009240	0	0	0	12	0	0	1	0	0	0	0	0	0	29
SpGA2022_009241	0	0	0	2	0	0	0	0	0	0	0	0	0	50
SpGA2022_009245	0	0	0	9	0	25	7	0	0	0	0	0	2	6
SpGA2022_009250	1	0	0	14	0	8	1	0	0	0	0	0	0	7
SpGA2022_009251	0	0	0	4	0	2	0	0	0	0	0	0	2	7
SpGA2022_009254	0	0	0	11	0	0	1	0	0	0	0	0	1	10
SpGA2022_009256	0	0	0	9	0	0	1	0	0	0	0	0	0	10
SpGA2022_009262	0	0	0	10	0	0	8	0	0	0	0	0	0	6
SpGA2022_009268	0	0	0	24	0	1	3	0	0	0	0	0	1	40
SpGA2022_009270	0	0	0	4	0	0	2	0	0	0	0	0	2	13
SpGA2022_009277	0	0	0	15	0	12	1	0	0	0	0	0	3	19
SpGA2022_009292	0	0	0	8	0	0	0	0	0	0	0	0	0	0
SpGA2022_009293	0	0	0	41	0	1	8	0	0	0	0	0	4	2
SpGA2022_009298	0	0	0	0	0	1	0	0	0	1	0	0	0	7
SpGA2022_009302	0	0	0	26	0	2	1	0	0	0	0	0	1	6
SpGA2022_009309	0	0	0	13	0	4	2	0	0	0	0	0	1	5
SpGA2022_009310	0	0	0	12	0	0	0	0	0	0	0	0	1	7
SpGA2022_013689	0	0	0	8	0	105	2	0	0	0	0	0	2	10
SpGA2022_009331	0	0	0	30	0	1	2	0	0	0	0	0	0	12
SpGA2022_009333	0	0	0	62	0	67	12	0	0	0	0	0	3	21
SpGA2022_009338	0	0	0	7	0	2	5	0	0	0	0	0	0	11
SpGA2022_013691	0	0	0	16	0	22	2	0	0	0	0	0	3	19
SpGA2022_009348	0	0	0	12	0	14	1	0	0	0	0	0	2	7
SpGA2022_009351	0	0	0	15	0	0	2	0	0	0	0	0	2	6
SpGA2022_009352	0	0	0	10	0	11	0	0	0	0	0	0	2	3
SpGA2022_009353	3	0	1	10	0	2	1	0	0	0	0	0	4	4
SpGA2022_009354	0	0	0	5	0	0	0	0	0	0	0	0	0	3
SpGA2022_009362	0	0	0	8	0	6	2	0	0	0	0	0	2	8
SpGA2022_009363	0	0	0	10	0	4	1	0	0	0	0	0	0	9
SpGA2022_009365	0	0	0	29	0	460	5	0	0	0	0	0	6	25
SpGA2022_009366	0	0	0	11	0	9	1	0	0	0	0	0	0	52
SpGA2022_009368	0	0	0	0	0	3	5	0	0	0	0	0	0	3
SpGA2022_009371	0	0	0	15	0	17	1	0	0	0	0	0	2	10
SpGA2022_009380	0	0	0	4	0	0	3	0	0	0	0	0	0	15
SpGA2022_009391	0	0	0	28	0	5	3	0	0	0	0	0	1	13
SpGA2022_009392	1	0	0	12	0	3	2	0	0	0	0	0	0	2
SpGA2022_009402	0	0	0	4	0	5	0	0	0	0	0	0	0	6
SpGA2022_013697	0	0	0	0	0	2	4	0	0	0	0	0	0	17
SpGA2022_009408	0	0	0	0	0	4	3	0	0	0	0	0	0	23
SpGA2022_009410	2	0	2	24	0	17	4	0	0	0	0	0	1	16
SpGA2022_009414	0	0	0	1	0	0	2	0	0	0	0	0	0	3
SpGA2022_013698	0	0	0	15	0	11	22	0	0	0	0	0	8	18
SpGA2022_009416	0	0	0	14	0	7	0	0	0	0	0	0	3	10
SpGA2022_009423	0	0	0	14	0	4	7	0	0	0	0	0	9	0
SpGA2022_009425	0	0	0	0	0	5	0	0	0	0	0	0	0	0
SpGA2022_009426	0	0	0	0	0	14	3	0	0	0	0	0	13	6
SpGA2022_009430	0	0	0	7	0	18	2	0	0	0	0	0	0	8
SpGA2022_009431	3	0	7	16	0	1	11	0	0	0	0	0	8	0
SpGA2022_009443	0	0	0	9	0	2	1	0	0	0	0	0	1	16
SpGA2022_009445	0	0	0	17	0	1	1	0	0	0	0	0	3	22
SpGA2022_013701	0	0	0	7	0	12	0	0	0	0	0	0	0	23
SpGA2022_009456	0	0	0	14	0	37	1	0	0	0	0	0	2	23
SpGA2022_009457	0	0	0	16	0	16	13	0	0	0	0	0	9	22
SpGA2022_009458	0	0	0	20	0	7	3	0	0	0	0	0	2	30
SpGA2022_009461	0	0	0	15	0	19	2	0	0	0	0	0	0	8
SpGA2022_009462	0	0	0	16	0	1	4	0	0	0	0	0	2	3
SpGA2022_013704	0	0	0	16	0	4	2	0	0	0	0	0	0	4
SpGA2022_009472	0	0	0	6	0	3	2	0	0	0	0	0	0	10
SpGA2022_009476	0	0	0	20	0	1	2	0	0	0	0	0	0	44
SpGA2022_009480	0	0	0	14	0	126	1	0	0	0	0	0	1	2
SpGA2022_009483	0	0	0	14	0	21	3	0	0	1	0	0	2	16
SpGA2022_009485	0	0	0	18	0	82	1	0	0	0	0	0	3	8
SpGA2022_009490	0	0	0	19	0	7	6	0	0	0	0	0	2	6
SpGA2022_009503	0	0	0	12	0	7	1	0	0	0	0	1	0	10
SpGA2022_009506	0	0	0	14	0	0	0	0	0	0	0	0	1	12
SpGA2022_009519	0	0	0	27	0	3	5	0	0	0	0	0	2	62
SpGA2022_009523	0	0	0	15	0	33	4	0	0	0	0	0	6	37
SpGA2022_009524	0	0	0	20	0	36	5	0	0	0	0	0	2	7
SpGA2022_009525	0	0	0	18	0	28	7	0	0	0	0	0	4	27
SpGA2022_009528	0	0	0	13	0	3	4	0	0	0	0	0	2	10
SpGA2022_009535	0	0	0	9	0	15	0	0	0	0	0	0	1	12
SpGA2022_009542	0	0	0	7	0	2	5	0	0	0	0	0	3	20
SpGA2022_009551	0	0	0	1	0	0	1	0	1	0	0	0	1	15
SpGA2022_009555	0	0	0	1	0	12	1	0	0	0	0	0	5	12
SpGA2022_009556	0	0	0	14	0	1	3	0	0	0	0	0	0	0
SpGA2022_009557	0	0	0	9	0	13	2	0	0	0	0	0	5	24
SpGA2022_009559	0	0	0	6	0	2	0	0	0	0	0	0	3	26
SpGA2022_009561	0	0	0	9	0	28	4	0	0	0	0	0	0	7
SpGA2022_009565	0	0	0	17	0	1	3	0	0	0	0	0	2	11
SpGA2022_011509	0	0	0	11	0	78	2	0	0	0	0	0	4	13
SpGA2022_013713	0	0	0	11	0	7	3	0	0	0	0	0	2	19
SpGA2022_009566	0	0	0	17	0	14	5	0	0	0	0	0	1	16
SpGA2022_009567	0	0	0	20	0	0	0	0	0	0	0	0	2	21
SpGA2022_009568	0	0	0	18	0	1	2	0	0	0	0	0	3	16
SpGA2022_009570	0	0	0	8	0	4	3	0	0	2	0	0	2	18
SpGA2022_009579	0	0	0	6	0	3	0	0	0	0	0	0	1	13
SpGA2022_009585	0	0	0	14	0	1	4	0	0	0	0	0	2	6
SpGA2022_009588	0	0	0	15	0	0	3	0	0	0	0	0	2	13
SpGA2022_013716	0	0	0	13	0	1	0	0	0	0	0	0	0	10
SpGA2022_009604	0	0	0	13	0	0	3	0	0	0	0	0	5	10
SpGA2022_013717	0	0	0	10	0	1	1	0	0	0	0	0	0	6
SpGA2022_009617	0	0	0	16	0	1	0	0	0	0	0	0	0	5
SpGA2022_009623	0	0	0	89	0	4	6	0	1	0	0	0	3	52
SpGA2022_009624	0	0	0	0	0	6	0	0	0	0	0	0	0	66
SpGA2022_009626	0	0	0	7	0	32	8	0	0	0	0	0	10	17
SpGA2022_009627	0	0	0	32	0	2	3	0	0	0	0	0	0	0
SpGA2022_009629	0	0	0	4	0	9	4	0	0	0	0	0	11	6
SpGA2022_009632	0	0	0	10	0	6	1	0	0	0	0	0	1	8
SpGA2022_009633	0	1	1	3	0	28	3	0	0	0	0	0	7	14
SpGA2022_009637	0	0	0	3	0	30	0	0	0	0	0	0	2	8
SpGA2022_009638	0	0	0	7	0	8	0	0	0	0	0	0	0	14
SpGA2022_009645	0	0	0	26	0	16	0	0	0	0	0	0	0	15
SpGA2022_009649	0	0	0	32	0	8	0	0	0	0	0	0	1	23
SpGA2022_009661	0	0	0	6	0	39	2	0	0	0	0	0	6	14
SpGA2022_009663	0	0	0	9	0	3	1	0	0	0	0	1	0	21
SpGA2022_009664	0	0	0	12	0	11	2	0	0	0	0	0	1	7
SpGA2022_009666	0	0	0	20	0	1	0	0	0	0	0	0	1	16
SpGA2022_009669	0	0	0	20	0	1	0	0	0	0	0	0	0	4
SpGA2022_009672	0	0	0	12	0	2	4	0	0	0	0	0	2	15
SpGA2022_009673	0	0	0	13	0	3	1	0	0	0	0	0	1	8
SpGA2022_009674	0	0	0	7	0	4	3	0	0	0	0	0	0	10
SpGA2022_009676	0	0	0	0	0	3	1	0	0	0	0	0	1	4
SpGA2022_009686	0	0	0	14	0	12	4	0	0	0	0	0	2	18
SpGA2022_013726	0	0	0	19	0	13	4	0	0	0	0	0	5	20
SpGA2022_013727	0	0	0	9	0	14	1	0	0	0	0	0	4	16
SpGA2022_009702	0	0	0	21	0	3	1	0	0	0	0	0	1	25
SpGA2022_009711	0	0	0	2	0	18	4	0	0	0	0	0	0	16
SpGA2022_009712	0	0	0	17	0	77	0	0	0	0	0	0	2	18
SpGA2022_009713	0	0	0	12	0	0	0	0	0	0	0	0	2	17
SpGA2022_009717	0	0	0	1	0	16	1	0	0	0	0	0	1	8
SpGA2022_009718	0	0	0	8	0	27	3	0	0	0	0	0	5	0
SpGA2022_009725	0	0	0	7	0	1	0	0	0	0	0	0	0	0
SpGA2022_013729	0	0	0	9	0	23	2	0	0	0	0	0	0	24
SpGA2022_009729	0	0	0	2	0	1	4	0	0	0	0	0	8	12
SpGA2022_009730	0	0	0	38	0	2	9	0	0	0	0	0	3	47
SpGA2022_009731	0	0	0	42	0	2	2	0	0	1	0	0	1	19
SpGA2022_009733	0	0	0	10	0	5	0	0	0	0	0	0	0	13
SpGA2022_013730	0	0	0	35	0	0	1	0	0	1	0	0	0	19
SpGA2022_009736	0	0	0	8	0	1	3	0	0	0	0	0	2	15
SpGA2022_009739	0	0	0	3	0	3	0	0	0	1	0	0	0	12
SpGA2022_009742	0	0	0	5	0	0	1	0	0	0	0	0	1	13
SpGA2022_009743	0	0	0	5	0	6	1	0	1	0	0	0	0	6
SpGA2022_009746	0	0	0	24	0	0	1	0	0	0	0	0	0	12
SpGA2022_009749	0	0	0	10	0	0	1	0	0	0	0	0	0	8
SpGA2022_009754	0	0	0	6	0	3	1	0	0	0	0	0	1	14
SpGA2022_009758	0	0	0	6	0	0	6	0	0	0	0	0	4	11
SpGA2022_009769	0	0	0	19	0	4	1	0	0	0	0	0	3	25
SpGA2022_009770	0	0	0	11	0	5	4	0	0	0	0	0	2	41
SpGA2022_009771	0	0	0	41	0	2	1	0	0	0	0	0	1	13
SpGA2022_009774	0	0	0	31	0	18	5	0	0	0	0	0	1	18
SpGA2022_013734	0	0	0	22	0	49	0	0	0	0	0	0	1	5
SpGA2022_009797	0	0	0	8	0	3	1	0	0	0	0	0	0	7
SpGA2022_009798	0	0	0	3	0	5	2	0	0	1	0	0	0	8
SpGA2022_009805	4	0	0	7	0	14	7	0	0	0	0	0	1	8
SpGA2022_009806	0	0	0	7	0	9	0	0	0	0	0	0	0	11
SpGA2022_009808	0	0	0	3	0	0	3	0	0	0	0	0	0	11
SpGA2022_009809	0	0	0	3	0	1	0	0	0	0	0	0	1	4
SpGA2022_009814	0	0	0	9	0	0	4	0	0	0	0	0	1	14
SpGA2022_009816	0	0	0	12	0	9	3	0	0	0	0	0	7	8
SpGA2022_009824	0	0	0	8	0	1	0	0	0	0	0	0	1	6
SpGA2022_009833	3	1	3	12	0	0	3	0	0	0	0	0	3	15
SpGA2022_009834	0	0	0	11	0	10	1	0	0	0	0	0	1	5
SpGA2022_009835	0	0	0	13	0	3	4	0	0	0	0	0	0	10
SpGA2022_009836	0	0	0	4	0	2	1	0	0	0	0	0	0	12
SpGA2022_009849	4	0	2	9	0	11	10	0	0	0	0	0	11	5
SpGA2022_009852	0	0	0	12	0	3	2	0	0	0	0	0	1	58
SpGA2022_009855	0	0	0	10	0	3	4	0	0	0	0	0	2	16
SpGA2022_009857	0	0	0	7	0	137	1	0	0	0	0	0	2	0
SpGA2022_009860	0	0	0	13	0	29	4	0	0	1	0	0	4	29
SpGA2022_009861	0	0	0	17	0	20	0	0	0	0	0	0	0	42
SpGA2022_013741	0	0	0	21	0	1	5	0	0	1	1	0	1	17
SpGA2022_009862	0	0	0	10	0	3	6	0	0	0	0	0	6	12
SpGA2022_009873	0	0	0	8	0	1	2	0	0	0	0	0	0	8
SpGA2022_009881	0	0	0	9	0	0	6	0	0	0	0	0	0	10
SpGA2022_009887	0	0	0	6	0	45	1	0	0	0	0	0	0	3
SpGA2022_009889	0	0	0	7	0	0	1	0	0	0	0	0	0	4
SpGA2022_009894	0	0	0	8	0	0	0	0	0	0	0	0	0	1
SpGA2022_009903	0	0	0	5	0	0	3	0	0	0	0	0	0	9
SpGA2022_009907	0	0	0	11	0	1	3	0	0	0	0	0	7	19
SpGA2022_009909	0	0	0	6	0	3	1	0	0	1	0	0	3	13
SpGA2022_013746	0	0	0	17	0	4	1	0	0	0	0	0	2	27
SpGA2022_009920	0	0	0	5	0	0	5	0	0	0	0	0	1	11
SpGA2022_009921	0	0	0	11	0	1	2	0	0	0	0	0	0	1
SpGA2022_009924	0	0	0	5	0	82	1	0	0	1	0	0	2	94
SpGA2022_009930	0	0	0	3	0	4	2	0	0	0	0	0	0	9
SpGA2022_009942	0	0	0	23	0	11	1	0	0	0	0	0	0	13
SpGA2022_009946	0	0	0	2	0	30	1	0	0	0	0	0	0	11
SpGA2022_009947	0	0	0	16	0	10	1	0	1	0	0	0	3	14
SpGA2022_009951	0	0	0	4	0	38	4	0	0	0	0	0	7	20
SpGA2022_009953	0	0	0	18	0	58	8	0	0	0	0	0	6	19
SpGA2022_009957	0	0	0	13	0	21	6	0	0	0	0	0	5	15
SpGA2022_009966	0	0	0	77	0	27	8	0	0	0	0	0	8	22
SpGA2022_009968	0	0	0	8	0	14	2	0	0	0	0	0	2	19
SpGA2022_009973	0	0	0	11	0	18	3	0	0	0	0	0	2	6
SpGA2022_009975	0	0	0	16	0	3	0	0	0	0	0	0	0	1
SpGA2022_009976	0	0	0	10	0	15	7	0	0	0	0	0	1	14
SpGA2022_013751	0	0	0	26	0	57	5	0	0	0	0	0	3	15
SpGA2022_009989	0	0	0	19	0	10	3	0	0	0	0	0	1	9
SpGA2022_009990	0	0	0	10	0	0	3	0	0	0	0	0	2	11
SpGA2022_009993	0	0	0	13	0	1	1	0	0	0	0	0	1	10
SpGA2022_009999	0	0	0	13	0	5	0	0	0	0	0	0	0	19
SpGA2022_010005	0	0	0	0	0	3	1	0	0	0	0	0	0	18
SpGA2022_010008	0	0	0	6	0	32	0	0	0	0	0	0	2	9
SpGA2022_010019	0	0	0	20	0	17	6	0	0	0	0	0	5	10
SpGA2022_013756	0	0	0	92	0	11	4	0	0	0	0	0	4	13
SpGA2022_010023	0	0	0	12	0	35	1	0	0	0	0	0	1	16
SpGA2022_010024	0	0	0	12	0	10	0	0	0	0	0	0	0	3
SpGA2022_010027	0	0	0	14	0	4	2	0	0	0	0	0	0	16
SpGA2022_010029	0	0	0	8	0	148	5	0	0	0	0	0	3	20
SpGA2022_013757	0	0	0	58	0	25	2	0	0	0	0	0	2	6
SpGA2022_010032	0	0	0	17	0	14	3	0	0	0	0	0	2	32
SpGA2022_010034	0	0	0	67	0	7	2	0	0	0	0	0	0	13
SpGA2022_010040	0	0	0	15	0	34	2	0	0	0	0	0	3	19
SpGA2022_010042	0	0	0	10	0	13	0	0	0	0	0	0	0	10
SpGA2022_010045	0	0	0	11	0	0	0	0	0	0	0	0	0	11
SpGA2022_010051	0	0	0	10	0	8	2	0	0	0	0	0	1	9
SpGA2022_010069	0	0	0	14	0	2	1	0	0	0	0	0	3	18
SpGA2022_010070	0	0	0	31	0	4	3	0	0	0	0	0	2	20
SpGA2022_010075	0	0	0	9	0	0	7	0	0	0	0	0	3	11
SpGA2022_013762	0	0	0	6	0	1	3	0	0	0	1	0	6	11
SpGA2022_010081	0	0	0	24	0	0	0	0	0	0	0	0	2	0
SpGA2022_010085	0	1	2	8	0	0	2	0	0	0	0	0	1	27
SpGA2022_010095	0	0	0	5	0	35	6	0	0	0	0	0	4	22
SpGA2022_010104	0	0	0	12	0	1	1	0	0	0	0	0	3	15
SpGA2022_010105	0	0	0	4	0	0	3	0	0	0	0	0	1	16
SpGA2022_010112	0	0	0	12	0	0	2	0	0	0	0	0	0	10
SpGA2022_010124	0	0	0	8	0	0	0	0	0	0	0	0	0	9
SpGA2022_010136	0	0	0	13	0	19	4	0	0	0	0	0	0	5
SpGA2022_010142	0	0	0	70	0	16	2	0	0	0	0	0	0	7
SpGA2022_010143	0	0	0	93	0	108	15	0	0	2	1	0	3	17
SpGA2022_010144	0	0	0	59	0	5	1	0	0	0	0	0	2	15
SpGA2022_010158	0	0	0	17	0	12	5	0	0	0	0	0	5	15
SpGA2022_010159	0	0	0	16	0	1	2	0	0	0	0	0	0	11
SpGA2022_010161	0	0	0	17	0	2	2	0	0	0	0	0	1	8
SpGA2022_011514	0	0	0	5	0	16	4	0	0	0	0	0	1	8
SpGA2022_010164	0	0	0	6	0	16	2	0	0	0	0	0	1	18
SpGA2022_010176	0	0	0	21	0	0	1	0	0	0	0	0	2	11
SpGA2022_010181	0	0	0	2	0	1	3	0	0	0	0	0	1	11
SpGA2022_010182	0	0	0	0	0	2	1	0	0	0	0	0	0	19
SpGA2022_010186	0	1	2	4	0	5	3	0	0	0	0	0	8	14
SpGA2022_010193	0	0	0	14	0	0	1	0	0	0	0	0	1	12
SpGA2022_010194	0	0	0	6	0	9	2	0	0	0	0	0	3	13
SpGA2022_010204	0	0	0	18	0	2	0	0	0	0	0	0	1	9
SpGA2022_010209	0	0	0	9	0	3	5	0	0	0	0	0	2	18
SpGA2022_010212	0	0	0	3	0	7	4	0	0	0	0	0	5	9
SpGA2022_010218	0	0	0	1	0	40	3	0	0	0	0	0	3	6
SpGA2022_010230	0	0	0	8	0	57	6	0	0	2	0	0	5	1
SpGA2022_010233	0	0	0	14	0	2	3	0	1	0	0	0	1	3
SpGA2022_010236	0	0	0	20	0	5	2	0	0	0	0	0	2	9
SpGA2022_013772	0	0	0	10	0	0	0	0	0	0	0	0	1	22
SpGA2022_010247	0	0	0	11	0	0	0	0	0	0	0	0	0	11
SpGA2022_010249	0	0	0	16	0	12	0	0	0	0	0	0	2	10
SpGA2022_010254	0	0	1	8	0	0	10	0	0	0	0	0	4	15
SpGA2022_010258	0	0	0	14	0	12	4	0	0	0	0	0	1	7
SpGA2022_010269	0	0	0	88	0	18	16	0	1	1	0	0	13	4
SpGA2022_016269	0	0	0	8	0	209	0	0	0	0	0	0	1	0
SpGA2022_016273	0	0	0	60	0	170	5	0	0	0	0	0	1	22
SpGA2022_016274	0	0	0	30	0	67	9	0	0	1	0	0	1	83
SpGA2022_016275	0	0	0	12	0	242	5	0	0	1	0	0	2	12
SpGA2022_016286	0	0	0	9	0	6	4	0	0	0	0	0	2	14
SpGA2022_016288	0	0	0	12	0	1	1	0	0	0	0	0	0	12
SpGA2022_016289	0	0	0	28	0	2	0	0	0	0	0	0	0	8
SpGA2022_013778	0	0	0	30	0	3	2	0	0	0	0	0	2	0
SpGA2022_016298	0	0	0	18	0	10	3	0	0	0	0	0	2	4
SpGA2022_016299	0	0	0	10	0	0	1	0	0	0	0	0	0	5
SpGA2022_016306	0	0	0	20	0	9	1	0	0	0	0	0	1	11
SpGA2022_016309	0	0	0	10	0	7	1	0	0	0	0	0	0	5
SpGA2022_016310	0	0	0	3	0	2	0	0	0	0	0	0	3	10
SpGA2022_016313	0	0	0	10	0	13	0	0	0	0	0	0	1	10
SpGA2022_016315	0	0	0	46	0	48	0	0	0	0	0	0	0	9
SpGA2022_016316	0	0	0	16	0	0	12	0	0	0	0	0	5	14
SpGA2022_016317	0	0	0	20	0	1	7	0	0	0	0	0	3	16
SpGA2022_016318	0	0	0	17	0	0	1	0	0	0	0	0	2	4
SpGA2022_016319	0	0	0	13	0	12	1	0	0	0	0	0	6	5
SpGA2022_016336	0	0	0	53	0	2	0	0	0	0	0	0	0	7
SpGA2022_016338	0	0	0	7	0	0	0	0	0	0	0	0	1	17
SpGA2022_016347	0	0	0	6	0	0	1	0	0	0	0	0	0	11
SpGA2022_016351	0	0	0	28	0	1	1	0	0	0	0	0	4	2
SpGA2022_016353	0	0	0	4	0	0	4	0	0	0	0	0	4	7
SpGA2022_016367	0	0	0	65	0	29	5	0	0	0	0	0	5	9
SpGA2022_016369	0	0	0	0	0	4	0	0	0	0	0	0	0	1
SpGA2022_016374	0	0	0	21	0	30	0	0	0	0	0	0	0	4
SpGA2022_016380	0	0	0	8	0	9	1	0	0	0	0	0	0	4
SpGA2022_016381	0	0	0	5	0	0	0	0	0	0	0	0	4	15
SpGA2022_016382	0	0	0	9	0	351	5	0	0	0	0	0	1	0
SpGA2022_016384	0	0	0	13	0	0	4	0	0	0	0	0	0	7
SpGA2022_016389	0	0	0	5	0	2	4	0	0	0	0	0	0	6
SpGA2022_016396	0	0	0	39	0	72	0	0	0	0	0	0	2	6
SpGA2022_016397	0	0	0	11	0	1	2	0	0	0	0	0	1	15
SpGA2022_016398	0	0	0	22	0	13	1	0	0	0	0	0	1	29
SpGA2022_016400	0	0	0	9	0	5	4	0	0	0	0	0	1	23
SpGA2022_016401	0	0	0	21	0	1	2	0	0	0	0	0	3	9
SpGA2022_016405	0	0	0	11	0	2	2	0	0	0	0	0	1	9
SpGA2022_016408	0	0	0	5	0	1	0	0	0	0	0	0	1	13
SpGA2022_016409	0	0	0	18	0	5	4	0	0	0	0	0	4	11
SpGA2022_016414	0	0	0	18	0	1	1	0	0	0	0	0	1	9
SpGA2022_016422	0	0	0	38	0	15	3	0	0	0	0	0	1	21
SpGA2022_016425	0	0	0	19	0	13	0	0	0	0	0	0	0	25
SpGA2022_016428	0	0	0	42	0	20	6	0	0	1	0	0	2	12
SpGA2022_016429	4	1	3	18	0	37	5	0	0	0	0	0	4	10
SpGA2022_016443	0	0	0	18	0	24	1	0	0	0	0	0	0	15
SpGA2022_016461	0	0	0	22	0	1	1	0	0	0	0	0	2	14
SpGA2022_016462	0	0	0	20	0	29	2	0	0	0	0	0	0	77
SpGA2022_016463	0	1	1	15	0	318	0	0	0	0	1	0	0	44
SpGA2022_016467	0	0	0	14	0	3	6	0	0	0	0	0	8	5
SpGA2022_016470	0	0	0	7	0	21	1	0	0	0	0	0	0	5
SpGA2022_016488	0	0	0	10	0	16	5	0	0	0	0	0	3	12
SpGA2022_016489	0	0	0	9	0	5	2	0	0	0	0	0	2	10
SpGA2022_016494	0	0	0	13	0	1	2	0	0	0	0	0	0	9
SpGA2022_016495	0	0	0	24	0	37	6	0	0	0	0	0	6	61
SpGA2022_016496	0	0	0	12	0	0	0	0	0	0	0	0	0	2
SpGA2022_016497	0	0	0	8	0	6	2	0	0	0	0	0	2	9
SpGA2022_016505	0	0	0	41	0	32	0	0	0	0	0	0	1	1
SpGA2022_016508	0	0	0	12	0	0	1	0	0	0	0	0	1	13
SpGA2022_016520	0	0	0	9	0	38	3	0	0	0	0	0	2	10
SpGA2022_016528	1	1	1	11	0	33	8	0	0	0	0	0	4	36
SpGA2022_016537	0	0	0	8	0	21	1	0	0	0	0	0	1	23
SpGA2022_016540	0	0	0	11	0	2	6	0	0	0	0	0	1	17
SpGA2022_016542	0	0	0	16	0	0	1	0	0	0	0	0	3	10
SpGA2022_016547	0	0	0	11	0	1	1	0	0	0	0	0	1	13
SpGA2022_016549	0	0	0	13	0	1	3	0	0	1	0	0	5	8
SpGA2022_016561	0	0	0	32	0	8	5	0	0	0	0	0	2	46
SpGA2022_016564	0	0	0	16	0	106	3	0	0	1	0	0	0	19
SpGA2022_016579	0	0	0	18	0	1	0	0	0	0	0	0	1	15
SpGA2022_016581	0	0	0	6	0	0	1	0	0	0	0	0	1	5
SpGA2022_016586	0	0	0	9	0	3	1	0	0	0	0	0	0	14
SpGA2022_016593	0	0	0	0	0	2	6	0	0	0	0	0	0	30
SpGA2022_016597	0	0	0	5	0	1	2	0	0	0	0	0	1	5
SpGA2022_016599	0	0	0	11	0	8	4	0	0	0	0	0	0	12
SpGA2022_016608	0	0	0	22	0	3	0	0	0	0	0	0	2	11
SpGA2022_016609	0	0	0	6	0	9	1	0	0	0	0	0	0	14
SpGA2022_016614	0	0	0	17	0	0	2	0	0	0	0	0	2	16
SpGA2022_016618	1	0	1	7	0	34	1	0	0	0	0	0	2	9
SpGA2022_013807	8	0	0	9	0	0	2	0	0	0	0	0	4	13
SpGA2022_016627	0	0	0	17	0	0	0	0	0	0	0	0	3	29
SpGA2022_016630	0	0	0	81	0	109	8	0	0	0	0	0	9	18
SpGA2022_016631	0	0	0	13	0	3	2	0	0	0	0	0	6	13
SpGA2022_016635	0	0	0	10	0	6	0	0	0	0	0	0	1	10
SpGA2022_016636	0	0	0	10	0	9	12	0	0	0	0	0	5	11
SpGA2022_016640	0	0	0	7	0	0	3	0	0	0	0	0	0	5
SpGA2022_016641	0	0	0	6	0	9	7	0	0	0	0	0	12	7
SpGA2022_013809	0	0	0	2	0	6	3	0	0	0	0	0	0	6
SpGA2022_016644	0	0	0	9	0	11	1	0	0	0	0	0	0	20
SpGA2022_016651	0	0	0	8	0	1	2	0	0	0	0	0	0	8
SpGA2022_016652	0	0	0	15	0	0	2	0	0	0	0	0	2	27
SpGA2022_016657	0	0	0	9	0	0	0	0	0	0	0	0	2	29
SpGA2022_011373	0	0	0	12	0	23	3	0	0	0	0	0	4	8
SpGA2022_013812	0	0	0	14	0	1	3	0	0	0	0	0	4	15
SpGA2022_016715	0	0	0	9	0	6	0	0	0	0	0	0	0	12
SpGA2022_016717	0	0	0	9	0	13	1	0	0	0	0	0	3	16
SpGA2022_016721	2	0	1	9	0	31	4	0	0	0	0	0	3	16
SpGA2022_016723	0	0	0	15	0	9	0	0	0	0	0	0	1	17
SpGA2022_016727	0	0	0	11	0	4	2	0	1	0	0	0	0	9
SpGA2022_016728	0	0	0	11	0	7	1	0	0	0	0	0	3	5
SpGA2022_016730	0	0	0	9	0	1	0	0	0	0	0	0	0	2
SpGA2022_016735	0	0	0	13	0	4	1	0	0	0	0	0	0	10
SpGA2022_016749	0	0	0	17	0	14	0	0	0	0	0	0	3	17
SpGA2022_016754	0	0	0	6	0	6	1	0	0	0	0	0	1	16
SpGA2022_016763	2	0	1	11	0	32	2	0	0	0	0	0	3	5
SpGA2022_016765	0	0	0	11	0	18	1	0	0	0	0	0	2	4
SpGA2022_016782	0	0	0	5	0	1	0	0	0	0	0	0	1	21
SpGA2022_016783	0	0	0	10	0	24	4	0	0	0	0	0	1	9
SpGA2022_016784	0	0	0	10	0	0	2	0	0	0	0	0	0	11
SpGA2022_011519	0	0	0	12	0	6	4	0	0	0	0	0	0	8
SpGA2022_013819	0	0	0	21	0	4	0	0	0	0	0	0	1	4
SpGA2022_016800	0	0	0	7	0	9	3	0	0	0	0	0	1	15
SpGA2022_016801	0	0	0	14	0	0	4	0	0	0	0	0	3	7
SpGA2022_016805	0	0	0	11	0	13	7	0	0	0	0	0	1	7
SpGA2022_016821	0	0	0	23	0	2	1	0	0	0	0	0	1	1
SpGA2022_016823	0	0	0	35	0	19	1	0	0	0	0	0	2	6
SpGA2022_016830	0	0	0	20	0	39	4	0	0	0	0	0	3	19
SpGA2022_016831	0	0	0	24	0	7	3	0	0	0	0	0	1	10
SpGA2022_016836	0	0	0	9	0	6	4	0	0	0	0	0	3	16
SpGA2022_016840	0	0	0	14	0	4	0	0	0	0	0	0	0	12
SpGA2022_016846	0	0	0	5	0	2	2	0	0	0	0	0	7	4
SpGA2022_016855	0	0	0	0	0	4	1	0	0	0	0	0	0	9
SpGA2022_016863	0	0	0	8	0	0	2	0	0	0	0	0	1	7
SpGA2022_016864	0	0	0	7	0	37	5	0	0	0	0	0	4	10
SpGA2022_016866	0	0	0	3	0	1	5	0	0	0	0	0	1	6
SpGA2022_016868	0	0	0	36	0	22	1	0	0	0	0	0	0	9
SpGA2022_016887	0	0	0	0	0	7	6	0	0	1	0	0	3	0
SpGA2022_016889	0	0	0	13	0	6	4	0	0	0	0	0	2	12
SpGA2022_016892	0	0	0	2	0	29	1	0	0	0	0	0	1	19
SpGA2022_016893	0	0	0	8	0	0	1	0	0	0	0	0	0	4
SpGA2022_016899	0	0	0	9	0	2	5	0	0	0	0	0	1	14
SpGA2022_016907	0	0	0	15	0	1	1	0	0	0	0	0	2	14
SpGA2022_016910	0	0	0	10	0	6	2	0	0	0	0	0	1	14
SpGA2022_016913	0	0	0	6	0	11	0	0	0	0	0	0	0	1
SpGA2022_016917	0	0	0	5	0	15	2	0	0	0	0	0	0	7
SpGA2022_016927	0	0	0	19	0	13	2	0	0	0	0	0	0	20
SpGA2022_016928	0	0	0	30	0	0	3	0	0	0	0	0	0	6
SpGA2022_016932	0	0	0	7	0	6	0	0	0	0	0	0	0	3
SpGA2022_016936	0	0	0	4	0	0	2	0	0	0	0	0	2	7
SpGA2022_016939	0	0	0	10	0	1	1	0	0	0	0	0	0	15
SpGA2022_016953	0	0	0	8	0	0	4	0	0	0	0	0	4	12
SpGA2022_016955	0	0	0	6	0	2	2	0	0	0	0	0	1	8
SpGA2022_016958	0	0	0	7	0	5	4	0	0	0	0	0	0	8
SpGA2022_013841	0	0	0	3	0	7	3	0	0	0	0	0	0	34
SpGA2022_016967	0	0	0	7	0	8	2	0	0	0	0	0	0	41
SpGA2022_016980	0	0	0	9	0	0	2	0	0	0	0	0	0	17
SpGA2022_016989	0	0	0	8	0	34	1	0	0	0	0	0	1	6
SpGA2022_016991	0	0	0	11	0	1	1	0	0	0	0	0	0	14
SpGA2022_016993	0	0	0	5	0	3	0	0	0	0	0	0	2	13
SpGA2022_016999	0	5	18	4	0	2	1	0	0	1	0	0	1	9
SpGA2022_013844	0	0	0	4	0	9	3	0	0	0	0	0	0	8
SpGA2022_017005	0	0	0	11	0	2	3	0	0	0	0	0	0	5
SpGA2022_017010	0	0	0	7	0	0	0	0	0	0	0	0	1	16
SpGA2022_017011	0	0	0	2	0	16	0	0	0	0	0	0	0	7
SpGA2022_017012	0	0	0	4	0	6	3	0	0	0	0	0	2	0
SpGA2022_013847	0	0	0	0	0	18	1	0	0	0	0	0	2	3
SpGA2022_017014	0	0	0	12	0	2	1	0	0	0	0	0	0	14
SpGA2022_017021	0	0	0	5	0	0	6	0	0	0	0	0	5	11
SpGA2022_017028	0	0	0	7	0	0	0	0	0	0	0	0	0	7
SpGA2022_017033	0	0	0	9	0	6	2	0	0	0	0	0	0	6
SpGA2022_017034	0	0	0	5	0	2	0	0	0	0	0	0	0	13
SpGA2022_017041	0	0	0	5	0	7	6	0	0	0	0	0	3	16
SpGA2022_017042	0	0	0	5	0	0	1	0	0	0	0	0	0	7
SpGA2022_017054	0	0	0	6	0	0	2	0	0	0	0	0	2	9
SpGA2022_017057	0	0	0	12	0	4	1	0	0	0	0	0	0	13
SpGA2022_017061	0	0	0	10	0	1	0	0	0	0	0	0	0	7
SpGA2022_017063	0	0	0	13	0	17	2	0	0	0	0	0	2	6
SpGA2022_017064	0	0	2	9	0	5	2	0	0	0	0	0	1	14
SpGA2022_010272	0	0	0	13	0	26	2	0	0	1	0	0	3	11
SpGA2022_010274	0	0	0	8	0	1	2	0	0	0	0	0	0	16
SpGA2022_010276	0	0	0	6	0	5	8	0	0	0	0	0	3	26
SpGA2022_010277	0	0	0	5	0	3	1	0	0	0	0	0	1	28
SpGA2022_010290	0	0	0	9	0	3	2	0	0	0	0	0	2	10
SpGA2022_010291	0	0	0	1	0	2	3	0	0	0	0	0	1	10
SpGA2022_010294	0	0	0	5	0	2	0	0	0	0	0	0	0	9
SpGA2022_010296	0	0	0	10	0	1	1	0	0	0	0	0	0	6
SpGA2022_010304	0	0	0	24	0	5	2	0	0	0	0	0	1	6
SpGA2022_010307	0	0	0	16	0	4	0	0	0	0	1	0	1	14
SpGA2022_010309	0	0	0	17	0	1	2	0	0	0	0	0	1	4
SpGA2022_010310	0	0	0	22	0	17	0	0	0	0	0	0	0	16
SpGA2022_010319	0	0	0	11	0	2	0	0	0	0	0	0	2	12
SpGA2022_010323	0	0	0	10	0	3	2	0	0	0	0	0	2	2
SpGA2022_010338	0	0	0	18	0	83	4	0	0	0	0	0	6	25
SpGA2022_010339	0	0	0	18	0	2	3	0	0	0	0	0	2	9
SpGA2022_010340	0	0	0	18	0	9	0	0	0	0	0	0	0	0
SpGA2022_010345	0	0	0	6	0	15	3	0	0	0	0	0	0	11
SpGA2022_010351	0	0	0	66	0	4	0	0	0	0	0	0	1	17
SpGA2022_010353	0	0	0	20	0	2	1	0	0	0	0	0	1	21
SpGA2022_013863	0	0	0	15	0	3	5	0	0	0	0	0	0	9
SpGA2022_010363	0	0	0	32	0	17	0	0	0	0	0	0	1	19
SpGA2022_010372	0	0	0	12	0	2	1	0	0	0	0	0	1	16
SpGA2022_010374	0	0	0	7	0	7	0	0	0	0	0	0	1	38
SpGA2022_010378	0	0	0	8	0	7	1	0	0	0	0	0	1	9
SpGA2022_010381	0	0	0	2	0	43	5	0	0	0	0	0	12	19
SpGA2022_010390	0	0	0	10	0	9	1	0	0	0	0	0	2	10
SpGA2022_010391	0	0	0	16	0	5	1	0	0	0	0	0	1	5
SpGA2022_010396	0	0	0	15	0	0	2	0	0	1	0	0	0	7
SpGA2022_010403	0	0	0	11	0	10	1	0	0	0	0	0	1	13
SpGA2022_010404	0	0	0	11	0	7	4	0	0	0	0	0	1	10
SpGA2022_010406	0	0	0	3	0	1	0	0	0	0	0	0	0	13
SpGA2022_010409	0	0	0	15	0	0	0	0	0	0	0	0	0	13
SpGA2022_010413	0	0	0	0	0	1	1	0	0	0	0	0	1	11
SpGA2022_010414	0	0	0	10	0	27	3	0	0	0	0	0	2	9
SpGA2022_010415	0	0	0	2	0	22	1	0	0	0	0	0	1	19
SpGA2022_013869	1	0	0	17	0	0	5	0	0	0	0	0	3	20
SpGA2022_010416	0	0	0	8	0	4	1	0	0	0	0	0	2	2
SpGA2022_010418	0	0	0	8	0	0	0	0	0	0	0	0	0	22
SpGA2022_010421	0	0	0	4	0	2	1	0	0	0	0	0	0	7
SpGA2022_010429	0	0	0	13	0	2	3	0	0	0	0	0	2	7
SpGA2022_010430	0	0	0	20	0	7	10	0	0	0	0	0	2	29
SpGA2022_010436	0	0	0	7	0	6	3	0	0	0	0	0	1	1
SpGA2022_013871	0	0	0	9	0	8	2	0	0	0	0	0	0	20
SpGA2022_010443	0	1	5	12	0	10	2	0	0	0	0	0	1	4
SpGA2022_010447	0	0	0	15	0	10	0	0	0	0	0	0	1	11
SpGA2022_010455	0	0	0	14	0	0	1	0	0	0	0	0	0	9
SpGA2022_013874	0	0	0	17	0	1	6	0	0	0	0	0	0	10
SpGA2022_010464	0	0	0	0	0	12	1	0	0	0	0	0	0	9
SpGA2022_010475	14	0	0	13	0	0	2	0	0	0	0	0	0	5
SpGA2022_013876	0	0	0	20	0	19	12	0	0	0	0	0	1	5
SpGA2022_010487	0	0	0	0	0	31	0	0	0	0	0	0	1	8
SpGA2022_010489	0	0	0	11	0	19	4	0	0	0	0	0	1	21
SpGA2022_010494	0	0	0	9	0	1	2	0	0	0	0	0	0	27
SpGA2022_010496	0	0	0	21	0	0	5	0	0	0	0	1	4	13
SpGA2022_013878	0	0	0	21	0	27	7	0	0	0	0	0	1	8
SpGA2022_010500	0	0	0	0	0	4	2	0	0	0	0	0	2	8
SpGA2022_010504	0	0	0	5	0	8	0	0	0	0	0	0	0	12
SpGA2022_010505	0	0	0	80	0	34	31	0	0	7	0	0	32	69
SpGA2022_010512	0	0	0	19	0	5	2	0	0	0	0	0	2	7
SpGA2022_010515	0	0	0	16	0	1	6	0	0	0	1	0	0	9
SpGA2022_010517	0	0	0	8	0	14	0	0	0	0	0	0	1	7
SpGA2022_010529	0	0	0	16	0	1	6	0	0	0	0	0	6	11
SpGA2022_010534	0	0	0	14	0	1	0	0	0	0	0	0	0	3
SpGA2022_010539	0	0	0	8	0	14	4	0	0	0	0	0	6	11
SpGA2022_010542	0	0	0	9	0	3	0	0	0	0	0	0	0	2
SpGA2022_010547	0	0	0	54	0	3	0	0	0	0	0	0	0	3
SpGA2022_013882	0	0	0	67	0	200	9	0	1	1	0	0	7	24
SpGA2022_010554	0	0	0	13	0	0	0	0	0	0	0	0	0	9
SpGA2022_010555	0	0	0	4	0	0	0	0	0	0	0	0	0	7
SpGA2022_013883	0	0	0	34	0	4	28	0	0	1	0	0	15	26
SpGA2022_010558	0	0	0	15	0	3	4	0	0	0	0	0	7	17
SpGA2022_010560	0	0	0	12	0	0	2	0	0	0	0	0	1	6
SpGA2022_010562	0	0	1	6	0	16	1	0	0	0	0	0	0	19
SpGA2022_010564	0	0	0	22	0	0	1	0	0	0	0	0	4	28
SpGA2022_010577	0	0	0	9	0	3	0	0	0	0	0	0	0	12
SpGA2022_010581	0	0	0	17	0	3	2	0	0	0	0	0	0	13
SpGA2022_010592	0	0	0	42	0	6	12	0	0	2	0	0	10	26
SpGA2022_010595	0	0	0	42	0	9	4	0	0	0	0	0	0	21
SpGA2022_010621	0	0	0	14	0	4	0	0	0	0	0	0	3	6
SpGA2022_010647	0	0	0	9	0	3	6	0	0	0	0	0	1	13
SpGA2022_010651	0	0	0	3	0	7	0	0	0	0	0	0	1	9
SpGA2022_010664	0	0	0	0	0	10	0	0	0	0	0	0	1	7
SpGA2022_010667	0	0	0	24	0	18	2	0	0	0	0	0	6	7
SpGA2022_010681	0	0	0	15	0	26	2	0	0	0	0	0	2	9
SpGA2022_010688	0	0	0	16	0	12	1	0	0	0	0	0	3	7
SpGA2022_010700	0	0	0	9	0	8	0	0	0	0	0	0	4	9
SpGA2022_010710	0	0	0	1	0	2	1	0	0	0	0	0	0	17
SpGA2022_010711	0	0	0	6	0	47	4	0	0	0	0	0	2	14
SpGA2022_010712	0	0	0	16	0	0	3	0	0	0	0	0	0	19
SpGA2022_010713	0	0	0	9	0	5	0	0	0	0	0	0	0	18
SpGA2022_010714	0	0	0	9	0	13	0	0	0	0	0	0	1	21
SpGA2022_010715	0	0	0	1	0	0	2	0	0	0	0	0	3	9
SpGA2022_010722	0	0	0	0	0	10	10	0	0	0	0	0	7	9
SpGA2022_010736	0	0	0	20	0	2	0	0	0	0	0	0	1	8
SpGA2022_010748	0	0	0	8	0	18	0	0	0	0	0	0	1	8
SpGA2022_010760	0	0	0	9	0	0	1	0	0	0	0	0	3	11
SpGA2022_010766	0	0	0	23	0	10	1	0	0	0	1	0	1	7
SpGA2022_010770	0	0	0	37	0	4	0	0	0	0	0	0	1	12
SpGA2022_010782	0	1	6	17	0	0	2	0	0	0	0	0	1	13
SpGA2022_010786	0	0	0	11	0	14	2	0	0	0	0	0	2	10
SpGA2022_010787	0	0	0	8	0	25	0	0	0	0	0	0	1	7
SpGA2022_010793	0	0	0	5	0	2	6	0	0	0	0	0	1	11
SpGA2022_010797	0	0	0	11	0	9	2	0	0	0	0	0	1	24
SpGA2022_013907	0	0	0	32	0	29	0	0	0	0	0	0	3	0
SpGA2022_010808	0	0	0	17	0	23	3	0	0	0	0	0	4	8
SpGA2022_010811	0	0	0	5	0	38	3	0	0	0	0	0	4	24
SpGA2022_010815	0	0	0	13	0	3	0	0	0	0	0	0	2	5
SpGA2022_013909	0	0	0	10	0	22	2	0	0	0	0	0	3	15
SpGA2022_010820	0	0	0	2	0	7	1	0	0	0	0	0	2	6
SpGA2022_010822	0	0	0	8	0	3	1	0	0	0	0	0	1	6
SpGA2022_010829	0	0	0	9	0	0	0	0	0	0	0	0	0	9
SpGA2022_010842	0	0	0	13	0	8	4	0	0	0	0	0	16	7
SpGA2022_010852	0	0	0	12	0	7	0	0	0	0	0	0	0	10
SpGA2022_010856	0	0	0	9	0	6	3	0	0	0	0	0	1	8
SpGA2022_010863	0	0	0	11	0	2	2	0	0	0	0	0	2	5
SpGA2022_010868	0	0	0	16	0	7	2	0	0	0	0	0	1	12
SpGA2022_010869	0	0	0	7	0	5	5	0	0	0	0	0	11	39
SpGA2022_010874	0	0	0	13	0	1	0	0	0	0	0	0	0	10
SpGA2022_013914	0	0	0	13	0	5	0	0	0	0	0	0	0	5
SpGA2022_010878	0	0	0	13	0	0	5	0	0	0	0	0	4	18
SpGA2022_010885	2	0	0	12	0	14	3	0	0	0	0	0	3	2
SpGA2022_010886	0	0	0	11	0	4	3	0	0	0	0	0	1	2
SpGA2022_010890	0	0	0	9	0	0	6	0	0	0	0	0	2	7
SpGA2022_010898	0	0	0	17	0	2	2	0	0	0	0	0	0	10
SpGA2022_010899	0	0	0	13	0	7	4	0	0	0	0	0	0	11
SpGA2022_010906	0	0	0	22	0	9	2	0	0	1	0	0	4	3
SpGA2022_010910	0	0	0	6	0	49	5	0	0	0	0	0	2	0
SpGA2022_010911	0	0	0	0	0	0	2	0	0	0	0	0	1	18
SpGA2022_010912	0	0	0	14	0	22	2	0	0	0	0	0	2	23
SpGA2022_010913	0	0	0	8	0	3	0	0	0	0	0	0	0	33
SpGA2022_010919	0	0	0	2	0	2	1	0	0	0	0	0	0	14
SpGA2022_010922	0	0	0	3	0	2	5	0	0	0	0	0	2	12
SpGA2022_010932	0	0	0	6	0	14	3	0	0	0	0	0	0	2
SpGA2022_010933	0	0	0	10	0	0	2	0	0	0	0	0	2	11
SpGA2022_010937	0	0	0	8	0	5	7	0	0	1	0	0	2	1
SpGA2022_010938	0	0	0	18	0	3	2	0	0	0	0	0	1	5
SpGA2022_010939	0	0	0	6	0	1	1	0	0	0	0	0	0	2
SpGA2022_010945	0	0	0	15	0	160	10	0	0	0	0	0	1	13
SpGA2022_010947	0	0	0	7	0	5	0	0	0	0	0	0	0	14
SpGA2022_010948	0	0	0	22	0	26	0	0	0	0	0	0	1	17
SpGA2022_013921	0	0	0	17	0	7	0	0	0	0	0	0	0	14
SpGA2022_010953	0	0	0	4	0	22	1	0	0	0	0	0	1	18
SpGA2022_010954	0	0	0	21	0	1	5	0	0	0	0	0	3	0
SpGA2022_010957	0	0	0	21	0	15	5	0	0	0	0	0	0	17
SpGA2022_013924	0	0	0	10	0	5	2	0	0	0	0	0	1	9
SpGA2022_010964	0	0	0	28	0	0	0	0	0	0	0	0	0	11
SpGA2022_010966	0	0	0	38	0	2	4	0	0	0	0	0	2	52
SpGA2022_010967	0	0	0	12	0	31	3	0	0	0	0	0	1	18
SpGA2022_010971	0	0	0	6	0	7	4	0	0	0	0	0	1	7
SpGA2022_010977	0	0	0	11	0	5	1	0	0	0	0	0	1	15
SpGA2022_010983	0	0	0	0	0	1	1	0	0	0	0	0	0	20
SpGA2022_010986	0	0	0	8	0	3	1	0	0	0	0	0	0	1
SpGA2022_011002	0	0	0	20	0	3	7	0	0	0	0	0	4	9
SpGA2022_011011	0	0	0	9	0	0	3	0	0	0	0	0	2	31
SpGA2022_011015	0	0	0	5	0	7	2	0	0	0	0	0	0	15
SpGA2022_011017	0	0	0	8	0	2	9	0	0	1	0	0	2	6
SpGA2022_011019	0	0	0	9	0	3	2	0	0	0	0	0	0	10
SpGA2022_011022	0	0	0	32	0	56	18	0	0	1	0	0	12	82
SpGA2022_011023	0	0	0	4	0	8	8	0	0	0	0	0	7	99
SpGA2022_011025	0	0	0	10	0	0	0	0	0	0	0	0	0	4
SpGA2022_011032	0	0	0	63	0	4	1	0	0	0	0	0	0	15
SpGA2022_011034	0	0	0	19	0	35	6	0	0	0	0	0	0	6
SpGA2022_011035	0	0	0	78	0	24	10	0	0	0	0	0	5	38
SpGA2022_011038	0	0	0	16	0	0	6	0	0	0	0	0	1	22
SpGA2022_011047	0	0	0	12	0	56	3	0	0	0	0	0	1	10
SpGA2022_011059	0	0	0	9	0	1	3	0	0	1	0	0	2	16
SpGA2022_011060	0	0	0	26	0	1	1	0	0	0	0	0	0	17
SpGA2022_011061	0	0	0	11	0	5	0	0	0	0	0	0	1	20
SpGA2022_011069	0	0	0	13	0	0	1	0	0	0	0	0	0	11
SpGA2022_011075	0	0	0	13	0	0	5	0	0	0	1	0	1	15
SpGA2022_011078	0	0	0	14	0	1	0	0	0	0	0	0	0	8
SpGA2022_013939	0	0	0	2	0	25	7	0	0	0	0	0	3	14
SpGA2022_011099	0	0	0	8	0	9	1	0	0	0	0	0	0	6
SpGA2022_013942	0	0	0	23	0	2	5	0	0	0	0	0	3	4
SpGA2022_011107	0	0	0	23	0	9	0	0	0	0	0	0	3	3
SpGA2022_011108	0	0	0	0	0	8	0	0	0	0	0	0	5	2
SpGA2022_011119	0	0	0	0	0	19	3	0	0	0	0	0	3	11
SpGA2022_011120	0	0	0	1	0	110	2	0	0	0	0	0	6	18
SpGA2022_013944	0	0	0	0	0	52	2	0	0	0	0	0	0	9
SpGA2022_011125	0	0	0	1	0	27	6	0	0	0	0	0	4	17
SpGA2022_011127	0	0	0	8	0	2	8	0	0	0	0	0	11	13
SpGA2022_011130	0	0	0	22	0	3	9	0	0	0	0	0	7	14
SpGA2022_011131	0	0	0	20	0	2	0	0	0	0	0	0	0	16
SpGA2022_011137	0	0	0	1	0	16	2	0	0	0	0	0	0	8
SpGA2022_011139	0	0	0	3	0	35	3	0	0	0	0	0	2	7
SpGA2022_011140	0	0	0	3	0	0	1	0	0	0	0	0	1	27
SpGA2022_011143	0	0	0	14	0	27	2	0	0	0	0	0	1	12
SpGA2022_011144	0	0	0	5	0	84	2	0	0	0	0	0	3	24
SpGA2022_011146	0	0	0	6	0	3	4	0	0	0	0	0	3	9
SpGA2022_011149	0	0	0	11	0	1	0	0	0	0	0	0	0	6
SpGA2022_011151	0	0	0	8	0	4	2	0	0	0	0	0	0	4
SpGA2022_011152	0	0	0	10	0	1	2	0	0	0	0	0	0	11
SpGA2022_011526	0	0	0	8	0	0	5	0	0	0	0	0	0	4
SpGA2022_011158	0	0	0	11	0	2	2	0	1	0	0	0	3	21
SpGA2022_011159	0	0	0	17	0	4	7	0	0	0	0	0	1	26
SpGA2022_011160	0	0	0	12	0	21	8	0	0	0	0	0	9	31
SpGA2022_011161	0	0	0	4	0	1	1	0	0	0	0	0	1	28
SpGA2022_011165	0	0	0	21	0	1	4	0	0	0	0	0	1	23
SpGA2022_011168	0	0	0	4	0	13	3	0	0	0	0	0	1	12
SpGA2022_011169	0	0	0	12	0	19	2	0	0	0	0	0	1	9
SpGA2022_011171	0	0	0	9	0	0	0	0	0	0	0	0	0	20
SpGA2022_011182	0	0	0	10	0	0	1	0	0	0	0	0	0	12
SpGA2022_011185	0	0	0	5	0	2	2	0	0	0	0	0	0	7
SpGA2022_011191	0	0	0	34	0	37	10	0	0	3	0	1	4	19
SpGA2022_011192	1	0	1	37	0	0	3	0	0	0	0	0	2	12
SpGA2022_011193	0	0	0	13	0	1	0	0	0	0	0	0	0	7
SpGA2022_011199	0	0	0	8	0	15	0	0	0	0	0	0	2	30
SpGA2022_011203	0	0	0	8	0	23	1	0	0	0	0	0	0	18
SpGA2022_011204	0	0	0	14	0	1	0	0	0	0	0	0	2	18
SpGA2022_011212	0	0	0	22	0	56	7	0	0	0	0	0	2	20
SpGA2022_011214	0	0	0	17	0	1	0	0	0	0	0	0	0	7
SpGA2022_011219	0	0	0	54	0	2	5	0	0	0	0	0	5	0
SpGA2022_011223	0	0	0	10	0	6	1	0	0	2	0	0	0	16
SpGA2022_011228	0	0	0	1	0	7	3	0	0	0	0	0	5	0
SpGA2022_011231	0	0	0	13	0	10	1	0	0	0	0	0	2	1
SpGA2022_013956	0	0	0	15	0	1	0	0	0	0	0	0	0	10
SpGA2022_011235	0	0	0	12	0	1	0	0	0	0	0	0	0	25
SpGA2022_011236	0	0	0	33	0	1	3	0	0	0	0	0	0	10
SpGA2022_011237	0	0	0	30	0	20	4	0	0	0	0	1	4	1
SpGA2022_011246	0	0	0	16	0	1	0	0	0	0	0	0	1	5
SpGA2022_011248	0	0	0	18	0	1	2	0	0	1	0	0	0	12
SpGA2022_011252	0	0	0	36	0	1	1	0	0	0	0	0	2	29
SpGA2022_011254	0	0	0	20	0	1	3	0	0	0	0	0	1	29
SpGA2022_011255	0	0	0	12	0	12	2	0	0	0	0	0	2	18
SpGA2022_011258	0	0	0	11	0	1	3	0	0	0	0	0	2	19
SpGA2022_011260	0	0	0	7	0	4	3	0	0	0	0	0	3	3
SpGA2022_011261	0	0	0	4	0	2	6	0	0	0	0	0	1	11
SpGA2022_011270	0	0	0	8	0	7	2	0	0	0	0	0	0	9
SpGA2022_011272	1	0	0	19	0	2	0	0	0	0	0	0	2	9
SpGA2022_011273	0	0	0	9	0	10	1	0	0	0	0	0	1	8
SpGA2022_011277	0	0	0	8	0	6	1	0	0	0	0	0	3	26
SpGA2022_011282	0	0	0	5	0	8	2	0	0	0	0	0	2	1
SpGA2022_011293	0	0	0	15	0	1	2	0	0	0	0	0	3	1
SpGA2022_011298	0	0	0	12	0	0	41	0	0	0	0	0	33	63
SpGA2022_011302	0	0	0	5	0	4	1	0	0	0	0	0	0	8
SpGA2022_011304	0	0	0	10	0	18	4	0	0	0	0	0	2	9
SpGA2022_011306	0	0	0	9	0	2	5	0	0	0	0	0	1	20
SpGA2022_011307	0	0	0	37	0	1	5	0	0	0	0	0	2	18
SpGA2022_011309	0	0	0	3	0	8	1	0	0	0	0	0	1	10
SpGA2022_011311	0	0	0	10	0	11	1	0	0	1	0	0	2	12
SpGA2022_011313	0	0	0	11	0	5	1	0	0	0	0	0	0	13
SpGA2022_011314	0	0	0	16	0	3	6	0	0	0	0	0	6	10
SpGA2022_013963	0	0	0	23	0	18	1	0	0	0	0	0	3	7
SpGA2022_011321	0	0	0	1	0	19	0	0	0	0	0	0	0	19
SpGA2022_011329	0	0	0	13	0	2	2	0	0	0	0	0	0	7
SpGA2022_011330	0	0	0	8	0	7	1	0	0	0	0	0	1	11
SpGA2022_011333	0	0	0	9	0	3	0	0	0	0	0	0	1	12
SpGA2022_011336	0	0	0	7	0	0	0	0	0	0	0	0	3	12
SpGA2022_011337	0	0	0	11	0	1	3	0	0	0	0	0	4	13
SpGA2022_011351	0	0	0	10	0	1	1	0	0	0	0	0	0	11
SpGA2022_011352	0	0	0	11	0	1	8	0	0	0	0	0	1	10
SpGA2022_017835	0	0	0	56	0	2	11	0	0	2	0	0	8	54
SpGA2022_017847	0	0	0	11	0	0	0	0	0	0	0	0	0	2
SpGA2022_017854	0	0	0	6	0	0	3	0	0	0	0	0	1	26
SpGA2022_017868	0	0	0	20	0	36	9	0	0	0	0	0	2	22
SpGA2022_017869	0	0	0	2	0	3	14	0	0	0	0	0	5	56
SpGA2022_017870	0	0	0	16	0	0	12	0	0	1	0	0	2	4
SpGA2022_017872	0	0	0	2	0	146	0	0	0	0	0	0	0	0
SpGA2022_017882	0	0	0	10	0	26	9	0	0	0	0	0	6	34
SpGA2022_017888	0	0	0	23	0	0	1	0	0	0	0	0	1	13
SpGA2022_017892	0	0	0	12	0	0	0	0	0	0	0	0	0	0
SpGA2022_017893	0	0	0	6	0	13	0	0	0	1	0	0	1	30
SpGA2022_017894	0	0	0	7	0	40	4	0	0	0	0	0	1	29
SpGA2022_017902	0	0	0	58	0	8	7	0	0	0	0	0	1	3
SpGA2022_017913	0	0	0	9	0	1	2	0	0	0	0	0	2	0
SpGA2022_017925	0	0	0	17	1	9	9	0	0	0	0	0	1	15
SpGA2022_017928	0	0	0	18	0	19	2	0	0	0	0	0	1	18
SpGA2022_017929	0	0	0	9	0	4	4	0	0	0	0	0	4	8
SpGA2022_017935	0	0	0	13	0	44	3	0	0	0	0	0	3	9
SpGA2022_017939	0	0	0	15	0	13	0	0	0	0	0	0	1	10
SpGA2022_017940	0	0	0	19	0	0	10	0	0	0	0	0	8	7
SpGA2022_017947	0	0	1	1	0	9	3	0	0	0	0	0	2	19
SpGA2022_017951	0	0	0	0	0	2	2	0	0	0	0	0	3	18
SpGA2022_017952	0	0	0	15	0	1	3	0	0	0	0	0	2	17
SpGA2022_013980	0	0	0	10	0	2	2	0	0	0	0	0	0	1
SpGA2022_017957	0	0	0	4	0	35	0	0	0	0	0	0	0	3
SpGA2022_017958	0	0	0	14	0	2	1	0	0	0	0	0	0	7
SpGA2022_017965	0	0	0	0	0	49	7	0	0	0	0	0	6	62
SpGA2022_017968	0	0	0	33	0	0	0	0	0	0	0	0	0	5
SpGA2022_017971	0	0	0	6	0	2	5	0	0	0	0	0	5	15
SpGA2022_013983	0	0	0	28	0	55	10	0	0	0	0	0	5	48
SpGA2022_017976	0	0	0	28	0	68	12	0	1	0	0	0	3	2
SpGA2022_017978	0	0	0	45	0	0	0	0	0	0	0	0	0	0
SpGA2022_017986	0	0	0	44	0	1	12	0	0	0	0	0	8	23
SpGA2022_017989	0	0	0	13	0	2	5	0	0	0	0	0	10	7
SpGA2022_013985	0	0	0	46	0	206	1	0	0	1	0	0	3	51
SpGA2022_018001	0	0	0	23	0	20	7	0	0	0	0	0	3	10
SpGA2022_018003	0	0	0	2	0	10	1	0	0	0	0	0	0	10
SpGA2022_018006	0	0	0	30	0	0	1	0	0	0	0	0	1	0
SpGA2022_018007	0	0	0	15	0	0	0	0	0	0	0	0	2	9
SpGA2022_018008	0	0	0	9	0	16	4	0	0	0	0	0	4	33
SpGA2022_018011	0	0	0	12	0	15	0	0	0	0	0	0	1	9
SpGA2022_018014	0	0	0	7	0	3	2	0	0	0	0	0	3	1
SpGA2022_018016	0	0	0	5	0	17	0	0	0	0	0	0	0	15
SpGA2022_018017	0	0	0	9	0	0	0	0	0	0	0	0	0	11
SpGA2022_018019	0	0	0	9	0	0	7	0	0	0	0	0	2	14
SpGA2022_018021	0	0	0	13	0	1	0	0	0	0	0	0	0	20
SpGA2022_018026	0	0	0	33	0	31	6	0	0	0	0	0	4	0
SpGA2022_018028	0	0	0	9	0	4	6	0	0	0	0	0	2	32
SpGA2022_018033	0	0	0	57	0	1	3	0	0	0	0	0	0	36
SpGA2022_013990	0	0	0	7	0	10	5	0	0	0	0	0	0	20
SpGA2022_018037	0	0	0	91	0	13	9	0	0	0	0	0	8	53
SpGA2022_018038	0	0	0	56	0	186	3	0	0	0	0	0	2	48
SpGA2022_018039	0	0	0	5	0	0	0	0	0	0	0	0	0	0
SpGA2022_018040	0	0	0	15	0	12	0	0	0	0	0	0	0	31
SpGA2022_018043	0	0	0	34	0	2	4	0	0	0	1	0	0	66
SpGA2022_018045	0	0	0	4	0	0	0	0	0	0	0	0	0	23
SpGA2022_018053	0	0	0	17	0	0	0	0	0	0	0	0	2	24
SpGA2022_018058	0	0	0	16	0	1	4	0	0	0	0	0	4	39
SpGA2022_018069	0	0	0	23	0	1	1	0	0	0	0	0	0	6
SpGA2022_018074	0	0	0	22	0	12	2	0	0	2	0	0	0	60
SpGA2022_018076	0	0	0	47	0	2	0	0	0	0	0	0	0	12
SpGA2022_018080	0	0	0	36	0	1	5	0	0	1	0	0	0	11
SpGA2022_013994	0	0	0	1	0	2	2	0	0	0	0	0	2	2
SpGA2022_018081	0	0	0	12	0	4	2	0	0	0	0	0	0	4
SpGA2022_018082	0	0	0	4	0	8	0	0	0	0	0	0	1	6
SpGA2022_018087	0	0	0	9	0	2	2	0	0	0	0	0	2	10
SpGA2022_018092	0	0	0	6	0	7	2	0	0	1	0	0	1	13
SpGA2022_018093	0	0	0	0	0	18	4	0	0	0	1	0	4	14
SpGA2022_018094	0	0	0	6	0	2	0	0	0	0	0	0	0	8
SpGA2022_018098	0	0	0	10	0	1	3	0	0	0	0	0	8	10
SpGA2022_018099	0	0	0	7	0	0	0	0	0	0	0	0	0	3
SpGA2022_018104	0	0	0	27	0	10	7	0	0	0	0	0	3	11
SpGA2022_018113	0	0	0	12	0	24	0	0	0	0	0	0	0	10
SpGA2022_018114	0	0	0	14	0	17	4	0	0	0	0	0	2	41
SpGA2022_018116	0	0	0	12	0	5	1	0	0	0	0	0	1	13
SpGA2022_018122	0	0	0	0	0	14	1	0	0	0	0	0	0	11
SpGA2022_018123	0	0	0	4	0	8	1	0	0	0	0	0	1	0
SpGA2022_013999	0	0	0	10	0	2	2	0	0	0	0	0	0	20
SpGA2022_018129	0	0	0	34	0	121	5	0	0	0	0	0	0	9
SpGA2022_018136	0	0	0	9	0	9	2	0	0	0	0	0	1	23
SpGA2022_018138	0	0	0	3	0	12	4	0	0	0	0	0	0	1
SpGA2022_018146	0	0	0	0	0	3	5	0	0	0	0	0	2	13
SpGA2022_018147	27	2	10	18	0	244	7	0	0	0	0	0	4	12
SpGA2022_018148	0	0	0	10	0	58	1	0	0	0	0	0	0	16
SpGA2022_018154	0	0	0	19	0	3	7	0	0	0	0	0	0	11
SpGA2022_018155	0	0	0	15	0	15	2	0	0	0	0	0	1	8
SpGA2022_018156	0	0	0	3	0	4	5	0	0	0	0	0	4	11
SpGA2022_018157	0	0	0	9	0	33	0	0	0	0	0	0	1	9
SpGA2022_018160	0	0	0	73	0	99	0	0	0	0	0	0	2	24
SpGA2022_018167	0	0	0	50	0	14	5	0	0	1	0	0	4	33
SpGA2022_018174	0	0	0	8	0	1	4	0	0	0	0	0	6	27
SpGA2022_018177	0	0	0	12	0	32	0	0	0	0	0	0	0	9
SpGA2022_018178	0	0	0	4	0	0	3	0	0	0	0	0	3	24
SpGA2022_018179	0	0	0	55	0	0	3	0	0	0	0	0	9	16
SpGA2022_018187	0	0	0	28	0	30	4	0	0	1	0	0	1	6
SpGA2022_018188	0	0	0	17	0	0	0	0	0	0	0	0	1	9
SpGA2022_014006	0	0	0	13	0	0	2	0	0	0	0	0	5	1
SpGA2022_018190	0	0	0	8	0	8	2	0	0	0	0	0	0	26
SpGA2022_018191	0	0	0	27	0	0	2	0	0	0	0	0	1	24
SpGA2022_018200	0	0	0	15	0	13	5	0	0	0	0	0	9	30
SpGA2022_018211	0	0	0	0	0	2	7	0	0	0	0	0	3	14
SpGA2022_018215	0	0	0	22	0	55	3	0	0	0	0	0	4	24
SpGA2022_014009	0	0	0	17	0	0	1	0	0	0	0	0	0	14
SpGA2022_018217	0	0	0	8	0	1	1	0	0	0	0	0	1	19
SpGA2022_018227	0	0	0	65	0	6	1	0	0	0	0	0	2	19
SpGA2022_018228	0	0	0	43	0	14	5	0	0	0	0	0	4	9
SpGA2022_018229	0	0	0	35	0	5	18	0	0	1	0	0	7	10
SpGA2022_018230	0	0	0	29	0	67	19	0	0	1	0	0	10	35
SpGA2022_018232	0	0	0	1	0	6	0	0	0	0	0	0	0	0
SpGA2022_018240	0	0	0	29	0	3	3	0	0	0	0	0	1	24
SpGA2022_018243	0	0	0	5	0	45	3	0	0	0	0	0	6	0
SpGA2022_018248	0	0	0	7	0	2	2	0	0	0	0	0	0	1
SpGA2022_018252	0	0	0	2	0	30	5	0	0	0	0	0	0	19
SpGA2022_018255	0	0	0	10	0	3	1	0	0	0	0	0	0	6
SpGA2022_018259	0	0	0	31	0	4	3	0	0	0	0	0	3	10
SpGA2022_018262	0	0	0	18	0	3	2	0	0	0	0	0	0	26
SpGA2022_018263	0	0	0	15	0	37	0	0	0	0	0	0	1	14
SpGA2022_018264	0	0	0	18	0	1	6	0	0	0	0	0	3	22
SpGA2022_018268	0	0	0	7	0	9	2	0	0	0	0	0	0	11
SpGA2022_018269	0	0	0	0	0	4	5	0	0	0	0	0	6	17
SpGA2022_018271	0	0	0	56	0	1	0	0	0	0	0	0	0	13
SpGA2022_018283	0	0	0	6	0	95	6	0	0	0	0	0	4	22
SpGA2022_018285	0	0	0	11	0	1	0	0	0	0	0	0	1	14
SpGA2022_018286	0	0	0	11	0	3	6	0	0	0	0	0	2	10
SpGA2022_018288	0	0	0	10	0	0	3	0	0	0	0	0	2	8
SpGA2022_018293	0	0	0	14	0	4	2	0	0	0	0	0	2	10
SpGA2022_018294	0	0	0	13	0	8	0	0	0	0	0	0	0	10
SpGA2022_018299	0	0	0	4	0	28	3	0	0	0	0	0	1	23
SpGA2022_018303	0	0	0	6	0	0	3	0	0	0	0	0	0	8
SpGA2022_011532	0	0	0	16	0	11	1	0	0	0	0	0	3	7
SpGA2022_019364	0	0	0	9	0	51	2	0	1	0	0	0	3	10
SpGA2022_019365	0	0	0	6	0	8	0	0	0	0	0	0	0	7
SpGA2022_019366	0	0	0	0	0	4	2	0	0	0	0	0	0	11
SpGA2022_019369	0	0	0	9	0	3	2	0	0	0	0	0	0	7
SpGA2022_019372	0	0	0	5	0	10	0	0	0	0	0	0	2	16
SpGA2022_019373	0	0	0	10	0	11	5	0	0	0	0	0	1	12
SpGA2022_019377	0	0	0	7	0	0	4	0	0	0	0	0	0	12
SpGA2022_019379	0	0	0	1	0	2	0	0	0	0	0	0	0	0
SpGA2022_019380	0	0	0	0	0	3	0	0	0	0	0	0	0	4
SpGA2022_019383	0	0	0	16	0	2	1	0	0	0	0	0	1	9
SpGA2022_019384	0	0	0	13	0	0	1	0	0	0	0	0	9	11
SpGA2022_019385	0	0	0	13	0	25	6	0	0	0	0	0	8	12
SpGA2022_019386	0	0	0	8	0	1	4	0	0	0	0	0	0	5
SpGA2022_019388	0	0	0	13	0	1	9	0	0	0	0	0	2	10
SpGA2022_019397	0	0	0	13	0	8	0	0	0	0	0	0	0	19
SpGA2022_019399	0	0	0	5	0	11	3	0	0	0	0	0	6	7
SpGA2022_019402	0	0	0	12	0	79	0	0	0	0	0	0	1	17
SpGA2022_019403	0	0	0	7	0	0	0	0	0	0	0	0	1	10
SpGA2022_019404	0	0	0	26	0	2	0	0	0	0	0	0	0	5
SpGA2022_019405	0	0	0	11	0	0	3	0	0	0	0	0	5	14
SpGA2022_019407	0	0	0	3	0	12	0	0	0	0	0	0	4	11
SpGA2022_019414	0	0	0	8	0	1	0	0	0	0	0	0	1	0
SpGA2022_019416	0	0	0	2	0	65	4	0	0	0	0	0	4	18
SpGA2022_019419	0	0	0	19	0	1	1	0	0	0	0	0	1	14
SpGA2022_014028	0	0	0	14	0	16	0	0	0	0	0	0	0	13
SpGA2022_019427	0	0	0	14	0	2	3	0	0	0	0	0	0	21
SpGA2022_019432	0	0	0	0	0	20	3	0	0	0	0	0	0	11
SpGA2022_014030	0	0	0	10	0	0	0	0	0	0	0	0	1	19
SpGA2022_019442	0	0	0	7	0	39	2	0	0	0	0	0	5	16
SpGA2022_019443	0	0	0	6	0	3	0	0	0	0	0	0	0	12
SpGA2022_014031	0	0	0	30	0	5	3	0	0	0	0	0	4	12
SpGA2022_019452	0	0	0	4	0	2	2	0	0	0	0	0	0	8
SpGA2022_019457	0	0	0	7	0	0	4	0	0	0	0	0	5	0
SpGA2022_019458	0	0	0	1	0	13	0	0	0	0	0	0	0	20
SpGA2022_019462	0	0	0	8	0	50	0	0	0	0	0	0	0	11
SpGA2022_019463	0	0	0	27	0	0	4	0	0	0	0	0	3	32
SpGA2022_019464	0	0	0	30	0	0	6	0	0	0	0	0	2	13
SpGA2022_019465	0	0	0	12	0	12	2	0	0	0	0	0	0	13
SpGA2022_019467	0	0	0	12	0	0	1	0	0	0	0	0	1	9
SpGA2022_019468	0	0	0	12	0	2	1	0	0	0	0	0	1	8
SpGA2022_019473	0	0	0	6	0	1	1	0	0	0	0	0	0	0
SpGA2022_019476	0	0	0	17	0	4	0	0	0	0	0	0	0	26
SpGA2022_019477	0	0	0	26	0	21	1	0	0	0	0	0	5	19
SpGA2022_019478	0	0	1	25	0	38	3	0	0	0	0	0	1	10
SpGA2022_019493	0	0	0	15	0	0	0	0	0	0	0	0	0	21
SpGA2022_019497	0	0	0	11	0	0	1	0	0	0	0	0	0	6
SpGA2022_019500	0	0	0	10	0	7	4	0	0	0	0	0	6	23
SpGA2022_019501	0	0	0	10	0	9	0	0	0	0	0	0	0	15
SpGA2022_019503	0	0	0	8	0	0	2	0	0	0	0	0	0	24
SpGA2022_019509	0	0	0	10	0	3	2	0	0	0	0	0	1	3
SpGA2022_019515	1	0	0	7	0	0	1	0	0	0	0	0	2	12
SpGA2022_019516	0	0	0	8	0	21	2	0	0	0	0	0	1	6
SpGA2022_019520	0	0	0	10	0	1	1	0	0	0	0	0	2	7
SpGA2022_019526	0	0	0	13	0	0	1	0	0	0	0	0	0	7
SpGA2022_019532	0	0	0	16	0	4	3	0	0	0	0	0	0	17
SpGA2022_019539	0	0	0	19	0	8	0	0	0	0	0	0	0	19
SpGA2022_019542	0	0	0	6	0	1	2	0	0	0	0	0	1	22
SpGA2022_019543	0	0	0	11	0	89	1	0	0	0	0	0	3	19
SpGA2022_019544	0	0	0	10	0	0	6	0	0	0	0	0	2	8
SpGA2022_019548	0	0	0	2	0	0	0	0	0	0	0	0	1	13
SpGA2022_019562	0	0	0	16	0	14	1	0	0	0	0	0	1	32
SpGA2022_019564	0	0	0	11	0	48	1	0	1	0	0	0	1	14
SpGA2022_019568	0	0	0	1	0	12	5	0	0	0	0	0	2	12
SpGA2022_019578	0	0	0	5	0	2	2	0	0	0	0	0	1	8
SpGA2022_019580	0	0	0	10	0	6	2	0	0	0	0	0	2	18
SpGA2022_019583	0	0	0	6	0	5	4	0	0	0	0	0	1	13
SpGA2022_019595	0	0	0	13	0	0	0	0	0	0	0	0	0	2
SpGA2022_019596	0	0	0	9	0	12	2	0	0	0	0	0	5	9
SpGA2022_019597	0	0	0	8	0	40	0	0	0	0	0	0	0	16
SpGA2022_019598	0	0	0	14	0	0	0	0	0	0	0	0	2	23
SpGA2022_014046	0	0	1	16	0	0	6	0	0	0	0	0	2	12
SpGA2022_019604	0	0	0	30	0	0	3	0	0	0	0	0	0	18
SpGA2022_019619	0	0	0	12	0	1	0	0	0	0	0	0	1	7
SpGA2022_014048	0	0	0	33	0	16	4	0	0	0	0	0	1	4
SpGA2022_019625	0	0	0	3	0	3	1	0	0	0	0	0	2	12
SpGA2022_019631	0	0	0	10	0	1	0	0	0	0	0	0	0	10
SpGA2022_019635	0	0	0	26	0	4	0	0	0	0	0	0	0	13
SpGA2022_019639	0	0	0	4	0	17	6	0	1	0	0	0	0	16
SpGA2022_019642	0	0	0	17	0	2	0	0	0	0	0	0	0	28
SpGA2022_019643	0	0	0	6	0	38	5	0	0	0	0	0	3	30
SpGA2022_019644	0	0	0	6	0	6	1	0	0	0	0	0	0	2
SpGA2022_014050	0	0	0	0	0	58	0	0	0	1	0	0	2	10
SpGA2022_019653	0	0	0	65	0	3	6	0	0	2	0	0	3	20
SpGA2022_019654	0	0	0	12	0	0	2	0	0	0	0	0	1	15
SpGA2022_019656	0	0	0	5	0	1	0	0	0	0	0	0	0	14
SpGA2022_019664	0	0	0	10	0	2	6	0	0	0	0	0	5	14
SpGA2022_019667	0	0	0	8	0	41	4	0	0	1	0	0	1	11
SpGA2022_019668	0	0	0	9	0	2	1	0	0	0	0	0	4	21
SpGA2022_019675	0	0	0	63	0	2	8	0	0	0	0	0	4	9
SpGA2022_019676	1	0	0	18	0	1	14	0	0	2	0	0	4	33
SpGA2022_019678	0	0	0	76	0	11	9	0	0	0	0	0	3	100
SpGA2022_019679	0	0	0	70	0	20	22	0	0	0	0	0	5	105
SpGA2022_019681	0	0	0	12	0	5	2	0	0	0	0	0	0	23
SpGA2022_019682	0	0	0	12	0	1	2	0	0	0	0	0	1	15
SpGA2022_019683	0	0	0	10	0	5	2	0	0	0	0	0	2	18
SpGA2022_019685	0	0	0	3	0	0	3	0	0	0	0	0	1	1
SpGA2022_019691	0	0	0	2	0	56	5	0	0	0	0	0	5	17
SpGA2022_019696	0	0	0	10	0	1	0	0	0	0	0	0	2	12
SpGA2022_014055	0	0	0	7	0	21	4	0	0	0	0	0	3	7
SpGA2022_019716	0	0	0	1	0	28	1	0	0	0	0	0	1	15
SpGA2022_019717	1	0	3	15	0	1	4	0	0	0	0	0	6	1
SpGA2022_019720	0	0	0	2	0	1	0	0	0	0	0	0	1	9
SpGA2022_019721	0	0	0	8	0	14	2	0	0	0	1	0	0	0
SpGA2022_019734	0	0	0	17	0	3	3	0	0	0	0	0	1	16
SpGA2022_019737	0	0	0	28	0	1	3	0	0	0	0	0	1	5
SpGA2022_014060	0	0	0	8	0	0	1	0	0	0	0	0	2	7
SpGA2022_019750	0	0	0	14	0	47	3	0	0	0	0	0	2	0
SpGA2022_014061	0	0	0	4	0	4	4	0	0	0	0	0	2	8
SpGA2022_019771	0	0	0	7	0	0	2	0	0	0	0	0	1	16
SpGA2022_019772	0	0	0	14	0	4	6	0	0	0	0	0	2	6
SpGA2022_019789	0	0	0	1	0	0	1	0	0	0	0	0	2	6
SpGA2022_019790	0	0	0	2	0	1	2	0	0	0	0	0	1	5
SpGA2022_019792	0	0	0	8	0	1	0	0	0	0	0	0	0	6
SpGA2022_019797	0	0	0	3	0	0	3	0	0	0	0	0	0	9
SpGA2022_019807	0	0	0	4	0	26	2	0	0	0	0	0	3	13
SpGA2022_019810	0	0	0	3	0	12	1	0	0	0	0	0	1	7
SpGA2022_019814	0	0	0	2	0	8	4	0	0	0	0	0	0	10
SpGA2022_019816	0	0	0	0	0	9	0	0	0	0	0	0	1	7
SpGA2022_019817	0	0	0	0	0	19	2	0	0	0	0	0	2	1
SpGA2022_019839	0	0	0	6	0	4	2	0	0	0	0	0	0	7
SpGA2022_011536	0	0	0	8	0	0	2	0	0	0	0	0	2	11
SpGA2022_019848	0	0	0	4	0	4	1	0	0	0	0	0	1	10
SpGA2022_019849	0	0	0	9	0	2	1	0	0	0	0	0	1	11
SpGA2022_019853	0	0	0	3	0	12	1	0	0	0	0	0	0	23
SpGA2022_019858	0	0	0	7	0	1	2	0	0	0	0	0	0	19
SpGA2022_019860	0	0	0	1	0	0	1	0	0	0	0	0	0	12
SpGA2022_019865	0	0	0	7	0	3	1	0	0	0	0	0	1	30
SpGA2022_019867	0	0	0	12	0	0	3	0	0	0	0	0	2	4
SpGA2022_014070	0	0	0	21	0	24	4	0	0	0	0	0	0	54
SpGA2022_019877	0	0	0	19	0	4	1	0	0	0	0	0	0	32
SpGA2022_014071	0	0	0	55	0	1	6	0	0	0	0	0	0	2
SpGA2022_019882	0	0	0	12	0	0	2	0	0	0	0	0	0	9
SpGA2022_012536	0	0	0	92	0	54	4	0	0	0	0	1	2	11
SpGA2022_012540	0	0	0	4	0	2	0	0	0	0	0	0	4	7
SpGA2022_014073	0	0	0	44	0	0	1	0	0	0	0	0	0	17
SpGA2022_012546	0	0	0	7	0	3	1	0	0	0	0	0	1	4
SpGA2022_012554	0	0	0	11	0	0	0	0	0	0	0	0	0	15
SpGA2022_012558	0	0	0	3	0	2	4	0	0	0	0	0	1	10
SpGA2022_012560	0	0	0	10	0	59	2	0	0	0	0	0	2	10
SpGA2022_012565	0	0	0	11	0	0	7	0	0	0	0	0	3	11
SpGA2022_012567	0	0	0	5	0	80	1	0	0	0	0	0	1	8
SpGA2022_012574	0	0	0	6	0	0	3	0	0	0	1	0	0	13
SpGA2022_012575	0	0	0	6	0	1	0	0	0	0	0	0	0	15
SpGA2022_012577	0	0	0	38	0	0	0	0	0	0	0	0	1	5
SpGA2022_012586	0	0	0	13	0	1	1	0	0	0	0	0	2	4
SpGA2022_012594	0	0	0	7	0	7	6	0	0	0	0	0	4	14
SpGA2022_012597	0	0	0	3	0	3	0	0	0	0	0	0	1	17
SpGA2022_012598	0	0	0	6	0	0	1	0	0	0	0	0	2	8
SpGA2022_012611	0	0	0	3	0	2	0	0	0	0	0	0	1	10
SpGA2022_012616	0	0	0	11	0	0	0	0	0	0	0	0	0	10
SpGA2022_014079	0	0	0	24	0	28	0	0	0	0	0	0	2	29
SpGA2022_012623	0	0	0	13	0	17	2	0	0	0	0	0	4	16
SpGA2022_012634	0	0	0	6	0	0	4	0	0	0	0	0	5	11
SpGA2022_014081	17	2	7	17	0	0	22	0	0	0	0	0	13	21
SpGA2022_012643	0	0	0	10	0	1	2	0	0	1	0	0	0	10
SpGA2022_012644	0	0	0	5	0	2	1	0	0	0	0	0	1	8
SpGA2022_012656	0	0	0	4	0	2	1	0	0	0	0	0	0	15
SpGA2022_014083	0	0	0	46	0	2	11	0	0	0	0	0	2	10
SpGA2022_012675	0	0	0	12	0	6	0	0	1	0	0	0	0	8
SpGA2022_012677	0	0	0	9	0	14	1	0	0	0	0	0	0	14
SpGA2022_012679	0	0	0	6	0	13	0	0	0	0	0	0	0	11
SpGA2022_012681	0	0	0	25	0	0	2	0	0	0	0	0	0	17
SpGA2022_012683	0	0	0	13	0	20	3	0	0	0	0	0	0	34
SpGA2022_012689	0	0	0	9	0	8	1	0	0	0	0	0	2	11
SpGA2022_014086	0	0	0	42	0	4	1	0	0	0	0	0	0	34
SpGA2022_012703	0	0	0	22	0	9	1	0	0	0	0	0	1	13
SpGA2022_012708	2	0	0	7	0	21	1	0	0	0	0	0	5	9
SpGA2022_012718	0	0	0	51	0	0	2	0	0	0	0	0	2	21
SpGA2022_012719	0	0	0	13	0	16	4	0	0	0	0	0	2	16
SpGA2022_012730	0	0	0	13	0	1	4	0	0	1	0	0	1	10
SpGA2022_012731	0	0	0	10	0	4	2	0	0	1	0	0	4	10
SpGA2022_012738	0	0	0	7	0	41	1	0	0	0	0	0	0	19
SpGA2022_012739	0	0	0	12	0	14	0	0	0	0	0	0	1	14
SpGA2022_012742	0	0	0	16	0	0	1	0	0	0	0	0	0	7
SpGA2022_012749	0	0	0	10	0	37	4	0	0	0	0	0	0	15
SpGA2022_012754	0	0	0	6	0	2	5	0	0	0	0	0	4	12
SpGA2022_012757	0	0	0	12	0	3	9	0	0	0	0	0	2	2
SpGA2022_012764	0	0	0	10	0	7	2	0	0	0	0	0	6	16
SpGA2022_012768	0	0	0	6	0	4	0	0	0	0	0	0	0	12
SpGA2022_012769	0	0	0	5	0	10	1	0	0	0	0	0	0	11
SpGA2022_012776	0	0	0	13	0	63	3	0	0	0	0	0	3	11
SpGA2022_012777	0	0	0	14	0	18	1	0	0	0	0	0	3	17
SpGA2022_012779	0	0	0	8	0	4	2	0	0	0	0	0	2	14
SpGA2022_012782	0	0	0	3	0	1	0	0	0	0	0	0	2	14
SpGA2022_012789	0	0	0	22	0	0	0	0	0	0	0	0	0	10
SpGA2022_012791	0	0	0	9	0	25	2	0	0	0	0	0	3	6
SpGA2022_012792	0	0	0	9	0	5	3	0	0	0	0	0	1	11
SpGA2022_012798	0	0	0	6	0	2	3	0	0	0	0	0	3	10
SpGA2022_012799	0	0	0	10	0	0	2	0	0	0	0	0	5	8
SpGA2022_012800	0	0	0	7	0	9	0	0	0	0	0	0	1	18
SpGA2022_014101	0	0	0	18	0	19	0	0	0	0	0	0	1	10
SpGA2022_012818	0	0	0	15	0	22	1	0	0	0	0	0	1	16
SpGA2022_012823	0	0	0	10	0	2	1	0	0	0	1	0	0	14
SpGA2022_012825	0	0	0	31	0	6	0	0	0	0	0	0	2	9
SpGA2022_012833	0	0	0	10	0	42	5	0	0	0	0	0	6	19
SpGA2022_012834	0	0	0	7	0	13	7	0	1	0	0	0	3	14
SpGA2022_012841	0	0	0	7	0	3	1	0	0	0	0	0	4	14
SpGA2022_012843	0	0	0	22	0	9	0	0	0	0	0	0	1	18
SpGA2022_012844	1	4	26	12	0	0	4	0	0	0	0	0	2	18
SpGA2022_012845	0	0	0	7	0	19	5	0	0	0	0	0	2	20
SpGA2022_012847	0	0	0	7	0	6	2	0	0	0	0	0	2	12
SpGA2022_012858	0	0	0	7	0	6	3	0	0	0	0	0	0	4
SpGA2022_012862	0	0	0	5	0	30	3	0	0	0	0	0	1	6
SpGA2022_012863	0	0	0	4	0	0	1	0	0	0	0	0	0	9
SpGA2022_012868	0	0	0	7	0	0	0	0	0	0	0	0	1	6
SpGA2022_012870	0	0	0	8	0	0	4	0	0	0	0	0	2	12
SpGA2022_012873	0	0	0	41	0	1	2	0	0	0	0	0	3	18
SpGA2022_012874	0	0	0	7	0	18	0	0	0	0	0	0	1	29
SpGA2022_012878	0	0	0	10	0	34	1	0	0	0	0	0	0	21
SpGA2022_012880	0	0	0	8	0	21	20	0	0	0	0	0	16	28
SpGA2022_012886	0	0	0	15	0	45	1	0	0	0	0	0	0	15
SpGA2022_012890	0	0	0	12	0	2	0	0	0	0	0	0	2	4
SpGA2022_012904	0	0	0	6	0	3	0	0	0	0	0	0	0	7
SpGA2022_012907	0	0	0	13	0	1	3	0	0	0	0	0	2	4
SpGA2022_012913	0	0	0	17	0	0	1	0	0	0	0	0	1	18
SpGA2022_012918	0	0	0	7	0	14	2	0	0	0	0	0	1	20
SpGA2022_012919	0	0	0	12	0	6	3	0	0	0	0	0	1	7
SpGA2022_012931	0	0	0	1	0	5	3	0	0	0	0	0	1	15
SpGA2022_012944	0	0	0	27	0	0	0	0	0	0	0	0	0	7
SpGA2022_012964	0	0	0	22	0	16	4	0	0	0	0	0	11	6
SpGA2022_012972	0	0	0	9	0	3	1	0	0	0	0	0	1	45
SpGA2022_014122	0	0	0	25	0	137	3	0	0	0	0	0	3	15
SpGA2022_012981	0	0	0	16	0	58	0	0	0	1	0	0	0	9
SpGA2022_012983	0	0	0	11	0	0	2	0	0	0	0	0	0	5
SpGA2022_012984	0	0	0	13	0	4	0	0	0	0	0	0	0	8
SpGA2022_012985	0	0	0	1	0	32	4	0	0	0	0	0	0	4
SpGA2022_012986	0	0	0	12	0	35	1	0	0	0	0	0	1	1
SpGA2022_012987	0	0	0	6	0	14	9	0	0	0	0	0	6	11
SpGA2022_012992	0	0	0	8	0	4	0	0	0	0	0	0	1	18
SpGA2022_012993	0	0	0	17	0	3	0	0	0	0	0	0	5	15
SpGA2022_013002	0	0	0	8	0	1	1	0	0	0	0	0	0	10
SpGA2022_014127	0	0	0	24	0	11	1	0	0	1	0	0	3	13
SpGA2022_013010	0	0	0	4	0	0	3	0	0	0	0	0	1	7
SpGA2022_013014	0	0	0	8	0	17	1	0	0	0	0	0	2	8
SpGA2022_013020	0	0	0	15	0	9	0	0	0	0	0	0	1	3
SpGA2022_013021	0	0	0	6	0	3	9	0	0	0	0	0	6	7
SpGA2022_013028	0	0	0	13	0	5	9	0	0	1	0	0	4	39
SpGA2022_013030	0	0	0	8	0	0	1	0	0	0	0	0	1	6
SpGA2022_013031	0	0	0	18	0	0	3	0	0	0	0	0	1	10
SpGA2022_014129	0	0	0	15	0	5	2	0	0	0	0	0	0	11
SpGA2022_013038	0	0	0	7	0	19	0	0	0	0	1	0	1	9
SpGA2022_013041	0	0	0	12	0	13	0	0	0	0	0	0	1	9
SpGA2022_013042	0	0	0	11	0	8	1	0	0	0	0	0	1	12
SpGA2022_014130	0	0	0	2	0	28	0	0	0	0	0	0	0	5
SpGA2022_013052	0	0	0	11	0	1	0	0	0	0	0	0	2	15
SpGA2022_013053	0	0	0	77	0	0	0	0	0	0	0	0	1	22
SpGA2022_013054	0	0	0	10	0	0	0	0	0	0	0	0	1	7
SpGA2022_013056	0	0	0	16	0	0	3	0	0	0	0	0	0	8
SpGA2022_014131	0	0	0	7	0	51	4	0	0	0	0	0	10	7
SpGA2022_013061	0	0	0	18	0	1	1	0	0	1	0	0	2	23
SpGA2022_013063	0	0	0	0	0	0	1	0	0	0	0	0	1	11
SpGA2022_014132	0	0	0	2	0	15	3	0	0	0	0	0	2	6
SpGA2022_013068	0	0	0	13	0	15	4	0	0	1	0	0	1	5
SpGA2022_013069	0	0	0	14	0	68	0	0	0	0	0	0	1	8
SpGA2022_013073	0	0	0	20	0	2	0	0	0	0	0	0	0	4
SpGA2022_013089	0	0	0	27	0	41	4	0	0	0	0	0	4	13
SpGA2022_013101	0	0	0	24	0	14	0	0	0	0	0	0	3	22
SpGA2022_013103	0	0	0	8	0	1	0	0	0	0	0	0	0	10
SpGA2022_014141	0	0	0	16	0	13	2	0	0	0	0	0	2	13
SpGA2022_013108	0	0	0	33	0	1	2	0	0	0	0	0	2	7
SpGA2022_013111	0	0	0	8	0	2	0	0	0	1	0	0	0	13
SpGA2022_013112	0	0	0	10	0	0	3	0	0	0	0	0	2	6
SpGA2022_013116	0	0	0	12	0	0	2	0	0	0	0	0	1	12
SpGA2022_013121	0	0	0	18	0	37	2	0	0	0	0	0	1	17
SpGA2022_013123	0	0	0	11	0	3	1	0	0	0	0	0	1	9
SpGA2022_013138	0	0	0	28	0	0	2	0	0	0	0	0	5	19
SpGA2022_013140	0	0	0	4	0	21	3	0	0	0	0	0	0	13
SpGA2022_014145	0	0	0	16	0	6	1	0	0	0	0	0	2	7
SpGA2022_013146	0	0	0	13	0	1	0	0	0	0	0	0	0	26
SpGA2022_013148	0	0	0	14	0	20	0	0	0	0	0	0	6	14
SpGA2022_013154	0	0	0	23	0	0	3	0	0	0	0	0	5	10
SpGA2022_013156	0	0	0	11	0	1	3	0	0	0	0	0	3	13
SpGA2022_014146	0	0	0	9	0	7	1	0	0	0	0	0	0	23
SpGA2022_013171	0	0	0	9	0	8	0	0	0	0	0	0	0	20
SpGA2022_013192	0	0	0	38	0	5	4	0	0	0	0	0	0	44
SpGA2022_014150	0	0	0	11	0	22	1	0	0	0	0	0	2	27
SpGA2022_013205	0	0	0	10	0	5	2	0	0	0	0	0	0	9
SpGA2022_014151	0	0	0	8	0	0	0	0	0	0	0	0	0	14
SpGA2022_013213	0	0	0	8	0	15	2	0	0	0	0	0	0	15
SpGA2022_013215	1	2	21	16	0	2	1	0	0	0	0	0	0	12
SpGA2022_013216	0	0	0	3	0	13	1	0	0	0	0	0	4	21
SpGA2022_013224	0	0	0	7	0	3	1	0	0	0	0	0	0	17
SpGA2022_013235	0	0	0	7	0	11	3	0	0	0	0	0	0	15
SpGA2022_013236	0	0	0	30	0	1	19	0	0	1	0	0	10	15
SpGA2022_013240	0	0	0	13	0	6	3	0	0	0	0	0	7	5
SpGA2022_013272	0	0	0	40	0	21	5	0	0	0	0	0	6	49
SpGA2022_013274	0	0	0	12	0	0	0	0	0	0	0	0	2	5
SpGA2022_013277	0	0	0	7	0	2	1	0	0	0	0	0	1	12
SpGA2022_013280	0	0	0	5	0	0	11	0	0	1	0	0	9	12
SpGA2022_013281	0	0	0	2	0	6	1	0	0	0	0	0	1	6
SpGA2022_013283	0	0	0	23	0	1	2	0	0	1	0	0	0	1
SpGA2022_013288	0	0	0	3	0	0	2	0	0	0	0	0	1	42
SpGA2022_013296	0	0	0	8	0	45	10	0	0	0	0	0	7	2
SpGA2022_013297	0	0	0	0	0	34	6	0	0	0	0	0	5	6
SpGA2022_013301	0	0	0	17	0	1	4	0	0	0	0	0	2	26
SpGA2022_013304	0	0	0	8	0	0	1	0	0	0	0	0	1	14
SpGA2022_013319	0	0	0	4	0	31	0	0	0	0	0	0	1	0
SpGA2022_013326	0	0	0	9	0	18	4	0	1	0	0	0	0	3
SpGA2022_013330	0	0	0	13	0	9	5	0	0	0	0	0	1	14
SpGA2022_013335	0	0	0	7	0	1	7	0	0	0	0	0	7	10
SpGA2022_013336	0	0	0	18	0	20	1	0	0	0	0	0	1	1
SpGA2022_013337	0	0	0	17	0	1	3	0	0	0	0	0	0	12
SpGA2022_013353	0	0	0	5	0	123	1	0	0	0	0	0	2	15
SpGA2022_013359	0	0	0	10	0	10	6	0	0	0	0	0	1	11
SpGA2022_013363	0	0	0	13	0	36	3	0	0	0	0	0	1	24
SpGA2022_013368	0	0	0	10	0	7	0	0	0	0	0	0	2	26
SpGA2022_013370	0	0	0	0	0	8	1	0	0	0	0	0	1	12
SpGA2022_013373	0	0	0	12	0	13	2	0	0	0	0	0	1	16
SpGA2022_013374	0	0	0	14	0	8	0	0	0	0	0	0	1	6
SpGA2022_014168	0	0	0	12	0	0	5	0	0	0	0	0	0	5
SpGA2022_013386	0	0	0	8	0	2	1	0	0	0	0	0	1	4
SpGA2022_013402	0	0	0	14	0	21	3	0	0	0	0	0	4	16
SpGA2022_013409	0	0	0	12	0	15	0	0	0	0	0	0	0	21
SpGA2022_013419	0	0	0	16	0	6	3	0	0	0	0	0	2	13
SpGA2022_013420	0	0	0	14	0	10	0	0	0	0	0	0	1	12
SpGA2022_013421	1	0	0	6	0	0	7	0	0	0	0	0	2	13
SpGA2022_013422	0	0	0	29	0	34	3	0	0	0	0	0	4	16
SpGA2022_013423	0	0	0	10	0	12	7	0	0	0	0	0	5	17
SpGA2022_013430	0	0	0	22	0	22	0	0	0	0	0	0	0	9
SpGA2022_014175	4	0	1	9	0	19	1	0	0	0	0	0	0	77
SpGA2022_013442	0	0	0	12	0	11	0	0	0	0	0	0	2	4
SpGA2022_013444	0	0	0	11	0	9	1	0	0	0	0	1	0	9
SpGA2022_013446	0	0	0	16	0	3	4	0	0	0	0	0	3	15
SpGA2022_013447	0	0	0	13	0	0	3	0	0	0	0	0	0	16
SpGA2022_013460	0	0	0	4	0	0	2	0	0	0	0	0	2	38
SpGA2022_013462	2	1	1	11	0	0	3	0	0	0	0	0	0	9
SpGA2022_013466	0	0	0	49	0	19	12	0	0	0	0	0	3	1
SpGA2022_013467	0	0	0	20	0	42	9	0	0	0	0	0	2	19
SpGA2022_013470	0	0	0	14	0	1	2	0	0	0	0	0	0	3
SpGA2022_013477	0	0	0	7	0	633	8	0	0	0	0	0	4	22
SpGA2022_013486	0	0	0	9	0	20	2	0	0	1	0	0	1	18
SpGA2022_013488	0	0	0	19	0	0	2	0	0	0	0	0	1	10
SpGA2022_014178	0	0	0	11	0	3	6	0	0	0	0	0	3	8
SpGA2022_013493	0	0	0	10	0	5	0	0	0	0	0	0	3	11
SpGA2022_013494	0	0	0	10	0	3	0	0	0	0	0	0	1	7
SpGA2022_013496	0	0	0	1	0	0	0	0	0	0	0	0	2	4
SpGA2022_013509	0	0	0	1	0	7	0	0	0	0	0	0	0	11
SpGA2022_013510	0	0	0	13	0	6	2	0	0	0	0	0	0	7
SpGA2022_013512	0	0	0	6	0	5	1	0	0	0	0	0	5	7
SpGA2022_013518	0	0	0	25	0	2	4	0	0	0	0	0	1	12
SpGA2022_013520	0	0	0	39	0	164	2	0	0	0	0	0	2	12
SpGA2022_013523	0	0	0	8	0	1	1	0	0	0	0	0	0	11
SpGA2022_013539	0	0	0	14	0	17	2	0	0	0	0	0	1	25
SpGA2022_013549	0	0	0	19	0	2	0	0	0	0	0	0	1	30
SpGA2022_013560	0	0	0	16	0	1	1	0	0	0	0	0	0	8
SpGA2022_013561	0	0	0	9	0	0	2	0	0	0	0	0	2	0
SpGA2022_013562	0	0	0	5	0	2	0	0	0	0	0	0	0	0
SpGA2022_013564	0	0	0	10	0	12	2	0	0	0	0	0	0	2
SpGA2022_014185	0	0	0	28	0	11	0	0	0	0	0	0	0	9
SpGA2022_013573	0	0	0	23	0	1	6	0	0	0	0	0	0	9
SpGA2022_013579	0	0	0	21	0	0	1	0	0	0	0	0	0	0
SpGA2022_013581	0	0	0	7	0	24	0	0	0	0	0	0	1	17
SpGA2022_013586	0	0	0	8	0	6	3	0	0	0	0	0	1	20
SpGA2022_013587	0	0	0	13	0	23	1	0	0	0	0	0	0	15
SpGA2022_014537	0	0	0	14	0	0	0	0	0	0	0	0	1	11
SpGA2022_014543	0	0	0	17	0	21	9	0	0	1	0	0	3	12
SpGA2022_014546	0	0	0	9	0	0	5	0	0	0	0	0	1	11
SpGA2022_014547	0	0	0	6	0	4	1	0	0	0	0	0	0	12
SpGA2022_014190	0	0	0	13	0	28	6	0	0	0	0	0	3	19
SpGA2022_014556	0	0	0	13	0	0	3	0	1	0	0	0	1	20
SpGA2022_014557	17	1	10	15	0	4	3	0	0	0	0	0	1	8
SpGA2022_014558	0	0	0	11	0	6	3	0	1	0	0	0	1	12
SpGA2022_014573	0	0	0	6	0	3	2	0	0	0	0	0	0	11
SpGA2022_014580	0	0	0	1	0	3	0	0	0	0	0	0	0	14
SpGA2022_014582	0	0	0	28	0	1	4	0	0	0	0	0	0	9
SpGA2022_014598	0	0	0	15	0	1	1	0	0	0	0	0	0	6
SpGA2022_014196	0	0	0	7	0	15	0	0	0	0	0	0	1	5
SpGA2022_014612	0	0	0	8	0	7	2	0	0	0	0	0	3	20
SpGA2022_014615	0	0	0	8	0	0	2	0	0	0	0	0	2	9
SpGA2022_014620	0	0	0	14	0	1	5	0	0	0	0	0	1	12
SpGA2022_014627	0	0	0	67	0	0	9	0	0	2	0	0	5	14
SpGA2022_014629	0	0	0	14	0	29	4	0	0	0	0	0	2	6
SpGA2022_014630	0	0	0	14	0	0	3	0	0	0	0	0	1	0
SpGA2022_014631	0	0	0	10	0	12	2	0	0	0	0	0	1	12
SpGA2022_014633	0	0	0	12	0	0	0	0	0	0	0	0	0	11
SpGA2022_014635	0	0	0	3	0	3	0	0	0	0	0	0	1	8
SpGA2022_014636	0	0	0	3	0	1	0	0	0	0	0	0	1	13
SpGA2022_014637	0	0	0	13	0	2	0	0	0	0	0	0	0	3
SpGA2022_014639	0	0	0	11	0	25	1	0	0	0	0	0	1	5
SpGA2022_014646	0	0	0	9	0	2	3	0	0	0	0	0	4	22
SpGA2022_014647	0	0	0	6	0	9	2	0	0	0	0	0	1	66
SpGA2022_014201	0	0	0	12	0	28	1	0	0	1	0	0	5	7
SpGA2022_014651	0	0	0	21	0	3	3	0	0	0	0	0	2	6
SpGA2022_014655	1	0	0	14	0	8	1	0	0	0	0	0	0	11
SpGA2022_014658	0	0	0	15	0	1	2	0	0	0	0	0	0	14
SpGA2022_014667	0	0	0	0	0	2	3	0	0	0	0	0	1	12
SpGA2022_014668	0	0	0	1	0	30	7	0	0	0	0	0	4	8
SpGA2022_014672	0	0	0	7	0	21	1	0	0	0	0	0	2	39
SpGA2022_014673	0	0	0	30	0	4	1	0	0	0	0	0	1	40
SpGA2022_014675	0	0	0	16	0	24	3	0	0	0	0	0	3	4
SpGA2022_014684	0	0	0	25	0	2	0	0	0	0	0	0	0	6
SpGA2022_014689	0	0	0	12	0	42	5	0	0	1	0	0	3	16
SpGA2022_014690	0	0	0	15	0	5	1	0	0	0	0	0	0	9
SpGA2022_014694	0	0	0	14	0	12	1	0	0	0	0	0	1	16
SpGA2022_014695	0	0	0	13	0	1	2	0	0	0	0	0	2	14
SpGA2022_014700	0	0	0	13	0	9	0	0	0	0	0	0	1	9
SpGA2022_014703	0	0	0	5	0	4	2	0	0	0	0	0	2	16
SpGA2022_014205	0	0	0	12	0	17	0	0	0	0	0	0	1	12
SpGA2022_014706	0	0	0	15	0	0	17	0	0	0	0	0	6	13
SpGA2022_014708	0	0	0	18	0	7	14	0	0	0	0	0	16	9
SpGA2022_014709	0	0	0	18	0	20	2	0	0	0	0	0	7	17
SpGA2022_014711	0	0	0	5	0	28	3	0	0	0	0	0	2	11
SpGA2022_014713	0	0	0	0	0	5	1	0	0	0	0	0	1	8
SpGA2022_014721	0	0	0	16	0	21	3	0	0	0	0	0	1	31
SpGA2022_014722	0	0	0	2	0	2	3	0	0	0	0	0	1	34
SpGA2022_014723	0	0	0	29	0	0	3	0	0	0	0	0	4	1
SpGA2022_014724	0	0	0	11	0	5	0	0	0	0	0	0	1	32
SpGA2022_014726	0	0	0	2	0	7	2	0	0	0	0	0	0	6
SpGA2022_014208	0	0	0	12	0	2	5	0	0	0	0	0	2	17
SpGA2022_014744	0	0	0	7	0	0	0	0	0	0	0	0	0	9
SpGA2022_014748	0	0	0	8	0	26	1	0	0	0	0	0	1	0
SpGA2022_014749	0	0	0	15	0	12	0	0	0	0	0	0	0	16
SpGA2022_014209	0	0	0	13	0	6	2	0	0	1	0	0	1	13
SpGA2022_014756	0	0	0	10	0	27	0	0	0	0	0	0	0	8
SpGA2022_014768	0	0	0	13	0	2	2	0	0	0	0	0	1	8
SpGA2022_014770	0	0	0	16	0	6	2	0	0	0	0	0	0	0
SpGA2022_014776	0	0	0	10	0	73	2	0	0	0	0	0	1	10
SpGA2022_014213	0	0	0	13	0	8	0	0	0	0	0	0	0	7
SpGA2022_014777	0	0	0	12	0	23	2	0	0	0	0	0	2	12
SpGA2022_014779	0	0	0	32	0	13	0	0	0	0	0	0	1	2
SpGA2022_014783	0	0	0	6	0	14	3	0	0	0	0	0	2	25
SpGA2022_014794	0	0	0	17	0	148	3	0	0	0	0	0	1	20
SpGA2022_014805	0	0	0	10	0	10	1	0	0	0	0	0	0	16
SpGA2022_014813	0	0	0	21	0	16	4	0	0	0	0	0	4	3
SpGA2022_014216	0	0	0	6	0	2	2	0	0	0	0	0	0	26
SpGA2022_014821	0	0	0	16	0	2	2	0	0	0	0	0	0	43
SpGA2022_014826	0	0	0	4	0	4	1	0	0	0	0	0	3	8
SpGA2022_014217	0	0	0	5	0	18	7	0	0	0	0	0	1	24
SpGA2022_014833	0	0	0	43	0	57	2	0	0	0	0	0	3	11
SpGA2022_014834	0	0	0	8	0	22	3	0	0	0	0	0	2	58
SpGA2022_014837	0	0	0	26	0	33	2	0	0	0	0	0	0	0
SpGA2022_014839	0	0	0	3	0	4	8	0	0	0	0	0	3	5
SpGA2022_014843	0	0	0	18	0	51	3	0	0	0	0	0	1	10
SpGA2022_014846	0	0	0	27	0	1	4	0	0	0	0	0	2	50
SpGA2022_014849	0	0	0	14	0	47	9	0	0	0	0	0	2	14
SpGA2022_014855	0	0	0	10	0	2	1	0	0	0	0	0	1	21
SpGA2022_014857	0	0	0	18	0	0	0	0	0	0	0	0	0	14
SpGA2022_014859	0	4	21	21	0	160	10	0	0	0	0	0	3	15
SpGA2022_014861	0	0	0	17	0	0	1	0	0	0	0	0	0	21
SpGA2022_014868	0	0	0	50	0	10	1	0	0	0	0	0	2	9
SpGA2022_014872	0	0	0	11	0	0	0	0	0	0	0	0	0	9
SpGA2022_014877	0	0	0	6	0	10	1	0	0	0	0	0	0	6
SpGA2022_014880	0	0	0	11	0	79	2	0	0	0	0	0	3	8
SpGA2022_014882	0	0	0	5	0	0	1	0	0	0	0	0	0	15
SpGA2022_014883	0	0	0	24	0	1	3	0	0	0	0	0	4	12
SpGA2022_014893	0	0	0	8	0	11	4	0	0	0	0	0	5	36
SpGA2022_014894	0	0	0	11	0	4	3	0	0	0	0	0	4	24
SpGA2022_014897	0	0	0	11	0	27	3	0	0	0	0	0	0	8
SpGA2022_014902	0	0	0	8	0	0	1	0	0	0	0	0	1	20
SpGA2022_014914	0	0	0	16	0	35	1	0	0	0	0	0	4	1
SpGA2022_014916	0	0	0	15	0	3	2	0	0	0	0	0	0	2
SpGA2022_014918	0	0	0	7	0	49	6	0	0	0	0	0	3	14
SpGA2022_014924	0	0	0	18	0	1	3	0	0	0	0	0	1	6
SpGA2022_014935	0	0	0	12	0	6	1	0	0	0	0	0	0	16
SpGA2022_014944	0	0	0	10	0	2	1	0	0	0	0	0	0	7
SpGA2022_014946	0	0	0	4	0	3	2	0	0	0	0	0	1	6
SpGA2022_014949	0	0	0	43	0	25	3	0	0	0	0	0	2	13
SpGA2022_014950	0	0	1	53	0	0	17	0	0	0	0	0	20	6
SpGA2022_014953	0	0	0	15	0	58	3	0	0	0	0	0	0	7
SpGA2022_014954	0	0	0	16	0	6	6	0	0	1	0	0	3	7
SpGA2022_014974	0	0	0	12	0	1	0	0	0	0	0	0	1	14
SpGA2022_014979	0	0	0	26	0	0	1	0	0	0	0	0	1	4
SpGA2022_014996	0	0	0	2	0	44	5	0	0	0	0	0	3	35
SpGA2022_014997	0	0	0	5	0	3	0	0	0	0	0	0	0	17
SpGA2022_015004	0	0	0	18	0	5	2	0	0	0	0	0	1	13
SpGA2022_015006	0	0	0	5	0	55	17	0	0	1	0	0	7	7
SpGA2022_015017	0	0	0	0	0	19	3	0	1	0	0	0	5	13
SpGA2022_015018	0	0	0	34	0	213	17	0	0	1	0	0	5	18
SpGA2022_015030	0	0	0	13	0	10	2	0	0	0	0	0	1	14
SpGA2022_015031	0	0	0	21	0	11	3	0	0	0	0	0	2	20
SpGA2022_015033	0	0	0	13	0	13	3	0	0	0	0	0	1	9
SpGA2022_015035	0	0	0	10	0	32	1	0	0	0	0	0	1	30
SpGA2022_015036	0	0	0	46	0	4	2	0	0	0	0	0	0	25
SpGA2022_015037	0	0	0	13	0	2	0	0	0	0	0	0	0	29
SpGA2022_015038	0	0	0	33	0	0	2	0	0	0	0	0	1	17
SpGA2022_015044	0	0	0	12	0	5	0	0	0	0	0	0	0	19
SpGA2022_015045	0	0	0	12	0	4	1	0	0	0	0	0	2	18
SpGA2022_015046	0	0	0	25	0	40	4	0	0	0	0	0	4	18
SpGA2022_015047	0	0	0	18	0	43	4	0	0	0	0	0	6	30
SpGA2022_015050	0	0	0	22	0	16	3	0	0	0	0	0	2	19
SpGA2022_015053	0	0	0	7	0	5	0	0	0	0	0	0	5	0
SpGA2022_015054	0	0	0	11	0	5	3	0	0	0	0	0	3	1
SpGA2022_015060	0	0	0	11	0	1	2	0	0	0	0	0	0	12
SpGA2022_015061	0	0	0	12	0	24	0	0	0	0	0	0	0	12
SpGA2022_015062	0	0	0	14	0	2	1	0	0	0	0	0	0	11
SpGA2022_015074	0	0	0	22	0	0	1	0	0	0	0	0	1	6
SpGA2022_015080	0	0	0	15	0	1	2	0	0	1	0	0	0	10
SpGA2022_015081	0	0	0	17	0	16	1	0	0	0	0	0	3	11
SpGA2022_015083	0	0	0	13	0	1	1	0	0	0	0	0	1	16
SpGA2022_015085	1	0	0	33	0	0	3	0	0	0	0	0	2	15
SpGA2022_015087	0	0	0	3	0	23	6	0	0	0	0	0	2	11
SpGA2022_015088	0	0	0	4	0	31	1	0	0	0	0	0	3	10
SpGA2022_015096	0	0	0	5	0	5	1	0	0	0	0	0	5	11
SpGA2022_015098	0	0	0	33	0	5	4	0	0	0	0	0	0	11
SpGA2022_015099	0	0	0	11	0	0	3	0	0	0	0	0	0	25
SpGA2022_015100	5	0	3	30	0	0	3	0	0	0	0	0	0	16
SpGA2022_015111	0	0	0	5	0	19	3	0	0	0	0	0	1	19
SpGA2022_015112	3	0	0	29	0	0	1	0	0	0	0	0	1	8
SpGA2022_015116	0	0	0	11	0	4	2	0	0	0	0	0	3	15
SpGA2022_015121	6	2	4	14	0	5	6	0	0	0	0	0	3	26
SpGA2022_015122	0	0	0	9	0	14	5	0	0	0	0	0	6	14
SpGA2022_015124	0	0	0	34	0	22	5	0	0	0	0	0	3	28
SpGA2022_014244	0	0	0	13	0	7	3	0	0	0	1	0	1	15
SpGA2022_015129	0	0	0	15	0	8	3	0	0	0	0	0	1	12
SpGA2022_015136	0	0	0	10	0	28	1	0	0	0	0	0	2	7
SpGA2022_015137	0	0	0	8	0	5	2	0	0	0	0	0	3	11
SpGA2022_015139	0	0	0	82	0	31	2	0	0	0	1	0	1	31
SpGA2022_015143	0	0	0	25	0	156	4	0	1	0	0	0	0	47
SpGA2022_015146	0	0	0	4	0	11	2	0	0	0	0	0	1	14
SpGA2022_015147	0	0	0	18	0	5	0	0	0	0	0	0	0	13
SpGA2022_015149	0	0	0	5	0	36	4	0	0	0	0	0	2	17
SpGA2022_015154	0	0	0	13	0	31	0	0	0	0	0	0	0	8
SpGA2022_015155	0	0	0	13	0	1	0	0	0	0	0	0	1	7
SpGA2022_014247	0	0	0	9	0	14	2	0	0	0	0	0	0	14
SpGA2022_015158	0	0	0	17	0	3	2	0	0	0	0	0	1	28
SpGA2022_015162	2	0	0	13	0	0	4	0	0	0	0	0	5	14
SpGA2022_015170	0	0	0	3	0	7	3	0	0	0	0	0	2	18
SpGA2022_015176	0	0	0	22	0	20	3	0	0	0	0	0	1	11
SpGA2022_015179	0	0	0	4	0	0	1	0	0	0	0	0	0	31
SpGA2022_015180	0	0	0	1	0	5	1	0	0	0	0	0	2	23
SpGA2022_015181	0	0	0	6	0	0	2	0	0	0	0	0	0	57
SpGA2022_015187	0	0	0	1	0	15	3	0	0	0	0	0	0	6
SpGA2022_015190	0	0	0	18	0	19	2	0	0	1	0	0	0	10
SpGA2022_015191	0	0	0	16	0	0	0	0	0	0	0	0	4	22
SpGA2022_015192	0	0	0	23	0	2	0	0	0	0	0	0	3	20
SpGA2022_015197	0	0	0	6	0	3	0	0	0	0	0	0	2	0
SpGA2022_015207	0	0	0	21	0	2	3	0	0	0	0	0	5	5
SpGA2022_015208	0	0	0	13	0	9	0	0	0	0	0	0	1	4
SpGA2022_015210	0	0	0	2	0	3	1	0	0	0	0	0	1	7
SpGA2022_015212	0	0	0	2	0	41	0	0	0	0	0	0	0	4
SpGA2022_015214	0	0	0	8	0	12	1	0	0	0	0	0	0	14
SpGA2022_014252	0	0	0	13	0	2	5	0	0	0	0	0	0	21
SpGA2022_015216	0	0	0	9	0	17	4	0	0	0	0	0	5	4
SpGA2022_015221	0	0	0	3	0	4	0	0	0	0	0	0	1	7
SpGA2022_015229	0	0	0	4	0	6	0	0	0	0	0	0	0	7
SpGA2022_015238	0	0	0	11	0	2	1	0	0	0	0	0	0	9
SpGA2022_015243	0	0	0	14	0	16	3	0	0	0	0	0	1	6
SpGA2022_015244	0	0	0	5	0	16	0	0	0	0	0	0	3	9
SpGA2022_014255	0	0	0	16	0	24	5	0	0	0	0	0	1	10
SpGA2022_015258	0	0	0	6	0	16	2	0	0	0	0	0	2	16
SpGA2022_015266	0	0	0	17	0	16	1	0	0	0	0	0	2	0
SpGA2022_015267	0	0	0	8	0	1	0	0	0	0	0	0	0	21
SpGA2022_014259	0	0	0	10	0	11	1	0	0	0	0	0	1	6
SpGA2022_015272	1	0	3	7	0	0	6	0	0	0	0	0	5	7
SpGA2022_015275	0	0	0	8	0	0	2	0	0	0	0	0	4	6
SpGA2022_015279	0	0	0	7	0	9	0	0	0	0	0	0	0	16
SpGA2022_014261	0	0	0	12	0	30	1	0	0	0	0	0	0	8
SpGA2022_015297	6	0	0	8	0	0	6	0	0	0	0	0	3	11
SpGA2022_015300	0	0	0	81	0	5	9	0	0	0	0	0	2	35
SpGA2022_015301	0	0	0	35	0	63	5	0	0	0	0	0	2	36
SpGA2022_015302	0	0	0	15	0	34	3	0	0	0	0	0	5	72
SpGA2022_015304	0	0	0	13	0	79	3	0	0	0	0	0	2	49
SpGA2022_015306	0	0	0	30	0	1	1	0	0	0	0	0	2	13
SpGA2022_015312	0	0	0	11	0	6	0	0	0	0	0	0	1	4
SpGA2022_015317	0	0	0	7	0	2	12	0	0	0	0	0	8	7
SpGA2022_015319	0	0	0	9	0	4	0	0	0	0	0	0	0	6
SpGA2022_015320	0	0	0	15	0	5	2	0	0	0	0	0	0	10
SpGA2022_015327	0	0	0	13	0	15	2	0	0	0	0	0	2	14
SpGA2022_015332	0	0	0	7	0	0	0	0	0	1	0	0	0	22
SpGA2022_015347	0	0	0	11	0	8	0	0	0	0	0	0	1	13
SpGA2022_015350	0	0	0	11	0	6	0	0	0	0	0	0	0	18
SpGA2022_015351	0	0	0	8	0	12	2	0	0	0	0	0	2	10
SpGA2022_015353	0	0	0	10	0	10	2	0	0	0	0	0	1	11
SpGA2022_015355	0	0	0	16	0	3	0	0	0	0	0	0	0	5
SpGA2022_015358	0	0	0	7	0	7	2	0	0	0	0	0	0	8
SpGA2022_015363	0	0	0	20	0	0	9	0	0	0	0	0	7	27
SpGA2022_015376	0	0	0	9	0	5	2	0	0	0	0	0	0	25
SpGA2022_015380	0	0	0	9	0	2	5	0	0	0	0	0	1	12
SpGA2022_015381	0	0	0	10	0	1	0	0	0	0	0	0	1	12
SpGA2022_015382	0	0	0	11	0	0	4	0	0	0	0	0	6	0
SpGA2022_015392	0	0	6	2	0	10	6	0	0	0	0	0	4	5
SpGA2022_003982	0	0	0	7	0	6	2	0	0	0	0	0	0	7
SpGA2022_011560	0	0	0	12	0	1	1	0	0	0	0	0	1	11
SpGA2022_003997	0	0	0	4	0	19	1	0	0	0	0	0	1	19
SpGA2022_004003	0	0	0	9	0	2	3	0	0	0	0	0	1	13
SpGA2022_004005	0	0	0	12	0	1	1	0	0	0	0	0	0	3
SpGA2022_004016	0	0	0	9	0	0	1	0	0	0	0	0	0	13
SpGA2022_004020	1	0	0	6	0	3	3	0	0	0	0	0	1	9
SpGA2022_004031	0	0	0	8	0	9	0	0	0	0	0	0	0	19
SpGA2022_014274	0	0	0	2	0	14	0	0	0	0	0	0	0	8
SpGA2022_004034	0	0	0	14	0	9	1	0	0	0	0	0	0	11
SpGA2022_004035	0	0	0	22	0	4	1	0	0	0	0	0	0	17
SpGA2022_004038	1	1	5	8	0	0	8	0	0	0	0	0	3	8
SpGA2022_004045	0	0	0	10	0	1	0	0	0	0	0	0	0	5
SpGA2022_004046	0	0	0	11	0	0	1	0	0	0	0	0	0	10
SpGA2022_004050	0	0	0	17	0	7	2	0	0	0	0	0	2	10
SpGA2022_004051	0	0	0	8	0	10	2	0	0	0	0	0	1	12
SpGA2022_004065	0	0	0	9	0	2	3	0	0	0	0	0	2	11
SpGA2022_004071	0	0	0	6	0	0	3	0	0	0	0	0	4	2
SpGA2022_004072	0	0	0	4	0	0	1	0	0	0	0	0	0	6
SpGA2022_004079	0	0	0	9	0	2	3	0	0	0	0	0	2	16
SpGA2022_004083	0	0	0	19	0	0	2	0	0	0	0	0	0	7
SpGA2022_004089	0	0	0	12	0	32	1	0	0	1	0	0	1	10
SpGA2022_004090	0	0	0	35	0	1	3	0	0	0	0	0	0	10
SpGA2022_004094	0	0	0	15	0	0	1	0	0	1	0	0	1	10
SpGA2022_014280	0	0	0	10	0	8	2	0	0	0	0	0	3	18
SpGA2022_004100	0	0	0	10	0	5	0	0	0	0	0	0	0	16
SpGA2022_004105	0	0	0	2	0	1	8	0	0	0	0	0	3	12
SpGA2022_004124	0	0	0	9	0	0	4	0	0	0	0	0	3	12
SpGA2022_004126	0	0	0	17	0	0	1	0	0	0	0	0	0	12
SpGA2022_004142	0	0	0	7	0	14	1	0	0	0	0	0	3	11
SpGA2022_004153	0	0	0	4	0	2	0	0	0	0	0	0	0	9
SpGA2022_004160	0	0	0	3	0	4	1	0	0	0	0	0	1	23
SpGA2022_004164	0	0	0	77	0	1	0	0	0	0	0	0	0	9
SpGA2022_014287	0	0	0	14	0	21	5	0	0	0	0	0	2	14
SpGA2022_004171	0	0	0	10	0	0	0	0	0	0	0	0	0	5
SpGA2022_004173	0	0	0	3	0	9	3	0	0	0	0	0	0	8
SpGA2022_004177	0	0	0	12	0	5	0	0	0	0	0	0	0	23
SpGA2022_004185	0	0	0	8	0	7	0	0	0	0	0	0	0	9
SpGA2022_004194	0	0	0	7	0	0	4	0	0	0	0	0	5	20
SpGA2022_004195	0	0	0	0	0	10	2	0	1	0	0	0	2	11
SpGA2022_004196	0	0	0	10	0	1	1	0	0	0	0	0	0	12
SpGA2022_004197	0	0	0	13	0	0	0	0	0	0	0	0	0	9
SpGA2022_014291	0	0	0	12	0	11	2	0	0	0	0	0	2	10
SpGA2022_004206	0	0	0	8	0	2	4	0	0	0	0	0	2	23
SpGA2022_004216	0	0	0	0	0	6	0	0	0	0	0	0	1	9
SpGA2022_004223	0	0	0	9	0	3	4	0	0	0	0	0	3	2
SpGA2022_004224	0	0	0	19	0	7	7	0	0	0	0	0	5	17
SpGA2022_011562	4	0	4	7	0	0	3	0	0	0	0	0	7	9
SpGA2022_004227	0	0	0	10	0	1	1	0	0	0	0	0	1	0
SpGA2022_004244	0	0	0	12	0	7	5	0	0	0	0	0	3	30
SpGA2022_004245	0	0	0	9	0	4	3	0	0	0	0	0	2	38
SpGA2022_004247	0	0	0	8	0	15	1	0	0	0	0	0	1	14
SpGA2022_004257	0	0	0	6	0	1	1	0	0	0	0	0	3	0
SpGA2022_004258	0	0	0	0	0	0	7	0	0	0	0	0	6	14
SpGA2022_004262	1	4	20	3	0	0	2	0	0	0	0	0	4	8
SpGA2022_004265	0	0	0	6	0	14	2	0	0	0	0	0	0	6
SpGA2022_004273	0	0	0	13	0	2	11	0	0	0	0	0	5	41
SpGA2022_004274	0	0	0	14	0	22	4	0	0	0	0	0	1	17
SpGA2022_004281	0	0	0	15	0	17	4	0	0	0	0	0	6	9
SpGA2022_004286	0	0	0	10	0	6	2	0	0	0	0	0	4	25
SpGA2022_004303	0	0	0	12	0	54	6	0	0	0	0	0	5	8
SpGA2022_004304	0	0	0	11	0	34	2	0	0	0	0	0	2	4
SpGA2022_014302	0	0	0	6	0	19	2	0	0	0	0	0	3	3
SpGA2022_004307	0	0	0	7	0	34	4	0	0	0	0	0	4	12
SpGA2022_004308	0	0	0	4	0	2	2	0	0	0	0	0	2	14
SpGA2022_004312	0	0	0	8	0	3	4	0	0	0	0	0	0	8
SpGA2022_004313	0	0	0	8	0	39	4	0	0	0	0	0	2	14
SpGA2022_004314	0	1	6	8	0	2	12	0	0	0	0	0	3	7
SpGA2022_004318	0	0	0	9	0	3	2	0	0	0	0	0	4	20
SpGA2022_004322	0	0	0	15	0	5	1	0	0	0	0	0	1	38
SpGA2022_004323	0	0	0	20	0	35	6	0	0	0	0	0	5	17
SpGA2022_004324	0	0	0	21	0	1	2	0	0	0	0	0	4	17
SpGA2022_004329	0	0	0	8	0	2	0	0	0	1	0	0	0	7
SpGA2022_004331	0	0	0	9	0	1	5	0	0	0	0	0	5	2
SpGA2022_004332	0	0	0	2	0	4	6	0	0	0	0	0	1	21
SpGA2022_004335	0	0	0	21	0	16	4	0	0	0	0	0	4	8
SpGA2022_004336	0	0	0	21	0	3	2	0	0	0	0	0	0	9
SpGA2022_004339	0	0	0	13	0	2	4	0	0	0	0	0	1	4
SpGA2022_004342	0	0	0	8	0	12	0	0	0	0	0	0	2	11
SpGA2022_004344	0	0	0	7	0	0	0	0	0	0	0	0	0	11
SpGA2022_004345	0	0	0	3	0	1	2	0	0	0	0	0	0	22
SpGA2022_014309	0	0	0	13	0	15	1	0	0	0	0	0	2	8
SpGA2022_004360	0	0	0	21	0	2	2	0	0	1	0	0	2	8
SpGA2022_014311	0	0	0	7	0	0	1	0	0	0	0	0	0	3
SpGA2022_004373	0	0	0	3	0	2	2	0	0	0	0	0	0	6
SpGA2022_004374	0	0	0	9	0	1	0	0	0	0	0	0	1	13
SpGA2022_004378	0	0	0	13	0	6	0	0	0	0	0	0	2	11
SpGA2022_004390	7	1	2	11	0	0	1	0	0	0	0	0	3	10
SpGA2022_004391	0	0	0	14	0	1	1	0	0	0	0	0	1	6
SpGA2022_014313	0	0	0	10	0	0	0	0	0	0	0	0	1	9
SpGA2022_004398	0	0	0	22	0	55	0	0	0	0	0	0	3	10
SpGA2022_004401	0	0	0	8	0	8	0	0	0	0	0	0	0	8
SpGA2022_014314	17	0	3	55	0	0	5	0	0	0	0	0	1	18
SpGA2022_004408	3	0	0	11	0	6	1	0	0	0	0	0	4	8
SpGA2022_004410	0	0	0	9	0	2	0	0	0	0	0	0	1	13
SpGA2022_004411	0	0	0	29	0	11	0	0	0	0	0	0	0	13
SpGA2022_004420	0	0	0	12	0	20	0	0	0	0	0	0	1	12
SpGA2022_004425	0	0	0	30	0	1	5	0	0	0	0	0	0	10
SpGA2022_004428	0	0	0	10	0	3	2	0	0	0	0	0	1	11
SpGA2022_014316	0	0	0	29	0	20	0	0	0	0	0	0	3	11
SpGA2022_004440	0	0	0	8	0	4	3	0	0	0	0	0	3	12
SpGA2022_004444	0	0	0	10	0	2	0	0	0	0	0	0	0	6
SpGA2022_004445	0	0	0	7	0	1	3	0	0	0	0	0	2	6
SpGA2022_004452	0	0	0	11	0	0	0	0	0	0	0	0	0	10
SpGA2022_004455	0	0	0	24	0	8	0	0	0	0	0	0	1	3
SpGA2022_004460	0	0	0	11	0	12	0	0	0	0	0	0	0	4
SpGA2022_004471	0	0	0	14	0	11	8	0	0	1	0	0	3	8
SpGA2022_004478	0	0	0	7	0	0	1	0	0	0	0	0	0	18
SpGA2022_004482	0	0	0	9	0	10	2	0	0	0	0	0	2	14
SpGA2022_004489	0	0	0	17	0	0	1	0	0	0	0	0	2	6
SpGA2022_014321	0	0	0	3	0	0	2	0	0	0	0	0	0	11
SpGA2022_004502	0	0	0	10	0	3	1	0	0	0	1	0	0	13
SpGA2022_014322	0	0	0	6	0	9	1	0	0	0	0	0	1	7
SpGA2022_004516	0	0	0	11	0	1	1	0	0	0	0	0	1	6
SpGA2022_004523	0	0	1	5	0	0	11	0	0	0	0	0	10	48
SpGA2022_004529	0	0	0	2	0	6	0	0	0	0	0	0	0	8
SpGA2022_004533	0	0	0	8	0	4	2	0	0	0	0	0	0	10
SpGA2022_014324	0	0	0	10	0	18	1	0	0	0	0	0	2	3
SpGA2022_004538	0	0	0	8	0	11	1	0	0	0	0	0	2	13
SpGA2022_004539	0	0	0	10	0	4	0	0	0	0	0	0	2	15
SpGA2022_004554	0	0	0	10	0	1	2	0	0	0	0	0	1	9
SpGA2022_004559	0	0	0	15	0	7	1	0	0	0	0	0	1	12
SpGA2022_014326	0	0	0	10	0	6	0	0	0	0	0	0	0	3
SpGA2022_004567	0	0	0	13	0	6	2	0	0	0	0	0	2	11
SpGA2022_004573	0	0	0	9	0	24	2	0	0	0	0	0	1	22
SpGA2022_004580	0	0	0	16	0	0	2	0	0	0	0	0	0	9
SpGA2022_004581	0	0	0	8	0	22	2	0	0	0	0	0	0	6
SpGA2022_004590	0	0	0	9	0	10	3	0	0	1	0	0	0	30
SpGA2022_004592	0	0	0	15	0	3	1	0	0	0	0	0	3	11
SpGA2022_004593	0	0	0	12	0	9	1	0	0	0	0	0	3	6
SpGA2022_004599	0	0	0	0	0	3	3	0	0	0	0	0	1	16
SpGA2022_004607	0	0	0	12	0	31	0	0	0	0	0	0	0	9
SpGA2022_004614	0	0	0	6	0	40	4	0	0	0	0	0	5	18
SpGA2022_004615	0	0	0	15	0	1	2	0	0	0	0	0	1	2
SpGA2022_014332	0	0	0	0	0	12	6	0	0	0	0	0	7	41
SpGA2022_004632	0	0	0	10	1	5	0	0	0	0	0	0	0	10
SpGA2022_004634	0	0	0	9	0	2	2	0	0	0	0	0	3	23
SpGA2022_004636	0	0	0	2	0	26	2	0	0	0	0	0	2	31
SpGA2022_004640	0	0	0	15	0	9	1	0	1	0	0	0	0	6
SpGA2022_004645	0	0	0	16	0	0	3	0	0	0	0	0	0	6
SpGA2022_004655	0	0	0	4	0	2	1	0	0	0	0	0	2	21
SpGA2022_004657	0	0	0	9	0	0	0	0	0	0	0	0	1	10
SpGA2022_004665	0	0	0	12	0	0	0	0	0	0	0	0	0	23
SpGA2022_004675	0	0	0	8	0	14	2	0	0	0	0	0	0	1
SpGA2022_004679	0	0	0	10	0	13	1	0	0	0	0	0	0	13
SpGA2022_014335	0	0	0	6	0	0	0	0	0	0	0	0	0	16
SpGA2022_004688	0	0	0	8	0	44	1	0	0	0	0	0	1	13
SpGA2022_004695	0	0	0	37	0	3	1	0	1	0	0	0	0	13
SpGA2022_004707	0	0	0	2	0	1	0	0	0	0	0	0	0	8
SpGA2022_004732	0	0	0	0	0	10	4	0	0	0	0	0	2	8
SpGA2022_004735	0	0	0	9	0	0	1	0	0	0	0	0	1	8
SpGA2022_004742	0	0	0	6	0	0	2	0	0	0	0	0	0	10
SpGA2022_004747	0	0	0	10	0	0	1	0	0	0	0	0	1	6
SpGA2022_004749	0	0	0	6	0	2	1	0	0	0	0	0	1	10
SpGA2022_004755	0	0	0	27	0	8	8	0	0	1	0	0	21	11
SpGA2022_014345	0	0	0	0	0	2	2	0	0	0	0	0	0	5
SpGA2022_004776	0	0	0	6	0	0	0	0	0	0	0	0	1	5
SpGA2022_004778	0	0	0	9	0	0	1	0	0	0	0	0	1	7
SpGA2022_004781	0	0	0	4	0	6	0	0	0	1	0	0	2	9
SpGA2022_004785	0	0	0	13	0	10	7	0	0	0	0	0	1	11
SpGA2022_004791	0	0	0	7	0	1	0	0	0	0	0	0	0	0
SpGA2022_004792	0	0	0	6	0	4	5	0	0	0	0	0	1	1
SpGA2022_004794	0	0	0	9	0	1	2	0	0	0	0	0	1	9
SpGA2022_004796	0	0	0	19	0	6	1	0	0	0	0	0	1	13
SpGA2022_004797	0	0	0	4	0	0	2	0	0	0	0	0	0	19
SpGA2022_004802	0	0	0	1	0	8	1	0	0	0	0	0	1	10
SpGA2022_004809	0	0	0	4	0	3	0	0	0	0	0	0	0	26
SpGA2022_004810	0	0	0	4	0	4	1	0	0	0	0	0	2	19
SpGA2022_014348	0	0	0	22	0	0	0	0	0	0	0	0	1	12
SpGA2022_004816	0	0	0	16	0	17	2	0	0	0	0	0	0	5
SpGA2022_004819	0	0	0	6	0	9	0	0	0	0	0	0	3	5
SpGA2022_004827	0	0	0	4	0	1	3	0	0	0	0	0	0	14
SpGA2022_004839	0	0	0	19	0	0	2	0	0	0	0	0	3	18
SpGA2022_004840	1	0	0	6	0	13	3	0	0	0	0	0	2	5
SpGA2022_004844	0	0	0	9	0	2	0	0	0	0	0	0	0	13
SpGA2022_004845	0	0	0	9	0	11	0	0	0	0	0	0	0	15
SpGA2022_004853	0	0	0	9	0	1	1	0	0	0	0	0	0	8
SpGA2022_004854	0	0	0	11	0	13	0	0	0	0	0	0	0	12
SpGA2022_004856	0	0	0	6	0	1	2	0	0	0	0	0	3	6
SpGA2022_004859	0	0	0	5	0	0	0	0	0	0	0	0	1	6
SpGA2022_004864	0	0	0	12	0	8	2	0	0	0	0	0	1	7
SpGA2022_004866	0	0	0	10	0	3	1	0	0	0	0	0	0	7
SpGA2022_004867	0	0	0	8	0	0	2	0	0	0	0	0	2	11
SpGA2022_004871	0	0	0	9	0	12	9	0	0	0	0	0	0	12
SpGA2022_004872	0	0	0	13	0	3	0	0	0	0	0	0	0	12
SpGA2022_004877	0	6	26	8	0	1	7	0	0	0	0	0	2	7
SpGA2022_014356	0	0	0	14	0	2	4	0	0	0	0	0	3	7
SpGA2022_004880	0	0	0	14	0	19	2	0	0	0	0	0	6	5
SpGA2022_004886	0	0	0	8	0	0	1	0	0	0	0	0	0	5
SpGA2022_004889	0	0	0	13	0	1	1	0	1	0	0	0	1	25
SpGA2022_014357	0	0	0	16	0	2	1	0	0	0	0	0	0	15
SpGA2022_004895	0	0	0	7	0	4	0	0	0	0	0	0	0	16
SpGA2022_004897	0	0	0	16	0	1	2	0	0	0	0	0	3	14
SpGA2022_014358	0	0	0	28	0	2	9	0	0	0	0	0	7	18
SpGA2022_004904	0	0	0	24	0	2	1	0	0	1	0	0	0	7
SpGA2022_004905	0	0	0	24	0	7	4	0	0	1	0	0	9	30
SpGA2022_004908	0	0	0	32	0	111	4	0	0	0	0	0	1	85
SpGA2022_004910	0	0	0	26	0	7	8	0	0	0	0	0	13	57
SpGA2022_004911	0	0	0	43	0	5	3	0	0	0	0	0	2	54
SpGA2022_011568	0	0	0	1	0	6	4	0	0	0	0	0	3	7
SpGA2022_004914	0	0	0	38	0	1	2	0	0	1	0	0	2	32
SpGA2022_004916	0	0	0	10	0	1	1	0	0	0	0	0	0	5
SpGA2022_004917	0	0	0	6	0	5	1	0	0	0	0	0	2	15
SpGA2022_004928	0	0	0	14	0	50	19	0	0	2	0	0	7	13
SpGA2022_004930	0	0	0	6	0	20	6	0	0	0	0	0	0	17
SpGA2022_004931	0	0	0	5	0	13	6	0	0	0	0	0	2	32
SpGA2022_004936	0	0	6	11	0	15	2	0	0	0	0	0	4	25
SpGA2022_004939	0	0	0	14	0	0	1	0	0	0	0	0	0	12
SpGA2022_004942	0	0	0	10	0	7	5	0	0	1	0	0	2	5
SpGA2022_004943	0	0	0	5	0	11	1	0	0	0	0	0	2	8
SpGA2022_004946	0	0	0	12	0	0	2	0	0	0	0	0	0	15
SpGA2022_004948	0	0	0	14	0	0	4	0	0	0	0	0	4	14
SpGA2022_004949	0	0	0	11	0	2	4	0	0	0	0	0	1	9
SpGA2022_004957	0	0	0	17	0	0	1	0	0	0	0	0	0	7
SpGA2022_004976	0	0	0	8	0	26	5	0	0	1	0	0	2	5
SpGA2022_004977	0	0	0	13	0	5	0	0	0	0	0	0	0	7
SpGA2022_014363	0	0	0	9	0	14	4	0	0	0	0	0	1	26
SpGA2022_004983	0	0	0	9	0	1	0	0	0	0	0	0	4	1
SpGA2022_004984	0	0	0	4	0	0	3	0	0	0	0	0	0	13
SpGA2022_004985	0	0	0	9	0	39	7	0	0	0	0	0	3	9
SpGA2022_004986	0	0	0	2	0	6	5	0	0	0	0	0	1	2
SpGA2022_004987	0	0	0	5	0	4	2	0	0	0	0	0	1	4
SpGA2022_004994	0	0	0	5	0	1	2	0	0	0	0	0	1	15
SpGA2022_004999	0	0	0	18	0	2	2	0	0	0	0	0	1	6
SpGA2022_005000	0	0	0	12	0	1	2	0	0	0	0	0	4	17
SpGA2022_005010	0	0	0	2	0	0	1	0	0	0	0	0	1	12
SpGA2022_005011	0	0	0	2	0	1	0	0	0	0	0	0	0	8
SpGA2022_005014	0	0	0	3	0	0	3	0	0	0	0	0	1	11
SpGA2022_005015	0	0	0	10	0	2	1	0	0	0	1	0	0	5
SpGA2022_005017	0	0	0	8	0	0	4	0	0	0	0	0	2	8
SpGA2022_005020	0	0	0	5	0	2	1	0	0	0	0	0	4	6
SpGA2022_005022	0	0	0	4	0	0	10	0	0	0	0	0	6	7
SpGA2022_011569	0	0	0	1	0	24	2	0	0	0	0	0	1	29
SpGA2022_005025	0	0	0	5	0	7	1	0	0	0	0	0	0	5
SpGA2022_005039	0	0	0	10	0	56	7	0	0	1	0	0	10	10
SpGA2022_005042	0	0	0	17	0	4	5	0	0	0	0	0	7	19
SpGA2022_005043	0	0	0	22	0	30	3	0	0	0	0	0	3	8
SpGA2022_005053	0	0	0	11	0	2	3	0	0	0	0	0	2	20
SpGA2022_005054	0	0	0	5	0	0	5	0	0	0	0	0	0	7
SpGA2022_005057	0	0	0	13	0	7	4	0	1	0	0	0	2	7
SpGA2022_005060	0	0	0	37	0	48	13	0	0	0	0	0	11	22
SpGA2022_014371	0	0	0	9	0	12	0	0	0	0	0	0	1	4
SpGA2022_005064	0	0	0	8	0	7	9	0	0	0	0	0	2	22
SpGA2022_005066	0	0	0	3	0	0	1	0	0	0	0	0	1	0
SpGA2022_005068	0	0	0	5	0	2	6	0	0	0	0	0	2	13
SpGA2022_005070	0	0	0	24	0	1	4	0	0	0	0	0	7	14
SpGA2022_005081	0	0	0	2	0	11	7	0	0	0	0	0	0	10
SpGA2022_014373	0	0	0	10	0	0	4	0	0	0	0	0	0	7
SpGA2022_005088	0	0	0	4	0	3	1	0	0	0	0	0	1	7
SpGA2022_005089	0	0	0	7	0	2	0	0	0	0	0	0	2	10
SpGA2022_005090	0	0	0	14	0	7	1	0	0	0	0	0	0	7
SpGA2022_005092	0	0	0	19	0	0	1	0	0	0	0	0	0	13
SpGA2022_005095	0	0	0	7	0	1	0	0	0	0	0	0	0	8
SpGA2022_005098	0	0	0	21	0	2	5	0	0	0	0	0	0	12
SpGA2022_005102	0	0	0	6	0	2	1	0	0	0	0	0	0	15
SpGA2022_005109	0	0	0	13	0	7	5	0	0	1	0	0	0	5
SpGA2022_005111	0	0	0	10	0	1	2	0	0	0	0	0	1	11
SpGA2022_005122	0	0	0	4	0	24	2	0	0	0	0	0	0	7
SpGA2022_005124	0	0	0	12	0	7	4	0	0	0	0	0	2	37
SpGA2022_005126	0	0	0	8	0	0	4	0	0	0	0	0	1	21
SpGA2022_014377	0	0	0	12	0	1	3	0	0	0	0	0	1	6
SpGA2022_005145	0	0	0	8	0	4	0	0	0	0	0	0	2	7
SpGA2022_005156	0	0	0	11	0	2	4	0	0	0	0	0	3	16
SpGA2022_005158	0	0	0	2	0	1	0	0	0	0	0	0	0	7
SpGA2022_005159	0	0	0	7	0	2	3	0	0	0	0	0	3	2
SpGA2022_005160	0	0	0	8	0	0	2	0	0	0	0	0	1	1
SpGA2022_014379	0	0	0	5	0	5	2	0	0	0	0	0	0	8
SpGA2022_005169	0	0	0	14	0	1	2	0	0	0	0	0	0	11
SpGA2022_014381	0	0	0	8	0	3	0	0	0	0	0	0	0	8
SpGA2022_005200	0	0	0	5	0	0	4	0	0	0	0	0	2	9
SpGA2022_005202	0	0	0	17	0	16	3	0	0	0	0	0	6	28
SpGA2022_005203	0	0	0	11	0	0	5	0	0	0	0	0	4	17
SpGA2022_014382	0	0	0	10	0	13	1	0	0	0	0	0	0	9
SpGA2022_005207	0	0	0	16	0	2	1	0	0	0	0	0	1	10
SpGA2022_005209	0	0	0	6	0	5	5	0	0	0	0	0	0	6
SpGA2022_005222	0	0	0	23	0	0	2	0	0	0	0	0	3	0
SpGA2022_005228	0	0	0	9	0	9	0	0	0	0	0	0	1	20
SpGA2022_005230	0	0	0	17	0	5	2	0	0	0	0	0	0	5
SpGA2022_005233	0	0	0	9	0	6	4	0	0	0	0	0	1	9
SpGA2022_005234	0	0	0	7	0	0	2	0	0	0	0	0	1	5
SpGA2022_005235	0	0	0	5	0	17	2	0	0	0	0	0	2	9
SpGA2022_005238	0	0	0	12	0	0	2	0	0	0	0	0	2	3
SpGA2022_005241	0	0	0	9	0	5	0	0	0	0	0	0	0	6
SpGA2022_014388	0	0	0	9	0	1	0	0	0	0	0	0	3	5
SpGA2022_005263	0	0	0	21	0	0	10	0	0	0	0	0	6	19
SpGA2022_005266	0	0	0	13	0	65	3	0	0	0	0	0	7	19
SpGA2022_005267	0	0	0	3	0	2	1	0	0	0	0	0	0	4
SpGA2022_005271	0	0	0	6	0	35	2	0	0	0	0	0	3	20
SpGA2022_011572	0	0	0	17	0	16	6	0	0	0	0	0	0	3
SpGA2022_005278	0	0	0	21	0	31	3	0	0	0	0	0	1	26
SpGA2022_005282	0	0	0	15	0	87	4	0	0	1	0	0	2	22
SpGA2022_005284	0	0	0	10	0	2	2	0	0	0	0	0	2	10
SpGA2022_005289	0	0	0	15	0	0	4	0	0	0	0	0	1	9
SpGA2022_005297	0	0	0	14	0	82	2	0	0	0	0	0	0	0
SpGA2022_005298	0	0	0	12	0	90	2	0	0	0	0	0	2	8
SpGA2022_005301	0	0	0	7	0	1	1	0	0	0	0	0	2	16
SpGA2022_005305	0	0	0	35	0	104	2	0	0	0	0	0	0	66
SpGA2022_005316	0	0	0	14	0	1	1	0	0	0	0	0	1	18
SpGA2022_005321	0	0	0	14	0	6	2	0	0	0	0	0	1	22
SpGA2022_005322	0	0	0	14	0	16	1	0	0	0	0	1	1	11
SpGA2022_005324	0	0	0	30	0	11	2	0	0	0	0	0	0	20
SpGA2022_005327	0	0	0	10	0	0	1	0	0	0	0	0	3	13
SpGA2022_005342	0	0	0	42	0	0	7	0	0	0	0	0	1	11
SpGA2022_005353	0	0	0	13	0	2	0	0	0	0	0	0	0	4
SpGA2022_014400	0	0	0	10	0	12	0	0	0	0	0	0	1	11
SpGA2022_005361	4	0	1	97	0	30	1	0	0	0	0	0	1	16
SpGA2022_005363	0	0	0	37	0	5	2	0	0	0	1	0	1	9
SpGA2022_005365	0	0	0	23	0	2	1	0	0	0	0	0	1	59
SpGA2022_005377	0	0	0	3	0	8	1	0	0	0	0	0	0	20
SpGA2022_005380	0	0	0	16	0	18	1	0	0	0	0	0	1	19
SpGA2022_005382	0	0	0	7	0	1	2	0	0	0	0	0	2	22
SpGA2022_011381	0	0	0	10	0	3	3	0	0	0	0	0	2	14
SpGA2022_005387	2	0	0	10	0	11	9	0	0	1	0	0	6	19
SpGA2022_005389	0	0	0	31	0	13	6	0	0	0	0	0	6	13
SpGA2022_005391	15	0	0	24	0	196	10	0	0	0	0	0	14	0
SpGA2022_005393	0	0	0	68	0	19	9	0	0	0	0	0	5	10
SpGA2022_014407	0	0	0	12	0	4	1	0	0	0	0	0	2	29
SpGA2022_005397	0	0	0	18	0	2	5	0	0	0	0	0	3	3
SpGA2022_005404	0	0	0	4	0	40	2	0	0	0	0	0	2	1
SpGA2022_014408	0	0	0	24	0	0	3	0	0	0	0	0	1	18
SpGA2022_017069	0	0	0	10	0	40	0	0	0	0	0	0	2	23
SpGA2022_017074	0	0	0	8	0	0	0	0	0	0	0	0	0	1
SpGA2022_017075	0	0	0	8	0	2	1	0	0	0	0	0	2	1
SpGA2022_017085	0	0	0	24	0	6	4	0	0	0	0	0	0	14
SpGA2022_017093	0	0	0	0	0	4	3	0	0	0	0	0	1	74
SpGA2022_017096	0	0	0	43	0	76	5	0	0	1	0	0	2	73
SpGA2022_017097	0	0	0	9	0	29	9	0	0	0	0	0	4	74
SpGA2022_017102	1	0	1	9	0	43	3	0	0	0	0	0	0	14
SpGA2022_017104	0	0	0	8	0	9	3	0	0	1	0	0	2	11
SpGA2022_017112	0	0	0	22	0	1	0	0	0	0	0	0	0	13
SpGA2022_017119	0	0	0	24	0	258	3	0	0	0	0	0	3	25
SpGA2022_017121	0	0	0	15	0	0	1	0	0	0	0	0	1	14
SpGA2022_017127	0	0	0	2	0	12	2	0	0	0	0	0	1	11
SpGA2022_017128	0	0	0	13	0	1	1	0	0	0	0	0	0	10
SpGA2022_017130	0	0	0	1	0	19	1	0	0	0	0	0	1	11
SpGA2022_017136	0	0	0	17	0	1	0	0	0	0	0	0	0	13
SpGA2022_017137	0	0	0	9	0	1	2	0	0	0	0	0	2	11
SpGA2022_017138	0	0	0	10	0	1	3	0	0	0	0	0	3	9
SpGA2022_011576	0	0	0	22	0	13	3	0	0	0	0	0	2	3
SpGA2022_017162	0	0	0	23	0	6	4	0	0	0	0	0	5	10
SpGA2022_017170	0	0	0	14	0	1	2	0	0	0	0	0	3	8
SpGA2022_017187	0	0	0	3	0	41	4	0	0	0	0	0	6	5
SpGA2022_017193	0	0	0	5	0	0	0	0	0	0	0	0	0	9
SpGA2022_017195	0	0	0	11	0	2	3	0	0	0	0	0	2	15
SpGA2022_017198	0	0	0	11	0	6	3	0	0	0	0	0	3	8
SpGA2022_017205	0	0	0	5	0	25	2	0	0	1	0	0	1	2
SpGA2022_017209	0	0	0	7	0	0	2	0	0	0	0	0	0	21
SpGA2022_017215	0	0	0	10	0	4	1	0	0	0	0	0	0	7
SpGA2022_017217	0	0	0	10	0	0	0	0	0	0	0	0	0	2
SpGA2022_014431	0	0	0	7	0	12	2	0	0	0	0	0	1	20
SpGA2022_017227	0	0	0	20	0	24	0	0	0	0	0	0	1	2
SpGA2022_017230	0	0	0	10	0	1	3	0	0	0	0	0	0	5
SpGA2022_017236	0	0	0	4	0	1	5	0	0	0	0	0	1	9
SpGA2022_017237	0	0	0	9	0	27	0	0	0	1	0	0	0	10
SpGA2022_017243	0	0	0	20	0	0	2	0	0	0	0	0	1	8
SpGA2022_017247	0	0	0	9	0	0	0	0	0	0	0	0	0	11
SpGA2022_017249	0	0	0	5	0	0	0	0	0	0	0	0	0	5
SpGA2022_014438	0	0	0	9	0	19	5	0	0	0	0	0	16	10
SpGA2022_017255	0	0	0	9	0	7	7	0	0	0	0	0	1	15
SpGA2022_017275	0	0	0	10	0	2	4	0	0	0	0	0	3	10
SpGA2022_017276	0	0	0	11	0	0	2	0	0	0	0	0	0	12
SpGA2022_017283	0	0	0	11	0	5	2	0	0	0	0	0	2	13
SpGA2022_017290	0	0	0	9	0	13	10	0	0	0	0	0	5	15
SpGA2022_017308	0	0	0	10	0	1	2	0	0	0	0	0	0	10
SpGA2022_017311	0	0	0	11	0	1	0	0	0	0	0	0	0	11
SpGA2022_017313	0	0	0	7	0	0	4	0	0	0	0	0	3	10
SpGA2022_017316	3	0	0	11	0	46	1	0	0	0	0	0	2	14
SpGA2022_017326	0	0	0	9	0	4	1	0	0	0	0	0	0	2
SpGA2022_017332	0	0	0	21	0	9	13	0	0	0	0	0	5	9
SpGA2022_017336	0	0	0	9	0	7	0	0	0	0	0	0	0	7
SpGA2022_017338	4	0	0	11	0	7	2	0	0	0	0	0	4	12
SpGA2022_014454	0	0	0	34	0	3	6	0	0	0	0	0	1	9
SpGA2022_017345	0	0	0	6	0	0	0	0	0	0	0	0	1	7
SpGA2022_017351	0	0	0	13	0	15	1	0	0	0	0	0	1	13
SpGA2022_017353	0	0	0	31	0	15	3	0	0	0	0	0	3	0
SpGA2022_017354	0	0	0	25	0	10	0	0	0	0	0	0	1	12
SpGA2022_017355	0	0	0	63	0	48	19	0	0	0	0	0	3	18
SpGA2022_017356	0	0	0	68	0	20	4	0	1	0	0	0	0	76
SpGA2022_017366	0	0	0	8	0	13	0	0	0	0	0	0	0	15
SpGA2022_017377	0	0	0	7	0	0	2	0	0	0	0	0	2	8
SpGA2022_017393	0	0	0	48	0	12	4	0	0	0	0	0	4	1
SpGA2022_014458	0	0	0	7	0	7	2	0	0	0	0	0	2	12
SpGA2022_014460	0	0	0	5	0	13	1	0	0	0	0	0	0	5
SpGA2022_017435	0	0	0	8	0	27	7	0	0	0	0	0	1	20
SpGA2022_017436	0	0	0	12	0	22	2	0	0	0	0	0	4	21
SpGA2022_017437	0	0	0	4	0	15	3	0	0	0	0	0	1	17
SpGA2022_017440	0	0	0	7	0	1	1	0	0	0	0	0	0	6
SpGA2022_017444	0	0	0	15	0	0	1	0	0	0	0	0	0	20
SpGA2022_017445	0	0	0	13	0	2	3	0	0	0	0	0	3	11
SpGA2022_017448	0	0	0	10	0	52	11	0	0	0	0	0	4	23
SpGA2022_014463	0	0	0	17	0	3	0	0	0	0	0	0	3	6
SpGA2022_017452	0	0	0	0	0	2	0	0	0	0	0	0	0	17
SpGA2022_017454	0	0	0	6	0	15	0	0	0	0	0	0	2	103
SpGA2022_017458	0	0	0	21	0	17	0	0	0	0	0	0	0	28
SpGA2022_017463	0	0	0	6	0	17	0	0	0	0	0	0	1	8
SpGA2022_017466	0	0	0	11	0	12	3	0	0	0	0	0	1	12
SpGA2022_017467	0	0	0	15	0	32	3	0	0	0	0	0	3	13
SpGA2022_017484	0	0	0	7	0	25	5	0	0	0	0	0	4	9
SpGA2022_017485	0	0	0	11	0	11	2	0	0	0	0	0	2	5
SpGA2022_017488	0	0	0	76	0	28	2	0	0	0	0	1	5	69
SpGA2022_017492	0	0	0	0	0	8	1	0	0	1	0	0	1	17
SpGA2022_017495	0	0	0	9	0	9	0	0	0	0	0	0	1	5
SpGA2022_014468	0	0	0	13	0	1	1	0	0	0	0	0	0	4
SpGA2022_017497	0	0	0	12	0	72	2	0	0	0	0	0	1	10
SpGA2022_017502	0	0	0	11	0	8	1	0	0	0	0	0	0	8
SpGA2022_017513	0	0	0	22	0	7	0	0	0	0	0	0	1	0
SpGA2022_017527	0	0	5	7	0	7	6	0	0	0	0	0	5	10
SpGA2022_017529	0	0	0	0	0	93	15	0	0	0	0	0	12	23
SpGA2022_014473	0	0	0	50	0	4	30	0	0	1	0	0	23	74
SpGA2022_017545	0	0	0	0	0	2	2	0	0	0	0	0	1	11
SpGA2022_017548	0	0	0	10	0	0	0	0	0	0	0	0	4	14
SpGA2022_017549	0	0	0	8	0	14	3	0	0	0	0	0	3	0
SpGA2022_017550	0	0	0	17	0	4	5	0	0	0	0	0	2	1
SpGA2022_017556	0	0	0	12	0	0	2	0	0	0	0	0	5	10
SpGA2022_017561	0	0	0	27	0	0	1	0	0	0	0	0	1	1
SpGA2022_017562	0	0	0	25	0	2	0	0	0	0	0	1	3	16
SpGA2022_017566	0	0	0	12	0	5	1	0	0	0	0	0	0	14
SpGA2022_017575	0	0	0	87	0	18	12	0	0	0	1	0	7	87
SpGA2022_017580	0	0	0	43	0	0	29	0	0	0	0	0	37	12
SpGA2022_017582	0	0	0	14	0	4	2	0	0	0	0	0	1	13
SpGA2022_017584	0	0	0	4	0	14	2	0	0	0	0	0	0	7
SpGA2022_017588	0	0	0	23	0	1	0	0	0	0	0	0	0	13
SpGA2022_017593	0	0	0	6	0	44	2	0	0	0	0	0	1	22
SpGA2022_017596	0	0	0	29	0	4	5	0	0	0	0	0	1	0
SpGA2022_017600	0	0	0	9	0	7	0	0	0	0	0	0	1	16
SpGA2022_017601	0	0	0	7	0	15	2	0	0	0	0	0	3	5
SpGA2022_017611	0	0	0	9	0	52	0	0	0	0	0	0	1	37
SpGA2022_014478	0	0	0	8	0	1	0	0	0	0	0	0	0	9
SpGA2022_017619	0	0	0	13	0	7	1	0	0	0	0	0	1	6
SpGA2022_017628	0	0	0	8	0	2	0	0	0	0	0	0	0	5
SpGA2022_017632	0	0	0	10	0	4	3	0	0	0	0	0	2	7
SpGA2022_017638	0	0	0	7	0	2	0	0	0	0	0	0	0	7
SpGA2022_017644	0	0	0	13	0	6	5	0	0	0	0	0	3	21
SpGA2022_017648	0	0	2	3	0	4	0	0	0	0	0	0	1	10
SpGA2022_017650	0	0	0	6	0	1	2	0	0	0	0	0	1	10
SpGA2022_017653	0	0	0	68	0	28	5	0	0	0	0	0	0	10
SpGA2022_017660	0	0	0	8	0	10	4	0	0	0	0	0	1	11
SpGA2022_017664	0	0	0	12	0	4	0	0	0	0	0	0	0	8
SpGA2022_017668	0	0	0	7	0	0	4	0	0	1	0	0	1	4
SpGA2022_017669	0	0	0	9	0	3	2	0	0	0	0	0	1	4
SpGA2022_017674	0	0	0	10	0	3	0	0	0	0	0	0	1	7
SpGA2022_017675	0	0	0	9	0	0	5	0	0	0	0	0	2	10
[truncated: 18,549 more rows]
