# Supplementary material for: Population genomics and epigenomics of Spirodela polyrhiza provide insights into the evolution of facultative asexuality
Source: Commun Biol. 2024 May 16;7:581. doi: 10.1038/s42003-024-06266-7 (PMC11099151; doi:10.1038/s42003-024-06266-7)
Supplement: Supplementary file 4 — Supplementary Data 1-12 [file 42003_2024_6266_MOESM4_ESM.zip › Supplementary_data/Supplementary_Data_5.xlsx]

## Sheet: INDEL_randomize_genes
Orthogroup/Gene_family	Gene_number	Fraction_of_geneset_overlap_with_variations	Fraction_of_all_genes_overlap_with_variations	P_Value	Z_Score	FDR	Functional annotation	Reference	Note
Antiporter_Superfamily	32	0.00397906	0.00263422	0.00019996	4.6213	0.00162825	The Antiporter Superfamily in Arabidopsis thaliana is involved in various physiological processes, particularly in ion homeostasis and stress responses.	Ye, C., Yang, X., Xia, X., & Yin, W. Comparative analysis of cation/proton antiporter superfamily in plants. Gene 521, 245-51 (2013). DOI: 10.1016/j.gene.2013.03.104
C3H_Transcription_Factor_Family	91	0.00315269	0.00263422	0.00019996	3.8227	0.00162825	Protein of unknown function		Enriched with both INDELs and SVs
Cytoplasmic_ribosomal_protein_gene_family	142	0.00320203	0.00263422	0.00019996	4.3802	0.00162825	The Cytoplasmic Ribosomal Protein Gene Family in Arabidopsis thaliana is involved in various essential cellular processes, particularly in protein synthesis.	Carroll, A. J. The Arabidopsis Cytosolic Ribosomal Proteome: From form to Function. Front. Plant Sci. 4 (2013). DOI: 10.3389/fpls.2013.00032
OG0000096	27	0.0051264	0.00263422	0.00019996	5.9873	0.00162825	The LRR receptor-like serine/threonine-protein kinase genes have been identified to play various roles in plant growth, morphogenesis, and stress responses	Mitra, S. et al. An autophosphorylation site database for leucine-rich repeat receptor-like kinases in Arabidopsis thaliana. Plant J. 82, 1042-60 (2015). DOI: 10.1111/tpj.12863	Enriched with both INDELs and SVs
OG0000315	16	0.00986421	0.00263422	0.00019996	7.8322	0.00162825	Protein of unknown function		Enriched with both INDELs and SVs
OG0000341	14	0.00962347	0.00263422	0.00019996	9.5934	0.00162825	The RPP8/13 (Resistance to Peronospora parasitica 8/13) genes primarily known for their roles in disease resistance in Arabidopsis thaliana	McDowell, J. et al. Intragenic Recombination and Diversifying Selection Contribute to the Evolution of Downy Mildew Resistance at the RPP8 Locus of Arabidopsis. Plant Cell 10, 1861-1874 (1998). DOI: 10.1105/tpc.10.11.1861	Enriched with both INDELs and SVs
Receptor_kinase_like_protein_family	137	0.00377882	0.00263422	0.00019996	8.0536	0.00162825	The receptor kinase-like protein family in Arabidopsis thaliana is involved in a wide range of functions, including developmental processes, disease resistance, and stress responses.	Ward, J. Identification of novel families of membrane proteins from the model plant Arabidopsis thaliana. Bioinformatics 17, 560-563 (2001).;Agha, M. A. et al. Expression of Plant Receptor Kinases in E. coli. Methods Mol. Biol. 1621, 3-20 (2017). DOI: 10.1007/978-1-4939-7063-6_1	Enriched with both INDELs and SVs
AAAP_family	28	0.00423796	0.00263422	0.00059988	3.9101	0.00379924	The AAAP (Amino Acid/Auxin Permease) family in Arabidopsis thaliana is involved in various physiological processes, particularly in amino acid transport and stress responses.	Liu, H. et al. Genome-Wide analysis of the AAAP gene family in moso bamboo (Phyllostachys edulis). BMC Plant Biol. 17 (2017). DOI: 10.1186/s12870-017-0980-z	Enriched with both INDELs and SVs
MADS_Transcription_Factor_Family	38	0.00412935	0.00263422	0.00059988	4.6232	0.00379924	The MADS-box gene family in Arabidopsis thaliana plays a crucial role in various aspects of plant development and physiology, especially flower development.	Purugganan, M. et al. Molecular evolution of flower development: diversification of the plant MADS-box regulatory gene family. Genetics 140, 345-56 (1995).	Enriched with both INDELs and SVs
OG0000127	30	0.0040475	0.00263422	0.00139972	3.8803	0.0079784	The G-type lectin S-receptor-like serine/threonine-protein kinase gene family is involved in various functions in plants, including cell-to-cell communication, development, seed germination and stress response.	Sun, X. et al. GsSRK, a G-type lectin S-receptor-like serine/threonine protein kinase, is a positive regulator of plant tolerance to salt stress. J. Plant Physiol. 170, 505-515 (2013). DOI: 10.1016/j.jplph.2012.11.017	Enriched with both INDELs and SVs
SNARE_Transcription_Factor_Family	40	0.0032336	0.00263422	0.0029994	3.2328	0.0155423	The SNARE (Soluble N-ethylmaleimide-sensitive factor Attachment protein REceptor) Transcription Factor Family in Arabidopsis thaliana is involved in various physiological processes, particularly in vesicular trafficking and plant development.	Liu, L. et al. The MCTP-SNARE Complex Regulates Florigen Transport in Arabidopsis. The Plant Cell 31, 2475-2490 (2019). DOI: 10.1105/tpc.18.00960
Core_Cell_Cycle_Genes	30	0.00369576	0.00263422	0.00339932	3.5789	0.0161468	The Core Cell Cycle Genes in Arabidopsis thaliana are involved in various essential cellular processes, particularly in cell division, differentiation, and endoreduplication.	Menges, M. et al. Global analysis of the core cell cycle regulators of Arabidopsis identifies novel genes. The Plant Journal 41, 546-566 (2005). DOI: 10.1111/J.1365-313X.2004.02319.X
Organic_Solute_Cotransporters	140	0.00271618	0.00263422	0.00459908	2.8157	0.0201652	The Organic Solute Cotransporters in Arabidopsis thaliana play crucial roles in various physiological processes, particularly in solute transport and plant development.	Aubry, E. et al. Lateral Transport of Organic and Inorganic Solutes. Plants 8 (2019). DOI: 10.3390/plants8010020
Nucleobase_ascorbate_transporters_NAT_family	11	0.00413148	0.00263422	0.004999	3.2105	0.0203531	The Nucleobase Ascorbate Transporters (NAT) family in Arabidopsis thaliana is involved in various physiological processes, particularly in the transport of nucleobases and ascorbate.	Gournas, C., Papageorgiou, I., & Diallinas, G. The nucleobase-ascorbate transporter (NAT) family: genomics, evolution, structure-function relationships and physiological role. Molecular bioSystems 4, 404-16 (2008). DOI: 10.1039/b719777b
Protocadherin_and_SNARE_Family	10	0.0041559	0.00263422	0.00619876	3.1335	0.0235553	The Protocadherin and SNARE (Soluble N-ethylmaleimide-sensitive factor Attachment protein REceptor) families in Arabidopsis thaliana are involved in various physiological processes, particularly in vesicular trafficking, plant development, and immune responses.	Liu, L. et al. The MCTP-SNARE Complex Regulates Florigen Transport in Arabidopsis. The Plant Cell 31, 2475-2490 (2019). DOI: 10.1105/tpc.18.00960
AP2_EREBP_Transcription_Factor_Family	52	0.00327715	0.00263422	0.0117976	2.6474	0.0389922	The AP2/EREBP Transcription Factor Family in Arabidopsis thaliana is involved in a wide range of biological processes, including environmental signal integration, stress responses, development, and flowering.	The AP2 domain of APETALA2 defines a large new family of DNA binding proteins in Arabidopsis. Proceedings of the National Academy of Sciences of the United States of America 94, 7076-81 (1997). DOI: 10.1073/PNAS.94.13.7076
OG0000119	30	0.0038518	0.00263422	0.0121976	2.7903	0.0389922	Protein of unknown function
Class_III_peroxidase	27	0.00353961	0.00263422	0.0125975	2.5724	0.0389922	Class III peroxidases in Arabidopsis thaliana are involved in a range of physiological processes, including detoxification, lignin biosynthesis, and stress response.	Tognolli, M., Penel, C., Greppin, H., & Simon, P. Analysis and expression of the class III peroxidase large gene family in Arabidopsis thaliana. Gene 288, 129-138 (2002). DOI: 10.1016/S0378-1119(02)00465-1	Enriched with both INDELs and SVs
Glycoside_Hydrolase_Gene_Families	162	0.00239913	0.00263422	0.0129974	2.4196	0.0389922	The Glycoside Hydrolase Gene Families in Arabidopsis thaliana are involved in a range of biological processes, including polysaccharide degradation, plant development, and stress response.	Xu, Z. et al. Functional genomic analysis of Arabidopsis thaliana glycoside hydrolase family 1. Plant Mol. Biol. 55, 343-367 (2004). DOI: 10.1007/s11103-004-0790-1	Enriched with both INDELs and SVs
Inorganic_Solute_Cotransporters	47	0.0028221	0.00263422	0.0277944	2.1015	0.0792142
C2H2_Transcription_Factor_Family	103	0.00251077	0.00263422	0.0361928	1.816	0.0982375
Sulfurtransferasese_Rhodanese_Family	14	0.00336563	0.00263422	0.0389922	2.0685	0.0992551
WRKY_Transcription_Factor_Family	38	0.00265985	0.00263422	0.0405919	1.9102	0.0992551
Primary_Pumps_ATPases_Transcription_Factor_Family	46	0.00234756	0.00263422	0.0417916	1.7729	0.0992551
OG0000153	10	0.00380778	0.00263422	0.0465907	1.934	0.106227
OG0000465	10	0.00359585	0.00263422	0.0505899	1.8766	0.110909
OG0000430	13	0.00394391	0.00263422	0.0573885	1.7459	0.116827
Single_gene_encoded_CBPs	10	0.00338018	0.00263422	0.0573885	1.7025	0.116827
MIP_family	22	0.00322209	0.00263422	0.0625875	1.667	0.123017
bZIP_Transcription_Factor_Family	42	0.00265477	0.00263422	0.0709858	1.5397	0.134873
Calcium_Dependent_Protein_Kinase	18	0.00283901	0.00263422	0.0881824	1.4029	0.157075
CDPKs	18	0.00283901	0.00263422	0.0881824	1.4029	0.157075
Chloroplast_and_Mitochondria_gene_families	39	0.00275643	0.00263422	0.0921816	1.3903	0.159223
Aquaporin_Families	19	0.00306753	0.00263422	0.102579	1.3034	0.171971
G2_like_Transcription_Factor_Family	24	0.00279144	0.00263422	0.112977	1.288	0.181414
OG0000402	15	0.00312085	0.00263422	0.114577	1.2147	0.181414
OG0000464	10	0.00296414	0.00263422	0.140572	1.2032	0.207205
CNGCs	13	0.00252918	0.00263422	0.141372	1.0509	0.207205
OG0000313	11	0.00309265	0.00263422	0.141772	1.0495	0.207205
C2C2_Transcription_Factor_Family	52	0.00258528	0.00263422	0.169366	0.9278	0.241347
OG0000490	10	0.00289881	0.00263422	0.187762	0.8224	0.257376
SBP_Transcription_Factor_Family	11	0.00269751	0.00263422	0.194161	0.8281	0.257376
Superfamily_of_zinc_coordinating_DNA_binding_proteins	11	0.00269751	0.00263422	0.194161	0.8281	0.257376
AGC_Family	13	0.00243844	0.00263422	0.222955	0.7058	0.288829
GRAS_Transcription_Factor_Family	16	0.00253758	0.00263422	0.270546	0.544	0.342691
Carbohydrate_Esterase_Gene_Families	31	0.00234889	0.00263422	0.285343	0.5008	0.352844
Kinesins	39	0.00215531	0.00263422	0.290942	0.5343	0.352844
Aldehyde_Dehydrogenase_Superfamily	11	0.00234266	0.00263422	0.29854	0.4497	0.354517
Homeobox_Transcription_Factor_Family	48	0.00221729	0.00263422	0.358128	0.33	0.416473
Cytochrome_Transcription_Factor_Family	66	0.00224516	0.00263422	0.365327	0.3056	0.416473
Dof_family	19	0.00238007	0.00263422	0.372925	0.177	0.416799
MAP_Kinase_Transcription_Factor_Family	63	0.00205131	0.00263422	0.396921	0.22	0.435086
OG0000484	11	0.00268927	0.00263422	0.413317	0.0619	0.442112
AS2_family	18	0.00216108	0.00263422	0.427714	0.0935	0.442112
Lateral_Organ_Boundaries_Gene_Family	18	0.00216108	0.00263422	0.427714	0.0935	0.442112
Core_DNA_replication_machinery	42	0.00206877	0.00263422	0.440512	0.0932	0.442112
Lipid_Metabolism_Gene_Families	64	0.002154	0.00263422	0.442112	0.0883	0.442112
ARF_Transcription_Factor_Family	13	0.00189767	0.00263422	0.405319	-0.3303	NA
CBL_interacting_serione_threonine_Protein_Kinases_AtCIPKs	16	0.00156998	0.00263422	0.189762	-0.8772	NA
CCAAT_Transcription_Factor_Familyd	17	0.00184546	0.00263422	0.379724	-0.425	NA
EXO70_exocyst_subunit_family	16	0.00203713	0.00263422	0.5025	-0.1026	NA
Glutathione_S_transferase_Family	15	0.00120151	0.00263422	0.0957808	-1.1864	NA
Histidine_Kinase_Transcription_Factor_Family	13	0.00179579	0.00263422	0.361328	-0.4531	NA
HSP_Transcription_Factor_Familyd	17	0.00199371	0.00263422	0.4977	-0.157	NA
IDZ_Gene_Family	14	0.00158372	0.00263422	0.259348	-0.6965	NA
Ion_Channel_Families	37	0.00199857	0.00263422	0.514097	-0.0137	NA
IQD_Protein_Family	14	0.00157597	0.00263422	0.255749	-0.7384	NA
Monosaccharide_transporter_like_gene_family	22	0.00148427	0.00263422	0.0817836	-1.2838	NA
MYB_Transcription_Factor_Family	56	0.00172271	0.00263422	0.15057	-1.0303	NA
NAC_Transcription_Factor_Family	34	0.00188076	0.00263422	0.346131	-0.476	NA
Nodulin_like_protein_family	26	0.00213066	0.00263422	0.516097	-0.0592	NA
OG0000213	21	0.00203985	0.00263422	0.469706	-0.1895	NA
OG0000246	12	0.00156846	0.00263422	0.325335	-0.5781	NA
OG0000262	15	0.00218951	0.00263422	0.5013	-0.1438	NA
OG0000296	10	0.00149286	0.00263422	0.242152	-0.7694	NA
OG0000339	15	0.00116515	0.00263422	0.0461908	-1.4405	NA
OG0000580	10	0.00123067	0.00263422	0.0969806	-1.1789	NA
OG0000726	11	0.000990078	0.00263422	0.044991	-1.3864	NA
Phosphoribosyltransferases_PRT	11	0.00178162	0.00263422	0.386123	-0.425	NA
Plant_U_box_protein_PUB	35	0.00167375	0.00263422	0.162168	-0.9744	NA
Polysaccharide_Lyase_Gene_Families	11	0.00194493	0.00263422	0.486903	-0.1688	NA
Protein_tyrosine_phosphatase_PTP_family	19	0.00207227	0.00263422	0.536893	-0.0232	NA
Subtilisin_like_Serine_Proteases	28	0.00197317	0.00263422	0.426115	-0.2502	NA
TCP_transcription_factor_family	15	0.00146119	0.00263422	0.220556	-0.8253	NA
Trehalose_Biosynthesis_Gene_Families	12	0.00118947	0.00263422	0.0669866	-1.3168	NA

## Sheet: SV_randomize_genes
Orthogroup/Gene_family	Gene_number	Fraction_of_geneset_overlap_with_variations	Fraction_of_all_genes_overlap_with_variations	P_Value	Z_Score	FDR	Functional annotation	Reference	Note
OG0000096	27	0.372874	0.0348927	0.00019996	20.8346	0.00105693	The LRR receptor-like serine/threonine-protein kinase genes have been identified to play various roles in plant growth, morphogenesis, and stress responses	Mitra, S. et al. An autophosphorylation site database for leucine-rich repeat receptor-like kinases in Arabidopsis thaliana. Plant J. 82, 1042-60 (2015). DOI: 10.1111/tpj.12863	Enriched with both INDELs and SVs
OG0000127	30	0.23425	0.0348927	0.00019996	12.4013	0.00105693	The G-type lectin S-receptor-like serine/threonine-protein kinase gene family is involved in various functions in plants, including cell-to-cell communication, development, seed germination and stress response.	Sun, X. et al. GsSRK, a G-type lectin S-receptor-like serine/threonine protein kinase, is a positive regulator of plant tolerance to salt stress. J. Plant Physiol. 170, 505-515 (2013). DOI: 10.1016/j.jplph.2012.11.017	Enriched with both INDELs and SVs
OG0000315	16	0.351879	0.0348927	0.00019996	11.4334	0.00105693	Protein of unknown function		Enriched with both INDELs and SVs
OG0000341	14	0.248985	0.0348927	0.00019996	8.6245	0.00105693	The RPP8/13 (Resistance to Peronospora parasitica 8/13) genes primarily known for their roles in disease resistance in Arabidopsis thaliana	McDowell, J. et al. Intragenic Recombination and Diversifying Selection Contribute to the Evolution of Downy Mildew Resistance at the RPP8 Locus of Arabidopsis. Plant Cell 10, 1861-1874 (1998). DOI: 10.1105/tpc.10.11.1861	Enriched with both INDELs and SVs
OG0000402	15	0.419687	0.0348927	0.00019996	15.6943	0.00105693	Similar to AT3G47200, transmembrane protein, putative (DUF247);(source:Araport11)
Receptor_kinase_like_protein_family	137	0.0855369	0.0348927	0.00019996	8.2337	0.00105693	The receptor kinase-like protein family in Arabidopsis thaliana is involved in a wide range of functions, including developmental processes, disease resistance, and stress responses.	Ward, J. Identification of novel families of membrane proteins from the model plant Arabidopsis thaliana. Bioinformatics 17, 560-563 (2001).;Agha, M. A. et al. Expression of Plant Receptor Kinases in E. coli. Methods Mol. Biol. 1621, 3-20 (2017). DOI: 10.1007/978-1-4939-7063-6_1	Enriched with both INDELs and SVs
Subtilisin_like_Serine_Proteases	28	0.25692	0.0348927	0.00019996	15.7187	0.00105693	The Subtilisin-like Serine Proteases family in Arabidopsis thaliana is involved in a variety of biological processes, including organ development, stress response, and plant immunity.	Yamagata, H. et al. Molecular Cloning and Characterization of a cDNA and a Gene for Subtilisin-like Serine Proteases from Rice (Oryza sativa L.) and Arabidopsis thaliana. Biosci. Biotechnol. Biochem. 64, 1947-1957 (2000). DOI: 10.1271/bbb.64.1947
Primary_Pumps_ATPases_Transcription_Factor_Family	46	0.0723155	0.0348927	0.00059988	5.6954	0.00277445	The Primary Pumps ATPases Transcription Factor Family in Arabidopsis thaliana plays a crucial role in various physiological processes, including role in electrochemical gradients or functions as proton pump.	Ward, J. Identification of novel families of membrane proteins from the model plant Arabidopsis thaliana. Bioinformatics 17, 560-563 (2001)
Glycoside_Hydrolase_Gene_Families	162	0.0457061	0.0348927	0.0009998	4.2876	0.00369926	The Glycoside Hydrolase Gene Families in Arabidopsis thaliana are involved in a range of biological processes, including polysaccharide degradation, plant development, and stress response.	Xu, Z. et al. Functional genomic analysis of Arabidopsis thaliana glycoside hydrolase family 1. Plant Mol. Biol. 55, 343-367 (2004). DOI: 10.1007/s11103-004-0790-1	Enriched with both INDELs and SVs
OG0000430	13	0.177971	0.0348927	0.0009998	5.2852	0.00369926	The Protein NRT1/PTR FAMILY in Arabidopsis thaliana is involved in various functions, including nutrient transport, hormone regulation, and shoot architecture and flowering time regulation	Weichert, A. et al. AtPTR4 and AtPTR6 are differentially expressed, tonoplast-localized members of the peptide transporter/nitrate transporter 1 (PTR/NRT1) family. Planta 235, 311-323 (2012). DOI: 10.1007/s00425-011-1508-7
C3H_Transcription_Factor_Family	91	0.0655956	0.0348927	0.00179964	4.4091	0.00605333	Protein of unknown function		Enriched with both INDELs and SVs
MADS_Transcription_Factor_Family	38	0.0850113	0.0348927	0.00219956	4.6256	0.00678198	The MADS-box gene family in Arabidopsis thaliana plays a crucial role in various aspects of plant development and physiology, especially flower development.	Purugganan, M. et al. Molecular evolution of flower development: diversification of the plant MADS-box regulatory gene family. Genetics 140, 345-56 (1995).	Enriched with both INDELs and SVs
CNGCs	13	0.13159	0.0348927	0.0029994	5.442	0.00853675	The Cyclic Nucleotide-Gated Channel (CNGC) family in Arabidopsis thaliana plays a significant role in various physiological processes, including stress response, pathogen defense, and flowering developmental processes	Chin, K. et al. The Arabidopsis Cyclic Nucleotide-Gated Ion Channels AtCNGC2 and AtCNGC4 Work in the Same Signaling Pathway to Regulate Pathogen Defense and Floral Transition. Plant Physiol. 163, 611-624 (2013). DOI: 10.1104/pp.113.225680
OG0000490	10	0.136639	0.0348927	0.004999	4.0001	0.0132116	Similar to ADH2/3: Alcohol dehydrogenase 2/3. The Alcohol Dehydrogenase 2/3 (ADH2/3) in Arabidopsis thaliana is involved in various physiological processes, particularly in response to stress conditions.	Kirch, H. et al. Detailed expression analysis of selected genes of the aldehyde dehydrogenase (ALDH) gene superfamily in Arabidopsis thaliana. Plant Mol. Biol. 57, 315-332 (2005). DOI: 10.1007/s11103-004-7796-6
AAAP_family	28	0.0763536	0.0348927	0.00579884	3.59	0.0143038	The AAAP (Amino Acid/Auxin Permease) family in Arabidopsis thaliana is involved in various physiological processes, particularly in amino acid transport and stress responses.	Liu, H. et al. Genome-Wide analysis of the AAAP gene family in moso bamboo (Phyllostachys edulis). BMC Plant Biol. 17 (2017). DOI: 10.1186/s12870-017-0980-z	enriched with both INDELs and SVs
TCP_transcription_factor_family	15	0.123178	0.0348927	0.00659868	4.1048	0.0152594	The TCP (TEOSINTE BRANCHED1, CYCLOIDEA, and PROLIFERATING CELL FACTORS) transcription factor family in Arabidopsis thaliana is involved in a variety of developmental processes (especially in leaf development) and hormonal signaling pathways.	Koyama, T. et al. Roles of miR319 and TCP Transcription Factors in Leaf Development. Plant Physiol. 175, 874-885 (2017). DOI: 10.1104/pp.17.00732
OG0000464	10	0.0926266	0.0348927	0.00779844	3.586	0.0169731	Receptor-like serine/threonine-protein kinase SD1-7 (Arabidopsis thaliana)
C2H2_Transcription_Factor_Family	103	0.0468169	0.0348927	0.00979804	3.0846	0.0190804	The C2H2 Transcription Factor Family in Arabidopsis thaliana is involved in a variety of biological processes, including plant defense, development, and response to environmental stresses.	Xie, M. et al. The Roles of Arabidopsis C1-2i Subclass of C2H2-type Zinc-Finger Transcription Factors. Genes 10 (2019). DOI: 10.3390/genes10090653
OG0000465	10	0.214928	0.0348927	0.00979804	5.4151	0.0190804	Similar to At5g10770: Aspartyl protease family protein At5g10770 (Arabidopsis thaliana), the Aspartyl protease family protein At5g10770 in Arabidopsis thaliana is identified as a glycoprotein in mature stems and is likely involved in various biological processes, including pollen and ovule development and disease resistence.	Beers, E. et al. The S8 serine, C1A cysteine and A1 aspartic protease families in Arabidopsis. Phytochemistry 65, 43-58 (2004). DOI: 10.1016/J.PHYTOCHEM.2003.09.005
Protein_tyrosine_phosphatase_PTP_family	19	0.0851728	0.0348927	0.0105979	3.7765	0.0196061	The Protein Tyrosine Phosphatase (PTP) family in Arabidopsis thaliana plays crucial roles in various physiological processes, including signaling pathways, stress responses, and plant development.	Tonks, N. Protein tyrosine phosphatases: from genes, to function, to disease. Nat. Rev. Mol. Cell Biol. 7, 833-846 (2006). DOI: 10.1038/nrm2039
OG0000153	10	0.117878	0.0348927	0.0117976	3.3984	0.0207863	Protein of unknown function
MIP_family	22	0.0747072	0.0348927	0.0145971	2.8156	0.0245496	The Major Intrinsic Protein (MIP) family in Arabidopsis thaliana, also known as aquaporins, plays a significant role in various physiological processes, particularly in membrane transport.	Liu, L.-H. & Wirén, N. Identification of members of the MIP family as urea transporters in Arabidopsis thaliana. DOI: 10.1007/0-306-47624-X_11
Ion_Channel_Families	37	0.0598608	0.0348927	0.0177964	3.0689	0.0286291	The Ion Channel Families in Arabidopsis thaliana play crucial roles in various physiological processes, including nutrient uptake, signal transduction, and stress responses.	Hedrich, R. Ion channels in plants. Physiol. Rev. 92, 1777-1811 (2012). DOI: 10.1152/physrev.00038.2011
OG0000339	15	0.0885931	0.0348927	0.0217956	2.9544	0.0336016	Protein of unknown function
OG0000262	15	0.108037	0.0348927	0.0229954	2.9103	0.0340332	Similar to Inhibitor of trypsin and hageman factor (Cucurbita maxima)
Class_III_peroxidase	27	0.0720564	0.0348927	0.0325935	2.5826	0.046383	Class III peroxidases in Arabidopsis thaliana are involved in a range of physiological processes, including detoxification, lignin biosynthesis, and stress response.	Tognolli, M., Penel, C., Greppin, H., & Simon, P. Analysis and expression of the class III peroxidase large gene family in Arabidopsis thaliana. Gene 288, 129-138 (2002). DOI: 10.1016/S0378-1119(02)00465-1	Enriched with both INDELs and SVs
CBL_interacting_serione_threonine_Protein_Kinases_AtCIPKs	16	0.0744807	0.0348927	0.0437912	2.3069	0.0600102
AGC_Family	13	0.0733944	0.0348927	0.0493901	2.2109	0.0652655
OG0000296	10	0.0717391	0.0348927	0.0529894	1.7433	0.0676072
ARF_Transcription_Factor_Family	13	0.0615912	0.0348927	0.0773845	1.6386	0.0954409
Aquaporin_Families	19	0.0465889	0.0348927	0.116577	1.2837	0.13914
Kinesins	39	0.0205063	0.0348927	0.215357	0.6077	0.249006
MAP_Kinase_Transcription_Factor_Family	63	0.0170406	0.0348927	0.304139	0.3033	0.334892
Inorganic_Solute_Cotransporters	47	0.0188916	0.0348927	0.307738	0.1766	0.334892
Cytoplasmic_ribosomal_protein_gene_family	142	0.020983	0.0348927	0.326535	0.3571	0.345194
NAC_Transcription_Factor_Family	34	0.0203968	0.0348927	0.356529	0.1534	0.366432
Cytochrome_Transcription_Factor_Family	66	0.0188143	0.0348927	0.407718	0.0373	0.407718
Aldehyde_Dehydrogenase_Superfamily	11	0.00235147	0.0348927	0.464907	-0.4804	NA
Antiporter_Superfamily	32	0.00854031	0.0348927	0.374125	-0.4442	NA
AP2_EREBP_Transcription_Factor_Family	52	0.00194548	0.0348927	0.0813837	-1.2729	NA
AS2_family	18	1.03898e-05	0.0348927	0.142971	-0.6504	NA
bZIP_Transcription_Factor_Family	42	0.00128609	0.0348927	0.0861828	-1.0417	NA
C2C2_Transcription_Factor_Family	52	0.00244849	0.0348927	0.0993801	-1.1942	NA
Calcium_Dependent_Protein_Kinase	18	0	0.0348927	0.09978	-0.7375	NA
Carbohydrate_Esterase_Gene_Families	31	0.000426539	0.0348927	0.074985	-0.9415	NA
CCAAT_Transcription_Factor_Family	17	0.00437552	0.0348927	0.442511	-0.6223	NA
CDPKs	18	0	0.0348927	0.09978	-0.7375	NA
Chloroplast_and_Mitochondria_gene_families	39	0.000955857	0.0348927	0.0753849	-1.0074	NA
Core_Cell_Cycle_Genes	30	0.00402267	0.0348927	0.292142	-0.6913	NA
Core_DNA_replication_machinery	42	0.0124021	0.0348927	0.538892	-0.1839	NA
Dof_family	19	1.2332e-05	0.0348927	0.176965	-0.8772	NA
EXO70_exocyst_subunit_family	16	0	0.0348927	0.146171	-0.6543	NA
G2_like_Transcription_Factor_Family	24	0.000482977	0.0348927	0.114977	-0.8541	NA
Glutathione_S_transferase_Family	15	0.00157496	0.0348927	0.364127	-0.6623	NA
GRAS_Transcription_Factor_Family	16	0.00732912	0.0348927	0.518496	-0.4744	NA
Histidine_Kinase_Transcription_Factor_Family	13	0.00110452	0.0348927	0.322136	-0.5668	NA
Homeobox_Transcription_Factor_Family	48	0.000591754	0.0348927	0.030194	-1.1741	NA
HSP_Transcription_Factor_Family	17	0.000685337	0.0348927	0.236553	-0.8273	NA
IDZ_Gene_Family	14	0.0013842	0.0348927	0.370526	-0.5743	NA
IQD_Protein_Family	14	1.28128e-05	0.0348927	0.204559	-0.6983	NA
Lateral_Organ_Boundaries_Gene_Family	18	1.03898e-05	0.0348927	0.142971	-0.6504	NA
Lipid_Metabolism_Gene_Families	64	0.0165718	0.0348927	0.561288	-0.0813	NA
Monosaccharide_transporter_like_gene_family	22	0.00122754	0.0348927	0.220556	-0.7994	NA
MYB_Transcription_Factor_Family	56	0.0151467	0.0348927	0.504899	-0.2043	NA
Nodulin_like_protein_family	26	0.00247403	0.0348927	0.260148	-0.8266	NA
Nucleobase_ascorbate_transporters_NAT_family	11	0	0.0348927	0.218156	-0.517	NA
OG0000119	30	0.00115363	0.0348927	0.160968	-0.7593	NA
OG0000213	21	0.000484347	0.0348927	0.14897	-0.8849	NA
OG0000246	12	0	0.0348927	0.356529	-0.6728	NA
OG0000313	11	0.00286123	0.0348927	0.520896	-0.5575	NA
OG0000484	11	0.00275735	0.0348927	0.488502	-0.5198	NA
OG0000580	10	0.00168721	0.0348927	0.467706	-0.4816	NA
OG0000726	11	0.00271195	0.0348927	0.505299	-0.5386	NA
Organic_Solute_Cotransporters	140	0.0159303	0.0348927	0.485703	-0.1454	NA
Phosphoribosyltransferases_PRT	11	0.00254207	0.0348927	0.514097	-0.45	NA
Plant_U_box_protein_PUB	35	0.00121025	0.0348927	0.121776	-0.9671	NA
Polysaccharide_Lyase_Gene_Families	11	1.60738e-05	0.0348927	0.306539	-0.5879	NA
Protocadherin_and_SNARE_Family	10	0.00225579	0.0348927	0.4981	-0.4448	NA
SBP_Transcription_Factor_Family	11	0	0.0348927	0.257349	-0.5196	NA
Single_gene_encoded_CBPs	10	0.00742839	0.0348927	0.65127	-0.2733	NA
SNARE_Transcription_Factor_Family	40	0.000793385	0.0348927	0.0489902	-1.0345	NA
Sulfurtransferasese_Rhodanese_Family	14	0.00214632	0.0348927	0.411318	-0.5525	NA
Superfamily_of_zinc_coordinating_DNA_binding_proteins	11	0	0.0348927	0.257349	-0.5196	NA
Trehalose_Biosynthesis_Gene_Families	12	0.00060051	0.0348927	0.256149	-0.594	NA
WRKY_Transcription_Factor_Family	38	0.00605191	0.0348927	0.281344	-0.7201	NA
