# Supplementary material for: Population genomics and epigenomics of Spirodela polyrhiza provide insights into the evolution of facultative asexuality
Source: Commun Biol. 2024 May 16;7:581. doi: 10.1038/s42003-024-06266-7 (PMC11099151; doi:10.1038/s42003-024-06266-7)
Supplement: Supplementary file 4 — Supplementary Data 1-12 [file 42003_2024_6266_MOESM4_ESM.zip › Supplementary_data/Supplementary_Data_4.xlsx]

## Sheet: Sheet1
Orthogroup/Gene_family	S_polyrhiza_genes	Functional_annotation
14_3_3_Proteins	SpGA2022_0068120	Similar to 14-3-3-like protein (Lilium longiflorum)
14_3_3_Proteins	SpGA2022_0112180	Similar to TFT3: 14-3-3 protein 3 (Solanum lycopersicum)
14_3_3_Proteins	SpGA2022_0112190	Similar to 14-3-3-like protein 16R (Solanum tuberosum)
14_3_3_Proteins	SpGA2022_0112210	Similar to GRF2: 14-3-3-like protein GF14 omega (Arabidopsis thaliana)
14_3_3_Proteins	SpGA2022_0182190	Similar to 14-3-3-like protein E (Nicotiana tabacum)
14_3_3_Proteins	SpGA2022_0201440	Similar to GF14D: 14-3-3-like protein D (Glycine max)
14_3_3_Proteins	SpGA2022_0519040	Similar to Herc6: E3 ISG15--protein ligase Herc6 (Mus musculus)
14_3_3_Proteins	SpGA2022_0535270	Similar to GF14D: 14-3-3-like protein D (Glycine max)
AAAP_family	SpGA2022_0006100	Similar to AVT1I: Amino acid transporter AVT1I (Arabidopsis thaliana)
AAAP_family	SpGA2022_0009720	Similar to AVT1I: Amino acid transporter AVT1I (Arabidopsis thaliana)
AAAP_family	SpGA2022_0017060	Similar to PROT1: Proline transporter 1 (Oryza sativa subsp. japonica)
AAAP_family	SpGA2022_0025980	Similar to LOC_Os07g01090: Probable proline transporter 2 (Oryza sativa subsp. japonica)
AAAP_family	SpGA2022_0025990	Similar to LOC_Os07g01090: Probable proline transporter 2 (Oryza sativa subsp. japonica)
AAAP_family	SpGA2022_0026000	Similar to LOC_Os07g01090: Probable proline transporter 2 (Oryza sativa subsp. japonica)
AAAP_family	SpGA2022_0026010	Similar to LOC_Os07g01090: Probable proline transporter 2 (Oryza sativa subsp. japonica)
AAAP_family	SpGA2022_0026020	Similar to LOC_Os07g01090: Probable proline transporter 2 (Oryza sativa subsp. japonica)
AAAP_family	SpGA2022_0026660	Similar to Os01g0856500: Auxin transporter-like protein 1 (Oryza sativa subsp. japonica)
AAAP_family	SpGA2022_0027090	Similar to LOC_Os07g01090: Probable proline transporter 2 (Oryza sativa subsp. japonica)
AAAP_family	SpGA2022_0047550	Similar to LAX5: Auxin transporter-like protein 5 (Medicago truncatula)
AAAP_family	SpGA2022_0077840	Similar to AAP2: Amino acid permease 2 (Arabidopsis thaliana)
AAAP_family	SpGA2022_0100920	Similar to AVT6D: Amino acid transporter AVT6D (Arabidopsis thaliana)
AAAP_family	SpGA2022_0105590	Similar to AATL1: Lysine histidine transporter-like 8 (Arabidopsis thaliana)
AAAP_family	SpGA2022_0123360	Similar to At5g41800: Probable GABA transporter 2 (Arabidopsis thaliana)
AAAP_family	SpGA2022_0123370	Protein of unknown function
AAAP_family	SpGA2022_0123380	Similar to At5g41800: Probable GABA transporter 2 (Arabidopsis thaliana)
AAAP_family	SpGA2022_0136230	Similar to LHT1: Lysine histidine transporter 1 (Arabidopsis thaliana)
AAAP_family	SpGA2022_0139080	Similar to AAP2: Amino acid permease 2 (Arabidopsis thaliana)
AAAP_family	SpGA2022_0146290	Similar to AVT1A: Amino acid transporter AVT1A (Arabidopsis thaliana)
AAAP_family	SpGA2022_0149390	Similar to AVT6E: Amino acid transporter AVT6E (Arabidopsis thaliana)
AAAP_family	SpGA2022_0152830	Similar to GAT1: GABA transporter 1 (Arabidopsis thaliana)
AAAP_family	SpGA2022_0162570	Similar to ANT1: Amino acid transporter ANT1 (Arabidopsis thaliana)
AAAP_family	SpGA2022_0174810	Similar to AVT1B: Amino acid transporter AVT1B (Arabidopsis thaliana)
AAAP_family	SpGA2022_0180820	Similar to AAP2: Amino acid permease 2 (Arabidopsis thaliana)
AAAP_family	SpGA2022_0181700	Similar to AVT6A: Amino acid transporter AVT6A (Arabidopsis thaliana)
AAAP_family	SpGA2022_0182170	Similar to NPF5.8: Protein NRT1/ PTR FAMILY 5.8 (Arabidopsis thaliana)
AAAP_family	SpGA2022_0183200	Similar to GAT1: GABA transporter 1 (Arabidopsis thaliana)
AAAP_family	SpGA2022_0187260	Similar to LHT1: Lysine histidine transporter 1 (Arabidopsis thaliana)
AAAP_family	SpGA2022_0529730	Similar to AVT6C: Amino acid transporter AVT6C (Arabidopsis thaliana)
AAAP_family	SpGA2022_0554860	Similar to AVT6A: Amino acid transporter AVT6A (Arabidopsis thaliana)
ABC_Transporters	SpGA2022_0002180	Similar to ABCI10: ABC transporter I family member 10 (Arabidopsis thaliana)
ABC_Transporters	SpGA2022_0005320	Similar to ABCA7: ABC transporter A family member 7 (Arabidopsis thaliana)
ABC_Transporters	SpGA2022_0005340	Similar to ABCA2: ABC transporter A family member 2 (Arabidopsis thaliana)
ABC_Transporters	SpGA2022_0009880	Similar to ABCG5: ABC transporter G family member 5 (Arabidopsis thaliana)
ABC_Transporters	SpGA2022_0013940	Similar to PDR2: Pleiotropic drug resistance protein 2 (Nicotiana plumbaginifolia)
ABC_Transporters	SpGA2022_0020830	Similar to ABCG42: ABC transporter G family member 42 (Oryza sativa subsp. japonica)
ABC_Transporters	SpGA2022_0024010	Similar to ABCB20: ABC transporter B family member 20 (Arabidopsis thaliana)
ABC_Transporters	SpGA2022_0027990	Similar to ABCI6: ABC transporter I family member 6%2C chloroplastic (Arabidopsis thaliana)
ABC_Transporters	SpGA2022_0031460	Similar to ABCC4: ABC transporter C family member 4 (Arabidopsis thaliana)
ABC_Transporters	SpGA2022_0031470	Similar to ABCC4: ABC transporter C family member 4 (Arabidopsis thaliana)
ABC_Transporters	SpGA2022_0034210	Similar to ABCG23: ABC transporter G family member 23 (Arabidopsis thaliana)
ABC_Transporters	SpGA2022_0035230	Similar to ABCG37: ABC transporter G family member 37 (Arabidopsis thaliana)
ABC_Transporters	SpGA2022_0035640	Similar to ABCI20: ABC transporter I family member 20 (Arabidopsis thaliana)
ABC_Transporters	SpGA2022_0036090	Similar to ABC1: Protein ABC transporter 1%2C mitochondrial (Arabidopsis thaliana)
ABC_Transporters	SpGA2022_0040690	Similar to At1g03900: Uncharacterized protein At1g03900 (Arabidopsis thaliana)
ABC_Transporters	SpGA2022_0053790	Similar to ABCI1: ABC transporter I family member 1 (Arabidopsis thaliana)
ABC_Transporters	SpGA2022_0062260	Similar to ABCB25: ABC transporter B family member 25 (Oryza sativa subsp. japonica)
ABC_Transporters	SpGA2022_0074550	Similar to TGD3: Protein TRIGALACTOSYLDIACYLGLYCEROL 3%2C chloroplastic (Arabidopsis thaliana)
ABC_Transporters	SpGA2022_0083770	Similar to ABCG10: ABC transporter G family member 10 (Arabidopsis thaliana)
ABC_Transporters	SpGA2022_0086530	Similar to ABCG16: ABC transporter G family member 16 (Arabidopsis thaliana)
ABC_Transporters	SpGA2022_0088250	Similar to ABCG26: ABC transporter G family member 26 (Arabidopsis thaliana)
ABC_Transporters	SpGA2022_0094260	Similar to ABCC8: ABC transporter C family member 8 (Arabidopsis thaliana)
ABC_Transporters	SpGA2022_0100380	Similar to ABCF4: ABC transporter F family member 4 (Arabidopsis thaliana)
ABC_Transporters	SpGA2022_0114020	Similar to ABCC3: ABC transporter C family member 3 (Arabidopsis thaliana)
ABC_Transporters	SpGA2022_0120350	Similar to ABCG7: ABC transporter G family member 7 (Arabidopsis thaliana)
ABC_Transporters	SpGA2022_0123790	Similar to ABCG10: ABC transporter G family member 10 (Arabidopsis thaliana)
ABC_Transporters	SpGA2022_0131540	Similar to ABCG14: ABC transporter G family member 14 (Arabidopsis thaliana)
ABC_Transporters	SpGA2022_0139820	Similar to PDR2: Pleiotropic drug resistance protein 2 (Nicotiana plumbaginifolia)
ABC_Transporters	SpGA2022_0140640	Similar to ABCG15: ABC transporter G family member 15 (Arabidopsis thaliana)
ABC_Transporters	SpGA2022_0140650	Similar to ABCG15: ABC transporter G family member 15 (Arabidopsis thaliana)
ABC_Transporters	SpGA2022_0140700	Similar to PGY2: Multidrug resistance protein 2 (Cricetulus griseus)
ABC_Transporters	SpGA2022_0149270	Similar to SMC4: Structural maintenance of chromosomes protein 4 (Arabidopsis thaliana)
ABC_Transporters	SpGA2022_0153370	Similar to ABCG11: ABC transporter G family member 11 (Arabidopsis thaliana)
ABC_Transporters	SpGA2022_0154530	Similar to Os02g0190300: Putative multidrug resistance protein (Oryza sativa subsp. japonica)
ABC_Transporters	SpGA2022_0156850	Similar to TUR2: Pleiotropic drug resistance protein TUR2 (Spirodela polyrhiza)
ABC_Transporters	SpGA2022_0179810	Similar to PDR2: Pleiotropic drug resistance protein 2 (Nicotiana plumbaginifolia)
ABC_Transporters	SpGA2022_0181020	Similar to ABCC9: ABC transporter C family member 9 (Arabidopsis thaliana)
ABC_Transporters	SpGA2022_0181060	Similar to ABCC9: ABC transporter C family member 9 (Arabidopsis thaliana)
ABC_Transporters	SpGA2022_0190420	Similar to ABCI8: UPF0051 protein ABCI8%2C chloroplastic (Arabidopsis thaliana)
ABC_Transporters	SpGA2022_0203110	Similar to ABCC3: ABC transporter C family member 3 (Arabidopsis thaliana)
ABC_Transporters	SpGA2022_0500340	Similar to ABCG14: ABC transporter G family member 14 (Arabidopsis thaliana)
ABC_Transporters	SpGA2022_0501820	Similar to PDR2: Pleiotropic drug resistance protein 2 (Nicotiana plumbaginifolia)
ABC_Transporters	SpGA2022_0503430	Similar to PDR2: Pleiotropic drug resistance protein 2 (Nicotiana plumbaginifolia)
ABC_Transporters	SpGA2022_0505490	Similar to At2g40090: Putative ABC1 protein At2g40090 (Arabidopsis thaliana)
ABC_Transporters	SpGA2022_0505500	Similar to sll0005: Uncharacterized protein sll0005 (Synechocystis sp. (strain PCC 6803 / Kazusa))
ABC_Transporters	SpGA2022_0506810	Similar to ABCC4: ABC transporter C family member 4 (Arabidopsis thaliana)
ABC_Transporters	SpGA2022_0507730	Similar to ABCA1: ABC transporter A family member 1 (Arabidopsis thaliana)
ABC_Transporters	SpGA2022_0508240	Similar to ABCG33: ABC transporter G family member 33 (Arabidopsis thaliana)
ABC_Transporters	SpGA2022_0508250	Similar to PDR3: Pleiotropic drug resistance protein 3 (Nicotiana tabacum)
ABC_Transporters	SpGA2022_0510180	Similar to ABCC5: ABC transporter C family member 5 (Arabidopsis thaliana)
ABC_Transporters	SpGA2022_0510430	Similar to ABCG28: ABC transporter G family member 28 (Arabidopsis thaliana)
ABC_Transporters	SpGA2022_0510750	Similar to ABCB1: ABC transporter B family member 1 (Arabidopsis thaliana)
ABC_Transporters	SpGA2022_0511400	Similar to ABCI7: Protein ABCI7%2C chloroplastic (Arabidopsis thaliana)
ABC_Transporters	SpGA2022_0511500	Similar to ABCG11: ABC transporter G family member 11 (Arabidopsis thaliana)
ABC_Transporters	SpGA2022_0513580	Similar to ABCB28: ABC transporter B family member 28 (Arabidopsis thaliana)
ABC_Transporters	SpGA2022_0515460	Similar to ABCB19: ABC transporter B family member 19 (Arabidopsis thaliana)
ABC_Transporters	SpGA2022_0522900	Similar to ABCD1: ABC transporter D family member 1 (Arabidopsis thaliana)
ABC_Transporters	SpGA2022_0524430	Similar to ABCE2: ABC transporter E family member 2 (Arabidopsis thaliana)
ABC_Transporters	SpGA2022_0525260	Similar to TUR2: Pleiotropic drug resistance protein TUR2 (Spirodela polyrhiza)
ABC_Transporters	SpGA2022_0528590	Similar to SMC2-1: Structural maintenance of chromosomes protein 2-1 (Arabidopsis thaliana)
ABC_Transporters	SpGA2022_0528930	Similar to ABCG16: ABC transporter G family member 16 (Arabidopsis thaliana)
ABC_Transporters	SpGA2022_0529610	Similar to ABCB25: ABC transporter B family member 25%2C mitochondrial (Arabidopsis thaliana)
ABC_Transporters	SpGA2022_0533520	Similar to ABCF5: ABC transporter F family member 5 (Arabidopsis thaliana)
ABC_Transporters	SpGA2022_0536150	Similar to ABCB11: ABC transporter B family member 11 (Arabidopsis thaliana)
ABC_Transporters	SpGA2022_0536520	Similar to ABCG8: ABC transporter G family member 8 (Arabidopsis thaliana)
ABC_Transporters	SpGA2022_0536640	Similar to ABCC10: ABC transporter C family member 10 (Arabidopsis thaliana)
ABC_Transporters	SpGA2022_0536880	Similar to ABCC2: ABC transporter D family member 2%2C chloroplastic (Arabidopsis thaliana)
ABC_Transporters	SpGA2022_0537420	Similar to SMC1: Structural maintenance of chromosomes protein 1 (Arabidopsis thaliana)
ABC_Transporters	SpGA2022_0537710	Similar to ABCF1: ABC transporter F family member 1 (Arabidopsis thaliana)
ABC_Transporters	SpGA2022_0540960	Similar to ABCB26: ABC transporter B family member 26%2C chloroplastic (Arabidopsis thaliana)
ABC_Transporters	SpGA2022_0541850	Similar to ABCB29: ABC transporter B family member 29%2C chloroplastic (Arabidopsis thaliana)
ABC_Transporters	SpGA2022_0541960	Similar to ABCB4: ABC transporter B family member 4 (Arabidopsis thaliana)
ABC_Transporters	SpGA2022_0542040	Similar to ABCB11: ABC transporter B family member 11 (Arabidopsis thaliana)
ABC_Transporters	SpGA2022_0546030	Similar to ABCB2: ABC transporter B family member 2 (Arabidopsis thaliana)
ABC_Transporters	SpGA2022_0547400	Similar to PDR1: Pleiotropic drug resistance protein 1 (Petunia hybrida)
ABC_Transporters	SpGA2022_0548040	Similar to ABCC13: ABC transporter C family member 13 (Arabidopsis thaliana)
ABC_Transporters	SpGA2022_0548430	Similar to ABCI17: ABC transporter I family member 17 (Arabidopsis thaliana)
ABC_Transporters	SpGA2022_0552870	Similar to ABCF3: ABC transporter F family member 3 (Arabidopsis thaliana)
ABC_Transporters	SpGA2022_0554390	Similar to PDR2: Pleiotropic drug resistance protein 2 (Nicotiana plumbaginifolia)
ABC_Transporters	SpGA2022_0555230	Similar to ABCI10: ABC transporter I family member 10 (Arabidopsis thaliana)
ABC_Transporters	SpGA2022_0556050	Similar to ABCI11: ABC transporter I family member 11%2C chloroplastic (Arabidopsis thaliana)
ABC_Transporters	SpGA2022_0556660	Similar to ABCC2: ABC transporter C family member 2 (Arabidopsis thaliana)
ABC_Transporters	SpGA2022_0558440	Similar to ABC1K8: Protein ACTIVITY OF BC1 COMPLEX KINASE 8%2C chloroplastic (Arabidopsis thaliana)
ABC_Transporters	SpGA2022_0560020	Similar to ABCC8: ABC transporter C family member 8 (Arabidopsis thaliana)
ABC_Transporters	SpGA2022_0561410	Similar to ABCC9: ABC transporter C family member 9 (Arabidopsis thaliana)
ABC_Transporters	SpGA2022_0562720	Similar to ABCG3: ABC transporter G family member 3 (Arabidopsis thaliana)
ABI3VP1_Transcription_Factor_Family	SpGA2022_0017860	Similar to RAV1: AP2/ERF and B3 domain-containing transcription factor RAV1 (Arabidopsis thaliana)
ABI3VP1_Transcription_Factor_Family	SpGA2022_0019860	Similar to ARF18: Auxin response factor 18 (Oryza sativa subsp. japonica)
ABI3VP1_Transcription_Factor_Family	SpGA2022_0120510	Similar to RAV1: AP2/ERF and B3 domain-containing transcription factor RAV1 (Arabidopsis thaliana)
ABI3VP1_Transcription_Factor_Family	SpGA2022_0137320	Similar to VP1: Regulatory protein viviparous-1 (Zea mays)
ABI3VP1_Transcription_Factor_Family	SpGA2022_0138080	Similar to FUS3: B3 domain-containing transcription factor FUS3 (Arabidopsis thaliana)
ABI3VP1_Transcription_Factor_Family	SpGA2022_0143070	Similar to Os07g0679700: B3 domain-containing protein Os07g0679700 (Oryza sativa subsp. japonica)
ABI3VP1_Transcription_Factor_Family	SpGA2022_0148920	Similar to Os01g0723500: B3 domain-containing protein Os01g0723500 (Oryza sativa subsp. japonica)
ABI3VP1_Transcription_Factor_Family	SpGA2022_0148940	Similar to VRN1: B3 domain-containing transcription factor VRN1 (Arabidopsis thaliana)
ABI3VP1_Transcription_Factor_Family	SpGA2022_0202010	Similar to RAV2: AP2/ERF and B3 domain-containing transcription repressor RAV2 (Arabidopsis thaliana)
ABI3VP1_Transcription_Factor_Family	SpGA2022_0553610	Similar to ARF18: Auxin response factor 18 (Oryza sativa subsp. japonica)
ACA	SpGA2022_0065840	Similar to SCPL3: Serine carboxypeptidase-like 3 (Arabidopsis thaliana)
ACA	SpGA2022_0140720	Protein of unknown function
ACA	SpGA2022_0160170	Similar to ACA5: Calcium-transporting ATPase 5%2C plasma membrane-type (Oryza sativa subsp. japonica)
ACA	SpGA2022_0190790	Similar to ACA12: Calcium-transporting ATPase 12%2C plasma membrane-type (Arabidopsis thaliana)
ACA	SpGA2022_0507890	Similar to ACA9: Probable calcium-transporting ATPase 9%2C plasma membrane-type (Oryza sativa subsp. japonica)
ACA	SpGA2022_0509390	Similar to ACA10: Calcium-transporting ATPase 10%2C plasma membrane-type (Oryza sativa subsp. japonica)
ACA	SpGA2022_0517850	Similar to ACA10: Calcium-transporting ATPase 10%2C plasma membrane-type (Oryza sativa subsp. japonica)
ACA	SpGA2022_0539680	Similar to ECA3: Calcium-transporting ATPase 3%2C endoplasmic reticulum-type (Arabidopsis thaliana)
ACA	SpGA2022_0543940	Similar to ACA5: Calcium-transporting ATPase 5%2C plasma membrane-type (Oryza sativa subsp. japonica)
AGC_Family	SpGA2022_0004930	Similar to CBK1: Serine/threonine-protein kinase CBK1 (Pneumocystis carinii)
AGC_Family	SpGA2022_0040640	Similar to CBK1: Serine/threonine-protein kinase CBK1 (Pneumocystis carinii)
AGC_Family	SpGA2022_0074620	Similar to OXI1: Serine/threonine-protein kinase OXI1 (Arabidopsis thaliana)
AGC_Family	SpGA2022_0116380	Similar to CBK1: Serine/threonine-protein kinase CBK1 (Pneumocystis carinii)
AGC_Family	SpGA2022_0157110	Similar to UCNL: Serine/threonine-protein kinase UCNL (Arabidopsis thaliana)
AGC_Family	SpGA2022_0164500	Similar to AGC1-7: Serine/threonine-protein kinase AGC1-7 (Arabidopsis thaliana)
AGC_Family	SpGA2022_0165440	Similar to PID: Protein kinase PINOID (Oryza sativa subsp. japonica)
AGC_Family	SpGA2022_0191990	Similar to CBK1: Serine/threonine-protein kinase CBK1 (Pneumocystis carinii)
AGC_Family	SpGA2022_0193010	Similar to PID: Protein kinase PINOID (Oryza sativa subsp. japonica)
AGC_Family	SpGA2022_0500220	Similar to D6PKL2: Serine/threonine-protein kinase D6PKL2 (Arabidopsis thaliana)
AGC_Family	SpGA2022_0504390	Similar to PHOT1A: Phototropin-1A (Oryza sativa subsp. japonica)
AGC_Family	SpGA2022_0531750	Similar to PDPK1: 3-phosphoinositide-dependent protein kinase 1 (Arabidopsis thaliana)
AGC_Family	SpGA2022_0544220	Similar to PHOT2: Phototropin-2 (Oryza sativa subsp. japonica)
AGC_Family	SpGA2022_0544510	Similar to D6PKL2: Serine/threonine-protein kinase D6PKL2 (Arabidopsis thaliana)
AGC_Family	SpGA2022_0559460	Similar to IREH1: Probable serine/threonine protein kinase IREH1 (Arabidopsis thaliana)
AP2_EREBP_Transcription_Factor_Family	SpGA2022_0003800	Similar to RAP2-12: Ethylene-responsive transcription factor RAP2-12 (Arabidopsis thaliana)
AP2_EREBP_Transcription_Factor_Family	SpGA2022_0010050	Similar to WIN1: Ethylene-responsive transcription factor WIN1 (Arabidopsis thaliana)
AP2_EREBP_Transcription_Factor_Family	SpGA2022_0015290	Similar to DREB3: Dehydration-responsive element-binding protein 3 (Arabidopsis thaliana)
AP2_EREBP_Transcription_Factor_Family	SpGA2022_0016860	Similar to ERF.C.3: Ethylene-response factor C3 (Solanum lycopersicum)
AP2_EREBP_Transcription_Factor_Family	SpGA2022_0018800	Protein of unknown function
AP2_EREBP_Transcription_Factor_Family	SpGA2022_0022040	Similar to DREB2A: Dehydration-responsive element-binding protein 2A (Oryza sativa subsp. japonica)
AP2_EREBP_Transcription_Factor_Family	SpGA2022_0029180	Similar to WRI1: Ethylene-responsive transcription factor WRI1 (Arabidopsis thaliana)
AP2_EREBP_Transcription_Factor_Family	SpGA2022_0030910	Similar to ERF071: Ethylene-responsive transcription factor ERF071 (Arabidopsis thaliana)
AP2_EREBP_Transcription_Factor_Family	SpGA2022_0042660	Similar to ERF098: Ethylene-responsive transcription factor ERF098 (Arabidopsis thaliana)
AP2_EREBP_Transcription_Factor_Family	SpGA2022_0051270	Similar to ERF026: Ethylene-responsive transcription factor ERF026 (Arabidopsis thaliana)
AP2_EREBP_Transcription_Factor_Family	SpGA2022_0056610	Similar to ERF018: Ethylene-responsive transcription factor ERF018 (Arabidopsis thaliana)
AP2_EREBP_Transcription_Factor_Family	SpGA2022_0059310	Similar to ERF3: Ethylene-responsive transcription factor 3 (Arabidopsis thaliana)
AP2_EREBP_Transcription_Factor_Family	SpGA2022_0060690	Similar to DREB2F: Dehydration-responsive element-binding protein 2F (Arabidopsis thaliana)
AP2_EREBP_Transcription_Factor_Family	SpGA2022_0079560	Similar to ERF112: Ethylene-responsive transcription factor ERF112 (Arabidopsis thaliana)
AP2_EREBP_Transcription_Factor_Family	SpGA2022_0081240	Similar to ERF9: Ethylene-responsive transcription factor 9 (Arabidopsis thaliana)
AP2_EREBP_Transcription_Factor_Family	SpGA2022_0084110	Similar to CRF4: Ethylene-responsive transcription factor CRF4 (Arabidopsis thaliana)
AP2_EREBP_Transcription_Factor_Family	SpGA2022_0086990	Similar to ERF3: Ethylene-responsive transcription factor 3 (Arabidopsis thaliana)
AP2_EREBP_Transcription_Factor_Family	SpGA2022_0089250	Similar to ERF003: Ethylene-responsive transcription factor ERF003 (Arabidopsis thaliana)
AP2_EREBP_Transcription_Factor_Family	SpGA2022_0097650	Similar to ABI4: Ethylene-responsive transcription factor ABI4 (Arabidopsis thaliana)
AP2_EREBP_Transcription_Factor_Family	SpGA2022_0107150	Similar to ERF114: Ethylene-responsive transcription factor ERF114 (Arabidopsis thaliana)
AP2_EREBP_Transcription_Factor_Family	SpGA2022_0108860	Similar to ERF114: Ethylene-responsive transcription factor ERF114 (Arabidopsis thaliana)
AP2_EREBP_Transcription_Factor_Family	SpGA2022_0111790	Similar to ERF012: Ethylene-responsive transcription factor ERF012 (Arabidopsis thaliana)
AP2_EREBP_Transcription_Factor_Family	SpGA2022_0112560	Similar to RAP2-4: Ethylene-responsive transcription factor RAP2-4 (Arabidopsis thaliana)
AP2_EREBP_Transcription_Factor_Family	SpGA2022_0124940	Similar to ERF023: Ethylene-responsive transcription factor ERF023 (Arabidopsis thaliana)
AP2_EREBP_Transcription_Factor_Family	SpGA2022_0127180	Similar to ERF053: Ethylene-responsive transcription factor ERF053 (Arabidopsis thaliana)
AP2_EREBP_Transcription_Factor_Family	SpGA2022_0129800	Similar to DREB1C: Dehydration-responsive element-binding protein 1C (Arabidopsis thaliana)
AP2_EREBP_Transcription_Factor_Family	SpGA2022_0136170	Similar to LEP: Ethylene-responsive transcription factor LEP (Arabidopsis thaliana)
AP2_EREBP_Transcription_Factor_Family	SpGA2022_0138620	Similar to ERF114: Ethylene-responsive transcription factor ERF114 (Arabidopsis thaliana)
AP2_EREBP_Transcription_Factor_Family	SpGA2022_0146810	Similar to ESR1: Ethylene-responsive transcription factor ESR1 (Arabidopsis thaliana)
AP2_EREBP_Transcription_Factor_Family	SpGA2022_0148950	Similar to ERF010: Ethylene-responsive transcription factor ERF010 (Arabidopsis thaliana)
AP2_EREBP_Transcription_Factor_Family	SpGA2022_0154140	Protein of unknown function
AP2_EREBP_Transcription_Factor_Family	SpGA2022_0158090	Similar to ESR1: Ethylene-responsive transcription factor ESR1 (Arabidopsis thaliana)
AP2_EREBP_Transcription_Factor_Family	SpGA2022_0158950	Similar to At1g79700: AP2-like ethylene-responsive transcription factor At1g79700 (Arabidopsis thaliana)
AP2_EREBP_Transcription_Factor_Family	SpGA2022_0159740	Similar to ERF003: Ethylene-responsive transcription factor ERF003 (Arabidopsis thaliana)
AP2_EREBP_Transcription_Factor_Family	SpGA2022_0171230	Similar to DREB1A: Dehydration-responsive element-binding protein 1A (Arabidopsis thaliana)
AP2_EREBP_Transcription_Factor_Family	SpGA2022_0174910	Similar to ERF098: Ethylene-responsive transcription factor ERF098 (Arabidopsis thaliana)
AP2_EREBP_Transcription_Factor_Family	SpGA2022_0182320	Similar to AP2: Floral homeotic protein APETALA 2 (Arabidopsis thaliana)
AP2_EREBP_Transcription_Factor_Family	SpGA2022_0182330	Similar to ERF011: Ethylene-responsive transcription factor ERF011 (Arabidopsis thaliana)
AP2_EREBP_Transcription_Factor_Family	SpGA2022_0183240	Similar to DREB1B: Dehydration-responsive element-binding protein 1B (Arabidopsis thaliana)
AP2_EREBP_Transcription_Factor_Family	SpGA2022_0187030	Similar to ESR2: Ethylene-responsive transcription factor ESR2 (Arabidopsis thaliana)
AP2_EREBP_Transcription_Factor_Family	SpGA2022_0194610	Similar to ERF060: Ethylene-responsive transcription factor ERF060 (Arabidopsis thaliana)
AP2_EREBP_Transcription_Factor_Family	SpGA2022_0195820	Similar to ERF012: Ethylene-responsive transcription factor ERF012 (Arabidopsis thaliana)
AP2_EREBP_Transcription_Factor_Family	SpGA2022_0205840	Similar to ERF043: Ethylene-responsive transcription factor ERF043 (Arabidopsis thaliana)
AP2_EREBP_Transcription_Factor_Family	SpGA2022_0208010	Similar to ERF.C.3: Ethylene-response factor C3 (Solanum lycopersicum)
AP2_EREBP_Transcription_Factor_Family	SpGA2022_0501580	Similar to EREBP1: Ethylene-responsive transcription factor 1 (Oryza sativa subsp. japonica)
AP2_EREBP_Transcription_Factor_Family	SpGA2022_0504320	Similar to AP2-2: APETALA2-like protein 2 (Oryza sativa subsp. indica)
AP2_EREBP_Transcription_Factor_Family	SpGA2022_0505690	Similar to PTI6: Pathogenesis-related genes transcriptional activator PTI6 (Solanum lycopersicum)
AP2_EREBP_Transcription_Factor_Family	SpGA2022_0514220	Similar to ERF5: Ethylene-responsive transcription factor 5 (Nicotiana tabacum)
AP2_EREBP_Transcription_Factor_Family	SpGA2022_0528650	Similar to ERF070: Ethylene-responsive transcription factor ERF070 (Arabidopsis thaliana)
AP2_EREBP_Transcription_Factor_Family	SpGA2022_0529870	Similar to AP2-1: APETALA2-like protein 1 (Oryza sativa subsp. indica)
AP2_EREBP_Transcription_Factor_Family	SpGA2022_0536680	Similar to CRF4: Ethylene-responsive transcription factor CRF4 (Arabidopsis thaliana)
AP2_EREBP_Transcription_Factor_Family	SpGA2022_0540840	Similar to ERF060: Ethylene-responsive transcription factor ERF060 (Arabidopsis thaliana)
AP2_EREBP_Transcription_Factor_Family	SpGA2022_0542200	Similar to SMOS1: AP2-like ethylene-responsive transcription factor SMOS1 (Oryza sativa subsp. japonica)
AP2_EREBP_Transcription_Factor_Family	SpGA2022_0543280	Similar to AP2-1: APETALA2-like protein 1 (Oryza sativa subsp. indica)
AP2_EREBP_Transcription_Factor_Family	SpGA2022_0544730	Similar to ERF3: Ethylene-responsive transcription factor 3 (Nicotiana tabacum)
AP2_EREBP_Transcription_Factor_Family	SpGA2022_0544830	Similar to AP2: Floral homeotic protein APETALA 2 (Arabidopsis thaliana)
AP2_EREBP_Transcription_Factor_Family	SpGA2022_0548350	Similar to AIL5: AP2-like ethylene-responsive transcription factor AIL5 (Arabidopsis thaliana)
AP2_EREBP_Transcription_Factor_Family	SpGA2022_0561630	Similar to ERF5: Ethylene-responsive transcription factor 5 (Nicotiana sylvestris)
ARF_Transcription_Factor_Family	SpGA2022_0003560	Similar to ARF19: Auxin response factor 19 (Arabidopsis thaliana)
ARF_Transcription_Factor_Family	SpGA2022_0005480	Similar to ARF17: Auxin response factor 17 (Arabidopsis thaliana)
ARF_Transcription_Factor_Family	SpGA2022_0010940	Similar to ARF17: Auxin response factor 17 (Arabidopsis thaliana)
ARF_Transcription_Factor_Family	SpGA2022_0019860	Similar to ARF18: Auxin response factor 18 (Oryza sativa subsp. japonica)
ARF_Transcription_Factor_Family	SpGA2022_0075420	Similar to ARF7: Auxin response factor 7 (Oryza sativa subsp. japonica)
ARF_Transcription_Factor_Family	SpGA2022_0107280	Similar to ARF17: Auxin response factor 17 (Arabidopsis thaliana)
ARF_Transcription_Factor_Family	SpGA2022_0137630	Similar to ARF7: Auxin response factor 7 (Oryza sativa subsp. japonica)
ARF_Transcription_Factor_Family	SpGA2022_0138750	Protein of unknown function
ARF_Transcription_Factor_Family	SpGA2022_0138760	Similar to ARF22: Auxin response factor 22 (Oryza sativa subsp. japonica)
ARF_Transcription_Factor_Family	SpGA2022_0161720	Similar to ARF8: Auxin response factor 8 (Oryza sativa subsp. japonica)
ARF_Transcription_Factor_Family	SpGA2022_0511940	Similar to ARF12: Auxin response factor 12 (Oryza sativa subsp. indica)
ARF_Transcription_Factor_Family	SpGA2022_0512450	Similar to ARF5: Auxin response factor 5 (Arabidopsis thaliana)
ARF_Transcription_Factor_Family	SpGA2022_0537050	Similar to ARF15: Auxin response factor 15 (Oryza sativa subsp. japonica)
ARF_Transcription_Factor_Family	SpGA2022_0537160	Similar to ARF18: Auxin response factor 18 (Arabidopsis thaliana)
ARF_Transcription_Factor_Family	SpGA2022_0550840	Similar to ARF2: Auxin response factor 2 (Oryza sativa subsp. japonica)
ARF_Transcription_Factor_Family	SpGA2022_0553610	Similar to ARF18: Auxin response factor 18 (Oryza sativa subsp. japonica)
ARF_Transcription_Factor_Family	SpGA2022_0556680	Similar to ARF6: Auxin response factor 6 (Oryza sativa subsp. japonica)
ARID_Transcription_Factor_Family	SpGA2022_0048390	Similar to HMGB9: High mobility group B protein 9 (Arabidopsis thaliana)
ARID_Transcription_Factor_Family	SpGA2022_0147580	Similar to HMGB10: High mobility group B protein 10 (Arabidopsis thaliana)
ARID_Transcription_Factor_Family	SpGA2022_0515310	Similar to ARID4: AT-rich interactive domain-containing protein 4 (Arabidopsis thaliana)
ARID_Transcription_Factor_Family	SpGA2022_0520350	Protein of unknown function
ARID_Transcription_Factor_Family	SpGA2022_0526050	Similar to ARID3: AT-rich interactive domain-containing protein 3 (Arabidopsis thaliana)
ARR_B_Transcription_Factor_Family	SpGA2022_0045510	Similar to RR6: Two-component response regulator ORR6 (Oryza sativa subsp. indica)
ARR_B_Transcription_Factor_Family	SpGA2022_0055960	Similar to RR21: Two-component response regulator ORR21 (Oryza sativa subsp. indica)
ARR_B_Transcription_Factor_Family	SpGA2022_0071200	Similar to RR26: Two-component response regulator ORR26 (Oryza sativa subsp. japonica)
ARR_B_Transcription_Factor_Family	SpGA2022_0127500	Similar to RR6: Two-component response regulator ORR6 (Oryza sativa subsp. indica)
ARR_B_Transcription_Factor_Family	SpGA2022_0197610	Similar to RR21: Two-component response regulator ORR21 (Oryza sativa subsp. japonica)
ARR_B_Transcription_Factor_Family	SpGA2022_0197630	Similar to RR21: Two-component response regulator ORR21 (Oryza sativa subsp. japonica)
ARR_B_Transcription_Factor_Family	SpGA2022_0197640	Similar to ARR2: Two-component response regulator ARR2 (Arabidopsis thaliana)
ARR_B_Transcription_Factor_Family	SpGA2022_0526220	Similar to RR22: Two-component response regulator ORR22 (Oryza sativa subsp. indica)
AS2_family	SpGA2022_0027250	Similar to LBD15: LOB domain-containing protein 15 (Arabidopsis thaliana)
AS2_family	SpGA2022_0050890	Similar to LBD30: LOB domain-containing protein 30 (Arabidopsis thaliana)
AS2_family	SpGA2022_0063960	Similar to LBD39: LOB domain-containing protein 39 (Arabidopsis thaliana)
AS2_family	SpGA2022_0066880	Similar to LBD36: LOB domain-containing protein 36 (Arabidopsis thaliana)
AS2_family	SpGA2022_0076430	Similar to LBD6: LOB domain-containing protein 6 (Oryza sativa subsp. japonica)
AS2_family	SpGA2022_0081700	Similar to LBD41: LOB domain-containing protein 41 (Arabidopsis thaliana)
AS2_family	SpGA2022_0105650	Similar to LBD6: LOB domain-containing protein 6 (Zea mays)
AS2_family	SpGA2022_0118960	Similar to LOB: Protein LATERAL ORGAN BOUNDARIES (Arabidopsis thaliana)
AS2_family	SpGA2022_0118970	Similar to LOB: Protein LATERAL ORGAN BOUNDARIES (Arabidopsis thaliana)
AS2_family	SpGA2022_0120610	Similar to LBD41: LOB domain-containing protein 41 (Arabidopsis thaliana)
AS2_family	SpGA2022_0126550	Similar to CRL1: LOB domain-containing protein CRL1 (Oryza sativa subsp. japonica)
AS2_family	SpGA2022_0129660	Similar to LBD30: LOB domain-containing protein 30 (Arabidopsis thaliana)
AS2_family	SpGA2022_0144660	Similar to LBD29: LOB domain-containing protein 29 (Arabidopsis thaliana)
AS2_family	SpGA2022_0169420	Similar to LBD41: LOB domain-containing protein 41 (Arabidopsis thaliana)
AS2_family	SpGA2022_0171100	Similar to LBD30: LOB domain-containing protein 30 (Arabidopsis thaliana)
AS2_family	SpGA2022_0184890	Similar to LBD6: LOB domain-containing protein 6 (Oryza sativa subsp. japonica)
AS2_family	SpGA2022_0190260	Similar to LBD22: LOB domain-containing protein 22 (Arabidopsis thaliana)
AS2_family	SpGA2022_0202050	Similar to LBD41: LOB domain-containing protein 41 (Arabidopsis thaliana)
Acyl_Lipid_Metabolism_Family	SpGA2022_0000800	Similar to Alcohol-forming fatty acyl-CoA reductase (Simmondsia chinensis)
Acyl_Lipid_Metabolism_Family	SpGA2022_0001090	Similar to Stearoyl-[acyl-carrier-protein] 9-desaturase%2C chloroplastic (Ricinus communis)
Acyl_Lipid_Metabolism_Family	SpGA2022_0001850	Similar to TSC10A: 3-dehydrosphinganine reductase TSC10A (Arabidopsis thaliana)
Acyl_Lipid_Metabolism_Family	SpGA2022_0003330	Similar to Os03g0179900: Probable lipoxygenase 6 (Oryza sativa subsp. japonica)
Acyl_Lipid_Metabolism_Family	SpGA2022_0003360	Similar to Aldehyde dehydrogenase family 7 member A1 (Malus domestica)
Acyl_Lipid_Metabolism_Family	SpGA2022_0003890	Similar to FAB1B: 1-phosphatidylinositol-3-phosphate 5-kinase FAB1B (Arabidopsis thaliana)
Acyl_Lipid_Metabolism_Family	SpGA2022_0003900	Similar to FAB1A: 1-phosphatidylinositol-3-phosphate 5-kinase FAB1A (Arabidopsis thaliana)
Acyl_Lipid_Metabolism_Family	SpGA2022_0006310	Similar to TSC10A: 3-dehydrosphinganine reductase TSC10A (Arabidopsis thaliana)
Acyl_Lipid_Metabolism_Family	SpGA2022_0007150	Similar to PLP2: Patatin-like protein 2 (Arabidopsis thaliana)
Acyl_Lipid_Metabolism_Family	SpGA2022_0007320	Similar to PLP2: Patatin-like protein 2 (Arabidopsis thaliana)
Acyl_Lipid_Metabolism_Family	SpGA2022_0007600	Protein of unknown function
Acyl_Lipid_Metabolism_Family	SpGA2022_0008220	Similar to Os01g0928800: Long chain base biosynthesis protein 2d (Oryza sativa subsp. japonica)
Acyl_Lipid_Metabolism_Family	SpGA2022_0008440	Similar to Os08g0327400: Enoyl-[acyl-carrier-protein] reductase [NADH] 1%2C chloroplastic (Oryza sativa subsp. japonica)
Acyl_Lipid_Metabolism_Family	SpGA2022_0009010	Similar to CYP86A8: Cytochrome P450 86A8 (Arabidopsis thaliana)
Acyl_Lipid_Metabolism_Family	SpGA2022_0009690	Similar to LPD1: Dihydrolipoyl dehydrogenase 1%2C chloroplastic (Arabidopsis thaliana)
Acyl_Lipid_Metabolism_Family	SpGA2022_0009750	Similar to Os11g0516000: Long chain base biosynthesis protein 2a (Oryza sativa subsp. japonica)
Acyl_Lipid_Metabolism_Family	SpGA2022_0010580	Similar to LOX2.1: Linoleate 13S-lipoxygenase 2-1%2C chloroplastic (Solanum tuberosum)
Acyl_Lipid_Metabolism_Family	SpGA2022_0011900	Similar to OBL1: Triacylglycerol lipase OBL1 (Arabidopsis thaliana)
Acyl_Lipid_Metabolism_Family	SpGA2022_0013400	Similar to GL1-5: Very-long-chain aldehyde decarbonylase GL1-5 (Oryza sativa subsp. japonica)
Acyl_Lipid_Metabolism_Family	SpGA2022_0013860	Similar to ECR: Very-long-chain enoyl-CoA reductase (Arabidopsis thaliana)
Acyl_Lipid_Metabolism_Family	SpGA2022_0013890	Similar to CUT1: 3-ketoacyl-CoA synthase 6 (Arabidopsis thaliana)
Acyl_Lipid_Metabolism_Family	SpGA2022_0014910	Similar to DCI1: Delta(3%2C5)-Delta(2%2C4)-dienoyl-CoA isomerase%2C peroxisomal (Arabidopsis thaliana)
Acyl_Lipid_Metabolism_Family	SpGA2022_0016110	Similar to FATB: Palmitoyl-acyl carrier protein thioesterase%2C chloroplastic (Arabidopsis thaliana)
Acyl_Lipid_Metabolism_Family	SpGA2022_0016490	Similar to Non-specific lipid-transfer protein 2 (Prunus armeniaca)
Acyl_Lipid_Metabolism_Family	SpGA2022_0016600	Protein of unknown function
Acyl_Lipid_Metabolism_Family	SpGA2022_0017000	Similar to DOX1: Alpha-dioxygenase 1 (Arabidopsis thaliana)
Acyl_Lipid_Metabolism_Family	SpGA2022_0018280	Protein of unknown function
Acyl_Lipid_Metabolism_Family	SpGA2022_0018330	Similar to CSE: Caffeoylshikimate esterase (Arabidopsis thaliana)
Acyl_Lipid_Metabolism_Family	SpGA2022_0018360	Similar to PI4KG8: Phosphatidylinositol 4-kinase gamma 8 (Arabidopsis thaliana)
Acyl_Lipid_Metabolism_Family	SpGA2022_0020870	Similar to CSE: Caffeoylshikimate esterase (Arabidopsis thaliana)
Acyl_Lipid_Metabolism_Family	SpGA2022_0021380	Similar to PRORP3: Proteinaceous RNase P 3 (Arabidopsis thaliana)
Acyl_Lipid_Metabolism_Family	SpGA2022_0021760	Similar to FATB2: Acyl-[acyl-carrier-protein] hydrolase FATB2%2C chloroplastic (Fragment) (Cuphea viscosissima)
Acyl_Lipid_Metabolism_Family	SpGA2022_0022700	Similar to ACX4: Acyl-coenzyme A oxidase 4%2C peroxisomal (Arabidopsis thaliana)
Acyl_Lipid_Metabolism_Family	SpGA2022_0022740	Similar to FAD3: Acyl-lipid omega-3 desaturase (cytochrome b5)%2C endoplasmic reticulum (Brassica napus)
Acyl_Lipid_Metabolism_Family	SpGA2022_0022750	Similar to FAD7: Omega-3 fatty acid desaturase%2C chloroplastic (Sesamum indicum)
Acyl_Lipid_Metabolism_Family	SpGA2022_0024610	Similar to ECR: Very-long-chain enoyl-CoA reductase (Arabidopsis thaliana)
Acyl_Lipid_Metabolism_Family	SpGA2022_0024630	Similar to ECR: Very-long-chain enoyl-CoA reductase (Arabidopsis thaliana)
Acyl_Lipid_Metabolism_Family	SpGA2022_0025230	Similar to GPAT5: Glycerol-3-phosphate acyltransferase 5 (Arabidopsis thaliana)
Acyl_Lipid_Metabolism_Family	SpGA2022_0026380	Protein of unknown function
Acyl_Lipid_Metabolism_Family	SpGA2022_0026430	Similar to GPAT6: Glycerol-3-phosphate 2-O-acyltransferase 6 (Arabidopsis thaliana)
Acyl_Lipid_Metabolism_Family	SpGA2022_0027130	Similar to ALA7: Probable phospholipid-transporting ATPase 7 (Arabidopsis thaliana)
Acyl_Lipid_Metabolism_Family	SpGA2022_0028800	Similar to ALA1: Phospholipid-transporting ATPase 1 (Arabidopsis thaliana)
Acyl_Lipid_Metabolism_Family	SpGA2022_0029060	Similar to LTPG4: Non-specific lipid transfer protein GPI-anchored 4 (Arabidopsis thaliana)
Acyl_Lipid_Metabolism_Family	SpGA2022_0029070	Similar to LTPG4: Non-specific lipid transfer protein GPI-anchored 4 (Arabidopsis thaliana)
Acyl_Lipid_Metabolism_Family	SpGA2022_0029080	Similar to LTPG4: Non-specific lipid transfer protein GPI-anchored 4 (Arabidopsis thaliana)
Acyl_Lipid_Metabolism_Family	SpGA2022_0029090	Similar to LTPG4: Non-specific lipid transfer protein GPI-anchored 4 (Arabidopsis thaliana)
Acyl_Lipid_Metabolism_Family	SpGA2022_0029280	Similar to SQD1: UDP-sulfoquinovose synthase%2C chloroplastic (Spinacia oleracea)
Acyl_Lipid_Metabolism_Family	SpGA2022_0030970	Similar to ephA: Epoxide hydrolase A (Mycobacterium tuberculosis (strain ATCC 25618 / H37Rv))
Acyl_Lipid_Metabolism_Family	SpGA2022_0030980	Similar to EPHX2: Bifunctional epoxide hydrolase 2 (Homo sapiens)
Acyl_Lipid_Metabolism_Family	SpGA2022_0030990	Protein of unknown function
Acyl_Lipid_Metabolism_Family	SpGA2022_0031080	Similar to Glyoxysomal fatty acid beta-oxidation multifunctional protein MFP-a (Cucumis sativus)
Acyl_Lipid_Metabolism_Family	SpGA2022_0031250	Similar to KCS7: 3-ketoacyl-CoA synthase 7 (Arabidopsis thaliana)
Acyl_Lipid_Metabolism_Family	SpGA2022_0033230	Similar to MTACP2: Acyl carrier protein 2%2C mitochondrial (Arabidopsis thaliana)
Acyl_Lipid_Metabolism_Family	SpGA2022_0033280	Similar to SDP1: Triacylglycerol lipase SDP1 (Arabidopsis thaliana)
Acyl_Lipid_Metabolism_Family	SpGA2022_0034160	Similar to PIP5K4: Phosphatidylinositol 4-phosphate 5-kinase 4 (Arabidopsis thaliana)
Acyl_Lipid_Metabolism_Family	SpGA2022_0034950	Similar to ACLB-1: ATP-citrate synthase beta chain protein 1 (Oryza sativa subsp. japonica)
Acyl_Lipid_Metabolism_Family	SpGA2022_0039580	Similar to AOS1: Allene oxide synthase 1%2C chloroplastic (Solanum lycopersicum)
Acyl_Lipid_Metabolism_Family	SpGA2022_0040020	Similar to CSE: Caffeoylshikimate esterase (Arabidopsis thaliana)
Acyl_Lipid_Metabolism_Family	SpGA2022_0040710	Similar to FAO1: Long-chain-alcohol oxidase FAO1 (Lotus japonicus)
Acyl_Lipid_Metabolism_Family	SpGA2022_0040850	Similar to KCS3: 3-ketoacyl-CoA synthase 3 (Arabidopsis thaliana)
Acyl_Lipid_Metabolism_Family	SpGA2022_0040870	Similar to KCS12: 3-ketoacyl-CoA synthase 12 (Arabidopsis thaliana)
Acyl_Lipid_Metabolism_Family	SpGA2022_0043220	Protein of unknown function
Acyl_Lipid_Metabolism_Family	SpGA2022_0043420	Similar to DAGLA: Diacylglycerol lipase-alpha (Homo sapiens)
Acyl_Lipid_Metabolism_Family	SpGA2022_0044240	Similar to At4g04930: Sphingolipid delta(4)-desaturase DES1-like (Arabidopsis thaliana)
Acyl_Lipid_Metabolism_Family	SpGA2022_0044530	Similar to Ferredoxin-thioredoxin reductase%2C variable chain (Zea mays)
Acyl_Lipid_Metabolism_Family	SpGA2022_0047480	Similar to plcA: 1-phosphatidylinositol phosphodiesterase (Listeria monocytogenes serovar 1/2a (strain ATCC BAA-679 / EGD-e))
Acyl_Lipid_Metabolism_Family	SpGA2022_0050980	Similar to MCCB: Methylcrotonoyl-CoA carboxylase beta chain%2C mitochondrial (Arabidopsis thaliana)
Acyl_Lipid_Metabolism_Family	SpGA2022_0053100	Similar to LTPG30: Non-specific lipid transfer protein GPI-anchored 30 (Arabidopsis thaliana)
Acyl_Lipid_Metabolism_Family	SpGA2022_0053610	Similar to hbdA: 3-hydroxybutyryl-CoA dehydrogenase (Bradyrhizobium diazoefficiens (strain JCM 10833 / BCRC 13528 / IAM 13628 / NBRC 14792 / USDA 110))
Acyl_Lipid_Metabolism_Family	SpGA2022_0055400	Similar to MCCA: Methylcrotonoyl-CoA carboxylase subunit alpha%2C mitochondrial (Arabidopsis thaliana)
Acyl_Lipid_Metabolism_Family	SpGA2022_0057590	Similar to GL1-9: Very-long-chain aldehyde decarbonylase GL1-9 (Oryza sativa subsp. japonica)
Acyl_Lipid_Metabolism_Family	SpGA2022_0059430	Similar to KCS11: 3-ketoacyl-CoA synthase 11 (Arabidopsis thaliana)
Acyl_Lipid_Metabolism_Family	SpGA2022_0059450	Similar to KCS2: 3-ketoacyl-CoA synthase 2 (Arabidopsis thaliana)
Acyl_Lipid_Metabolism_Family	SpGA2022_0059760	Similar to LTPG13: Non-specific lipid transfer protein GPI-anchored 13 (Arabidopsis thaliana)
Acyl_Lipid_Metabolism_Family	SpGA2022_0060570	Similar to LOX1.5: Probable linoleate 9S-lipoxygenase 5 (Solanum tuberosum)
Acyl_Lipid_Metabolism_Family	SpGA2022_0060590	Similar to LOX1.5: Probable linoleate 9S-lipoxygenase 5 (Solanum tuberosum)
Acyl_Lipid_Metabolism_Family	SpGA2022_0061940	Similar to MTACP2: Acyl carrier protein 3%2C mitochondrial (Arabidopsis thaliana)
Acyl_Lipid_Metabolism_Family	SpGA2022_0068260	Similar to PIP5K2: Phosphatidylinositol 4-phosphate 5-kinase 2 (Arabidopsis thaliana)
Acyl_Lipid_Metabolism_Family	SpGA2022_0068370	Similar to DDB_G0272012: Putative elongation of fatty acids protein DDB_G0272012 (Dictyostelium discoideum)
Acyl_Lipid_Metabolism_Family	SpGA2022_0069670	Similar to SBH2: Sphinganine C4-monooxygenase 2 (Arabidopsis thaliana)
Acyl_Lipid_Metabolism_Family	SpGA2022_0070390	Protein of unknown function
Acyl_Lipid_Metabolism_Family	SpGA2022_0070890	Similar to KCR1: Very-long-chain 3-oxoacyl-CoA reductase 1 (Arabidopsis thaliana)
Acyl_Lipid_Metabolism_Family	SpGA2022_0071830	Similar to BCCP1: Biotin carboxyl carrier protein of acetyl-CoA carboxylase 1%2C chloroplastic (Arabidopsis thaliana)
Acyl_Lipid_Metabolism_Family	SpGA2022_0072100	Similar to DIR1: Putative lipid-transfer protein DIR1 (Arabidopsis thaliana)
Acyl_Lipid_Metabolism_Family	SpGA2022_0074570	Similar to DGL: Galactolipase DONGLE%2C chloroplastic (Arabidopsis thaliana)
Acyl_Lipid_Metabolism_Family	SpGA2022_0075810	Similar to OPR6: Putative 12-oxophytodienoate reductase 6 (Oryza sativa subsp. japonica)
Acyl_Lipid_Metabolism_Family	SpGA2022_0075820	Similar to OPR11: Putative 12-oxophytodienoate reductase 11 (Oryza sativa subsp. japonica)
Acyl_Lipid_Metabolism_Family	SpGA2022_0075830	Similar to OPR11: Putative 12-oxophytodienoate reductase 11 (Oryza sativa subsp. japonica)
Acyl_Lipid_Metabolism_Family	SpGA2022_0075840	Similar to OPR11: Putative 12-oxophytodienoate reductase 11 (Oryza sativa subsp. japonica)
Acyl_Lipid_Metabolism_Family	SpGA2022_0075860	Similar to OPR4: Putative 12-oxophytodienoate reductase 4 (Oryza sativa subsp. japonica)
Acyl_Lipid_Metabolism_Family	SpGA2022_0075880	Similar to OPR11: Putative 12-oxophytodienoate reductase 11 (Oryza sativa subsp. japonica)
Acyl_Lipid_Metabolism_Family	SpGA2022_0076550	Similar to TE2: Acyl-coenzyme A thioesterase 2%2C chloroplastic (Humulus lupulus)
Acyl_Lipid_Metabolism_Family	SpGA2022_0077220	Similar to S-ACP-DES6: Stearoyl-[acyl-carrier-protein] 9-desaturase 6%2C chloroplastic (Arabidopsis thaliana)
Acyl_Lipid_Metabolism_Family	SpGA2022_0080050	Similar to NMT1: Glycylpeptide N-tetradecanoyltransferase 1 (Arabidopsis thaliana)
Acyl_Lipid_Metabolism_Family	SpGA2022_0080870	Similar to CLS: Cardiolipin synthase (CMP-forming)%2C mitochondrial (Arabidopsis thaliana)
Acyl_Lipid_Metabolism_Family	SpGA2022_0081530	Similar to Probable non-specific lipid-transfer protein AKCS9 (Vigna unguiculata)
Acyl_Lipid_Metabolism_Family	SpGA2022_0081580	Similar to Probable non-specific lipid-transfer protein AKCS9 (Vigna unguiculata)
Acyl_Lipid_Metabolism_Family	SpGA2022_0084320	Similar to MFP: Peroxisomal fatty acid beta-oxidation multifunctional protein (Oryza sativa subsp. japonica)
Acyl_Lipid_Metabolism_Family	SpGA2022_0086260	Similar to KCS11: 3-ketoacyl-CoA synthase 11 (Arabidopsis thaliana)
Acyl_Lipid_Metabolism_Family	SpGA2022_0086670	Similar to HPL: Fatty acid hydroperoxide lyase%2C chloroplastic (Solanum lycopersicum)
Acyl_Lipid_Metabolism_Family	SpGA2022_0086950	Similar to KCS4: 3-ketoacyl-CoA synthase 4 (Arabidopsis thaliana)
Acyl_Lipid_Metabolism_Family	SpGA2022_0087050	Similar to LIP1: Triacylglycerol lipase 1 (Arabidopsis thaliana)
Acyl_Lipid_Metabolism_Family	SpGA2022_0088820	Protein of unknown function
Acyl_Lipid_Metabolism_Family	SpGA2022_0088830	Similar to LOX2.1: Linoleate 13S-lipoxygenase 2-1%2C chloroplastic (Solanum tuberosum)
Acyl_Lipid_Metabolism_Family	SpGA2022_0088840	Similar to LOX2: Lipoxygenase 2%2C chloroplastic (Arabidopsis thaliana)
Acyl_Lipid_Metabolism_Family	SpGA2022_0088850	Similar to LOX2.1: Linoleate 13S-lipoxygenase 2-1%2C chloroplastic (Solanum tuberosum)
Acyl_Lipid_Metabolism_Family	SpGA2022_0088860	Similar to LOX2.1: Linoleate 13S-lipoxygenase 2-1%2C chloroplastic (Solanum tuberosum)
Acyl_Lipid_Metabolism_Family	SpGA2022_0088870	Similar to LOX2.1: Linoleate 13S-lipoxygenase 2-1%2C chloroplastic (Solanum tuberosum)
Acyl_Lipid_Metabolism_Family	SpGA2022_0090770	Similar to PECT1: Ethanolamine-phosphate cytidylyltransferase (Arabidopsis thaliana)
Acyl_Lipid_Metabolism_Family	SpGA2022_0092020	Protein of unknown function
Acyl_Lipid_Metabolism_Family	SpGA2022_0092900	Similar to GPAT3: Probable glycerol-3-phosphate acyltransferase 3 (Arabidopsis thaliana)
Acyl_Lipid_Metabolism_Family	SpGA2022_0092930	Similar to GPAT2: Probable glycerol-3-phosphate acyltransferase 2 (Arabidopsis thaliana)
Acyl_Lipid_Metabolism_Family	SpGA2022_0093080	Similar to ACLA-2: ATP-citrate synthase alpha chain protein 2 (Oryza sativa subsp. japonica)
Acyl_Lipid_Metabolism_Family	SpGA2022_0093990	Similar to LPD1: Dihydrolipoyl dehydrogenase 1%2C mitochondrial (Arabidopsis thaliana)
Acyl_Lipid_Metabolism_Family	SpGA2022_0095290	Similar to E1-BETA-2: Pyruvate dehydrogenase E1 component subunit beta-3%2C chloroplastic (Arabidopsis thaliana)
Acyl_Lipid_Metabolism_Family	SpGA2022_0095870	Similar to TAFAZZIN: Tafazzin (Homo sapiens)
Acyl_Lipid_Metabolism_Family	SpGA2022_0096390	Similar to MTACP1: Acyl carrier protein 1%2C mitochondrial (Arabidopsis thaliana)
Acyl_Lipid_Metabolism_Family	SpGA2022_0097720	Protein of unknown function
Acyl_Lipid_Metabolism_Family	SpGA2022_0097900	Similar to PLC6: Phosphoinositide phospholipase C 6 (Arabidopsis thaliana)
Acyl_Lipid_Metabolism_Family	SpGA2022_0100270	Similar to BDG4: Probable lysophospholipase BODYGUARD 4 (Arabidopsis thaliana)
Acyl_Lipid_Metabolism_Family	SpGA2022_0100580	Similar to abhd-5.1: Abhydrolase domain-containing protein abhd-5.1 (Caenorhabditis elegans)
Acyl_Lipid_Metabolism_Family	SpGA2022_0101270	Similar to Os05g0125500: Isovaleryl-CoA dehydrogenase%2C mitochondrial (Oryza sativa subsp. japonica)
Acyl_Lipid_Metabolism_Family	SpGA2022_0101550	Similar to CSE: Caffeoylshikimate esterase (Arabidopsis thaliana)
Acyl_Lipid_Metabolism_Family	SpGA2022_0102840	Similar to LTPG5: Non-specific lipid transfer protein GPI-anchored 5 (Arabidopsis thaliana)
Acyl_Lipid_Metabolism_Family	SpGA2022_0103190	Similar to LTPG16: Non-specific lipid transfer protein GPI-anchored 16 (Arabidopsis thaliana)
Acyl_Lipid_Metabolism_Family	SpGA2022_0103210	Similar to LTPG5: Non-specific lipid transfer protein GPI-anchored 5 (Arabidopsis thaliana)
Acyl_Lipid_Metabolism_Family	SpGA2022_0105700	Similar to CER2: Protein ECERIFERUM 2 (Arabidopsis thaliana)
Acyl_Lipid_Metabolism_Family	SpGA2022_0106310	Similar to Stearoyl-[acyl-carrier-protein] 9-desaturase%2C chloroplastic (Ricinus communis)
Acyl_Lipid_Metabolism_Family	SpGA2022_0109230	Similar to LTPG1: Non-specific lipid transfer protein GPI-anchored 1 (Arabidopsis thaliana)
Acyl_Lipid_Metabolism_Family	SpGA2022_0109330	Similar to NPC6: Non-specific phospholipase C6 (Arabidopsis thaliana)
Acyl_Lipid_Metabolism_Family	SpGA2022_0110610	Protein of unknown function
Acyl_Lipid_Metabolism_Family	SpGA2022_0111080	Similar to PDAT1: Phospholipid:diacylglycerol acyltransferase 1 (Arabidopsis thaliana)
Acyl_Lipid_Metabolism_Family	SpGA2022_0112540	Protein of unknown function
Acyl_Lipid_Metabolism_Family	SpGA2022_0112600	Similar to ACX2: Acyl-coenzyme A oxidase 2%2C peroxisomal (Arabidopsis thaliana)
Acyl_Lipid_Metabolism_Family	SpGA2022_0113580	Similar to ADS3: Palmitoyl-monogalactosyldiacylglycerol delta-7 desaturase%2C chloroplastic (Arabidopsis thaliana)
Acyl_Lipid_Metabolism_Family	SpGA2022_0117580	Similar to Oleosin Ara h 15.0101 (Arachis hypogaea)
Acyl_Lipid_Metabolism_Family	SpGA2022_0121380	Similar to CSE: Caffeoylshikimate esterase (Arabidopsis thaliana)
Acyl_Lipid_Metabolism_Family	SpGA2022_0121410	Similar to CSE: Caffeoylshikimate esterase (Arabidopsis thaliana)
Acyl_Lipid_Metabolism_Family	SpGA2022_0122710	Similar to AOC: Allene oxide cyclase%2C chloroplastic (Oryza sativa subsp. japonica)
Acyl_Lipid_Metabolism_Family	SpGA2022_0122860	Similar to Acyl-lipid (9-3)-desaturase (Borago officinalis)
Acyl_Lipid_Metabolism_Family	SpGA2022_0123930	Similar to DSEL: Phospholipase A1-IIgamma (Arabidopsis thaliana)
Acyl_Lipid_Metabolism_Family	SpGA2022_0125090	Similar to PI4KG4: Phosphatidylinositol 4-kinase gamma 4 (Arabidopsis thaliana)
Acyl_Lipid_Metabolism_Family	SpGA2022_0125740	Similar to Jmjd7: Bifunctional peptidase and (3S)-lysyl hydroxylase Jmjd7 (Mus musculus)
Acyl_Lipid_Metabolism_Family	SpGA2022_0126850	Similar to CYP86A22: Cytochrome P450 86A22 (Petunia hybrida)
Acyl_Lipid_Metabolism_Family	SpGA2022_0126860	Similar to GPAT4: Glycerol-3-phosphate 2-O-acyltransferase 4 (Arabidopsis thaliana)
Acyl_Lipid_Metabolism_Family	SpGA2022_0126950	Similar to ACH2: Acyl-CoA hydrolase 2 (Arabidopsis thaliana)
Acyl_Lipid_Metabolism_Family	SpGA2022_0127880	Similar to PDH-E1 ALPHA: Pyruvate dehydrogenase E1 component subunit alpha-3%2C chloroplastic (Arabidopsis thaliana)
Acyl_Lipid_Metabolism_Family	SpGA2022_0127950	Similar to KCS1: 3-ketoacyl-CoA synthase 1 (Arabidopsis thaliana)
Acyl_Lipid_Metabolism_Family	SpGA2022_0130460	Similar to At4g16820: Phospholipase A1-Ibeta2%2C chloroplastic (Arabidopsis thaliana)
Acyl_Lipid_Metabolism_Family	SpGA2022_0131690	Similar to At5g08460: GDSL esterase/lipase At5g08460 (Arabidopsis thaliana)
Acyl_Lipid_Metabolism_Family	SpGA2022_0131780	Similar to Acyl-CoA-binding protein (Ricinus communis)
Acyl_Lipid_Metabolism_Family	SpGA2022_0132340	Similar to FAO4A: Long-chain-alcohol oxidase FAO4A (Arabidopsis thaliana)
Acyl_Lipid_Metabolism_Family	SpGA2022_0132620	Similar to HOS3: Elongation of fatty acids protein 3-like (Arabidopsis thaliana)
Acyl_Lipid_Metabolism_Family	SpGA2022_0132980	Similar to LPEAT1: Lysophospholipid acyltransferase LPEAT1 (Arabidopsis thaliana)
Acyl_Lipid_Metabolism_Family	SpGA2022_0136650	Similar to KCR1: Very-long-chain 3-oxoacyl-CoA reductase 1 (Arabidopsis thaliana)
Acyl_Lipid_Metabolism_Family	SpGA2022_0136660	Similar to KCR1: Very-long-chain 3-oxoacyl-CoA reductase 1 (Arabidopsis thaliana)
Acyl_Lipid_Metabolism_Family	SpGA2022_0136680	Similar to KCR1: Very-long-chain 3-oxoacyl-CoA reductase 1 (Arabidopsis thaliana)
Acyl_Lipid_Metabolism_Family	SpGA2022_0136870	Similar to KAS1: 3-oxoacyl-[acyl-carrier-protein] synthase I%2C chloroplastic (Arabidopsis thaliana)
Acyl_Lipid_Metabolism_Family	SpGA2022_0137810	Similar to LPAT2: 1-acyl-sn-glycerol-3-phosphate acyltransferase 2 (Arabidopsis thaliana)
Acyl_Lipid_Metabolism_Family	SpGA2022_0137960	Similar to LOX6: Lipoxygenase 6%2C chloroplastic (Arabidopsis thaliana)
Acyl_Lipid_Metabolism_Family	SpGA2022_0138100	Similar to PIS1: CDP-diacylglycerol--inositol 3-phosphatidyltransferase 1 (Arabidopsis thaliana)
Acyl_Lipid_Metabolism_Family	SpGA2022_0138480	Similar to FATA: Oleoyl-acyl carrier protein thioesterase 1%2C chloroplastic (Arabidopsis thaliana)
Acyl_Lipid_Metabolism_Family	SpGA2022_0139090	Similar to EMB3003: Dihydrolipoyllysine-residue acetyltransferase component 5 of pyruvate dehydrogenase complex%2C chloroplastic (Arabidopsis thaliana)
Acyl_Lipid_Metabolism_Family	SpGA2022_0140010	Similar to LIP2: Octanoyltransferase LIP2%2C mitochondrial (Arabidopsis thaliana)
Acyl_Lipid_Metabolism_Family	SpGA2022_0140600	Similar to PLP9: Probable inactive patatin-like protein 9 (Arabidopsis thaliana)
Acyl_Lipid_Metabolism_Family	SpGA2022_0140850	Protein of unknown function
Acyl_Lipid_Metabolism_Family	SpGA2022_0140920	Protein of unknown function
Acyl_Lipid_Metabolism_Family	SpGA2022_0143020	Similar to GLY1: Glycerol-3-phosphate dehydrogenase [NAD(+)] 2%2C chloroplastic (Arabidopsis thaliana)
Acyl_Lipid_Metabolism_Family	SpGA2022_0144040	Similar to PGPS1: CDP-diacylglycerol--glycerol-3-phosphate 3-phosphatidyltransferase 1%2C chloroplastic (Arabidopsis thaliana)
Acyl_Lipid_Metabolism_Family	SpGA2022_0147730	Similar to At3g01570: Oleosin 5 (Arabidopsis thaliana)
Acyl_Lipid_Metabolism_Family	SpGA2022_0149340	Similar to At1g78690: N-acylphosphatidylethanolamine synthase (Arabidopsis thaliana)
Acyl_Lipid_Metabolism_Family	SpGA2022_0150840	Similar to At4g16820: Phospholipase A1-Ibeta2%2C chloroplastic (Arabidopsis thaliana)
Acyl_Lipid_Metabolism_Family	SpGA2022_0152020	Similar to DGAT2D: Diacylglycerol O-acyltransferase 2D (Glycine max)
Acyl_Lipid_Metabolism_Family	SpGA2022_0152330	Similar to NPC4: Non-specific phospholipase C4 (Arabidopsis thaliana)
Acyl_Lipid_Metabolism_Family	SpGA2022_0152690	Similar to DGD2: Digalactosyldiacylglycerol synthase 2%2C chloroplastic (Lotus japonicus)
Acyl_Lipid_Metabolism_Family	SpGA2022_0153070	Similar to CCT2: Choline-phosphate cytidylyltransferase 2 (Arabidopsis thaliana)
Acyl_Lipid_Metabolism_Family	SpGA2022_0153470	Similar to Acyl-CoA-binding protein (Ricinus communis)
Acyl_Lipid_Metabolism_Family	SpGA2022_0153840	Similar to Os04g0379900: Stearoyl-[acyl-carrier-protein] 9-desaturase 5%2C chloroplastic (Oryza sativa subsp. japonica)
Acyl_Lipid_Metabolism_Family	SpGA2022_0155660	Protein of unknown function
Acyl_Lipid_Metabolism_Family	SpGA2022_0157450	Similar to fabG: 3-oxoacyl-[acyl-carrier-protein] reductase FabG (Thermotoga maritima (strain ATCC 43589 / DSM 3109 / JCM 10099 / NBRC 100826 / MSB8))
Acyl_Lipid_Metabolism_Family	SpGA2022_0158350	Similar to Omega-6 fatty acid desaturase%2C chloroplastic (Brassica napus)
Acyl_Lipid_Metabolism_Family	SpGA2022_0158880	Similar to MGD A: Probable monogalactosyldiacylglycerol synthase%2C chloroplastic (Nicotiana tabacum)
Acyl_Lipid_Metabolism_Family	SpGA2022_0159320	Similar to DGK7: Diacylglycerol kinase 7 (Arabidopsis thaliana)
Acyl_Lipid_Metabolism_Family	SpGA2022_0159640	Similar to lpa-14: 4'-phosphopantetheinyl transferase (Bacillus subtilis)
Acyl_Lipid_Metabolism_Family	SpGA2022_0162750	Protein of unknown function
Acyl_Lipid_Metabolism_Family	SpGA2022_0164070	Similar to LIP1: Lipoyl synthase%2C mitochondrial (Arabidopsis thaliana)
Acyl_Lipid_Metabolism_Family	SpGA2022_0165320	Similar to ACD11: Accelerated cell death 11 (Arabidopsis thaliana)
Acyl_Lipid_Metabolism_Family	SpGA2022_0165400	Similar to CYP703A3: Cytochrome P450 703A2 (Oryza sativa subsp. japonica)
Acyl_Lipid_Metabolism_Family	SpGA2022_0170320	Similar to NMT1: Phosphoethanolamine N-methyltransferase 1 (Arabidopsis thaliana)
Acyl_Lipid_Metabolism_Family	SpGA2022_0171280	Similar to LIM3: Protein LIM3 (Lilium longiflorum)
Acyl_Lipid_Metabolism_Family	SpGA2022_0173260	Similar to PLA2-I: Probable phospholipase A2 homolog 1 (Oryza sativa subsp. japonica)
Acyl_Lipid_Metabolism_Family	SpGA2022_0175090	Similar to PIP5K9: Phosphatidylinositol 4-phosphate 5-kinase 9 (Arabidopsis thaliana)
Acyl_Lipid_Metabolism_Family	SpGA2022_0175660	Similar to PXG2: Peroxygenase 2 (Arabidopsis thaliana)
Acyl_Lipid_Metabolism_Family	SpGA2022_0178200	Similar to FAO4A: Long-chain-alcohol oxidase FAO4A (Arabidopsis thaliana)
Acyl_Lipid_Metabolism_Family	SpGA2022_0178210	Protein of unknown function
Acyl_Lipid_Metabolism_Family	SpGA2022_0178400	Similar to FDH: 3-ketoacyl-CoA synthase 10 (Arabidopsis thaliana)
Acyl_Lipid_Metabolism_Family	SpGA2022_0179270	Similar to CYPRO4: Protein CYPRO4 (Cynara cardunculus)
Acyl_Lipid_Metabolism_Family	SpGA2022_0179960	Similar to MOD1: Enoyl-[acyl-carrier-protein] reductase [NADH]%2C chloroplastic (Arabidopsis thaliana)
Acyl_Lipid_Metabolism_Family	SpGA2022_0181560	Similar to PI4KG7: Phosphatidylinositol 4-kinase gamma 7 (Arabidopsis thaliana)
Acyl_Lipid_Metabolism_Family	SpGA2022_0182200	Similar to Os04g0669500: Probable carboxylesterase Os04g0669500 (Oryza sativa subsp. japonica)
Acyl_Lipid_Metabolism_Family	SpGA2022_0184120	Similar to LACS9: Long chain acyl-CoA synthetase 9%2C chloroplastic (Arabidopsis thaliana)
Acyl_Lipid_Metabolism_Family	SpGA2022_0185300	Similar to LCAT3: Phospholipase A(1) LCAT3 (Arabidopsis thaliana)
Acyl_Lipid_Metabolism_Family	SpGA2022_0185880	Similar to CYP94B3: Cytochrome P450 94B3 (Arabidopsis thaliana)
Acyl_Lipid_Metabolism_Family	SpGA2022_0187870	Similar to ppt-1: Palmitoyl-protein thioesterase 1 (Caenorhabditis elegans)
Acyl_Lipid_Metabolism_Family	SpGA2022_0188000	Similar to FAH1: Dihydroceramide fatty acyl 2-hydroxylase FAH1 (Arabidopsis thaliana)
Acyl_Lipid_Metabolism_Family	SpGA2022_0188030	Similar to FAH1: Dihydroceramide fatty acyl 2-hydroxylase FAH1 (Arabidopsis thaliana)
Acyl_Lipid_Metabolism_Family	SpGA2022_0188040	Similar to FAH1: Dihydroceramide fatty acyl 2-hydroxylase FAH1 (Arabidopsis thaliana)
Acyl_Lipid_Metabolism_Family	SpGA2022_0188630	Similar to CSE: Caffeoylshikimate esterase (Arabidopsis thaliana)
Acyl_Lipid_Metabolism_Family	SpGA2022_0188930	Similar to DGK1: Diacylglycerol kinase 1 (Oryza sativa subsp. japonica)
Acyl_Lipid_Metabolism_Family	SpGA2022_0189980	Similar to KAS1: 3-oxoacyl-[acyl-carrier-protein] synthase I%2C chloroplastic (Arabidopsis thaliana)
Acyl_Lipid_Metabolism_Family	SpGA2022_0192850	Similar to Os04g0379900: Stearoyl-[acyl-carrier-protein] 9-desaturase 5%2C chloroplastic (Oryza sativa subsp. japonica)
Acyl_Lipid_Metabolism_Family	SpGA2022_0193030	Protein of unknown function
Acyl_Lipid_Metabolism_Family	SpGA2022_0193040	Similar to DALL4: Phospholipase A1-Igamma1%2C chloroplastic (Arabidopsis thaliana)
Acyl_Lipid_Metabolism_Family	SpGA2022_0193070	Similar to DALL4: Phospholipase A1-Igamma1%2C chloroplastic (Arabidopsis thaliana)
Acyl_Lipid_Metabolism_Family	SpGA2022_0193600	Similar to TSC10B: 3-dehydrosphinganine reductase TSC10B (Arabidopsis thaliana)
Acyl_Lipid_Metabolism_Family	SpGA2022_0193610	Similar to TSC10A: 3-dehydrosphinganine reductase TSC10A (Arabidopsis thaliana)
Acyl_Lipid_Metabolism_Family	SpGA2022_0193830	Protein of unknown function
Acyl_Lipid_Metabolism_Family	SpGA2022_0194520	Similar to LTPG31: Non-specific lipid transfer protein GPI-anchored 31 (Arabidopsis thaliana)
Acyl_Lipid_Metabolism_Family	SpGA2022_0195360	Similar to PLP2: Patatin-like protein 2 (Arabidopsis thaliana)
Acyl_Lipid_Metabolism_Family	SpGA2022_0195810	Similar to HOS3: Elongation of fatty acids protein 3-like (Arabidopsis thaliana)
Acyl_Lipid_Metabolism_Family	SpGA2022_0196150	Similar to Pnpla3: 1-acylglycerol-3-phosphate O-acyltransferase Pnpla3 (Mus musculus)
Acyl_Lipid_Metabolism_Family	SpGA2022_0196830	Similar to LTA2: Dihydrolipoyllysine-residue acetyltransferase component 4 of pyruvate dehydrogenase complex%2C chloroplastic (Arabidopsis thaliana)
Acyl_Lipid_Metabolism_Family	SpGA2022_0196850	Similar to LTPG10: Non-specific lipid transfer protein GPI-anchored 10 (Arabidopsis thaliana)
Acyl_Lipid_Metabolism_Family	SpGA2022_0197210	Similar to PXG4: Probable peroxygenase 4 (Arabidopsis thaliana)
Acyl_Lipid_Metabolism_Family	SpGA2022_0197220	Similar to PXG5: Probable peroxygenase 5 (Arabidopsis thaliana)
Acyl_Lipid_Metabolism_Family	SpGA2022_0197230	Similar to PXG5: Probable peroxygenase 5 (Arabidopsis thaliana)
Acyl_Lipid_Metabolism_Family	SpGA2022_0198380	Similar to LOX3: Lipoxygenase 3%2C chloroplastic (Arabidopsis thaliana)
Acyl_Lipid_Metabolism_Family	SpGA2022_0199250	Protein of unknown function
Acyl_Lipid_Metabolism_Family	SpGA2022_0201190	Similar to MENB: 1%2C4-dihydroxy-2-naphthoyl-CoA synthase%2C peroxisomal (Arabidopsis thaliana)
Acyl_Lipid_Metabolism_Family	SpGA2022_0201320	Similar to Oleosin H2 (Sesamum indicum)
Acyl_Lipid_Metabolism_Family	SpGA2022_0201790	Similar to PSS2: CDP-diacylglycerol--serine O-phosphatidyltransferase 2 (Oryza sativa subsp. japonica)
Acyl_Lipid_Metabolism_Family	SpGA2022_0202950	Similar to Lypla2: Acyl-protein thioesterase 2 (Mus musculus)
Acyl_Lipid_Metabolism_Family	SpGA2022_0500320	Similar to MTM1: Phosphatidylinositol-3-phosphatase myotubularin-1 (Arabidopsis thaliana)
Acyl_Lipid_Metabolism_Family	SpGA2022_0500890	Similar to KAS2: 3-oxoacyl-[acyl-carrier-protein] synthase II%2C chloroplastic (Arabidopsis thaliana)
Acyl_Lipid_Metabolism_Family	SpGA2022_0500930	Similar to SAC4: Phosphoinositide phosphatase SAC4 (Arabidopsis thaliana)
Acyl_Lipid_Metabolism_Family	SpGA2022_0501790	Similar to DAGLA: Diacylglycerol lipase-alpha (Homo sapiens)
Acyl_Lipid_Metabolism_Family	SpGA2022_0501870	Similar to ALA8: Probable phospholipid-transporting ATPase 8 (Arabidopsis thaliana)
Acyl_Lipid_Metabolism_Family	SpGA2022_0502020	Similar to FAD12: Delta(12)-acyl-lipid-desaturase (Punica granatum)
Acyl_Lipid_Metabolism_Family	SpGA2022_0502060	Protein of unknown function
Acyl_Lipid_Metabolism_Family	SpGA2022_0502370	Similar to PLD1: Phospholipase D alpha 1 (Oryza sativa subsp. japonica)
Acyl_Lipid_Metabolism_Family	SpGA2022_0503210	Similar to KCR1: Very-long-chain 3-oxoacyl-CoA reductase 1 (Arabidopsis thaliana)
Acyl_Lipid_Metabolism_Family	SpGA2022_0504130	Similar to PLC4: Phosphoinositide phospholipase C 4 (Arabidopsis thaliana)
Acyl_Lipid_Metabolism_Family	SpGA2022_0504520	Similar to CSE: Caffeoylshikimate esterase (Arabidopsis thaliana)
Acyl_Lipid_Metabolism_Family	SpGA2022_0504850	Similar to PRT6: E3 ubiquitin-protein ligase PRT6 (Arabidopsis thaliana)
Acyl_Lipid_Metabolism_Family	SpGA2022_0505340	Similar to SQD2: Sulfoquinovosyl transferase SQD2 (Arabidopsis thaliana)
Acyl_Lipid_Metabolism_Family	SpGA2022_0505430	Similar to NPC1: Non-specific phospholipase C1 (Arabidopsis thaliana)
Acyl_Lipid_Metabolism_Family	SpGA2022_0506100	Similar to APSR1: Protein ALTERED PHOSPHATE STARVATION RESPONSE 1 (Arabidopsis thaliana)
Acyl_Lipid_Metabolism_Family	SpGA2022_0506470	Similar to PLIP2: Phospholipase A1 PLIP2%2C chloroplastic (Arabidopsis thaliana)
Acyl_Lipid_Metabolism_Family	SpGA2022_0506580	Similar to PLDZETA1: Phospholipase D zeta 1 (Arabidopsis thaliana)
Acyl_Lipid_Metabolism_Family	SpGA2022_0506630	Similar to IBR3: Probable acyl-CoA dehydrogenase IBR3 (Arabidopsis thaliana)
Acyl_Lipid_Metabolism_Family	SpGA2022_0506660	Similar to ephA: Epoxide hydrolase A (Mycobacterium tuberculosis (strain ATCC 25618 / H37Rv))
Acyl_Lipid_Metabolism_Family	SpGA2022_0506670	Similar to ephA: Epoxide hydrolase A (Mycobacterium tuberculosis (strain ATCC 25618 / H37Rv))
Acyl_Lipid_Metabolism_Family	SpGA2022_0506680	Similar to ephA: Epoxide hydrolase A (Mycobacterium tuberculosis (strain ATCC 25618 / H37Rv))
Acyl_Lipid_Metabolism_Family	SpGA2022_0507020	Similar to Lipase (Rhizomucor miehei)
Acyl_Lipid_Metabolism_Family	SpGA2022_0507470	Similar to SDP1: Triacylglycerol lipase SDP1 (Arabidopsis thaliana)
Acyl_Lipid_Metabolism_Family	SpGA2022_0507680	Similar to IP5P12: Type I inositol polyphosphate 5-phosphatase 12 (Arabidopsis thaliana)
Acyl_Lipid_Metabolism_Family	SpGA2022_0507830	Similar to NPC2: Non-specific phospholipase C2 (Arabidopsis thaliana)
Acyl_Lipid_Metabolism_Family	SpGA2022_0508420	Similar to LACS1: Long chain acyl-CoA synthetase 1 (Arabidopsis thaliana)
Acyl_Lipid_Metabolism_Family	SpGA2022_0508640	Protein of unknown function
Acyl_Lipid_Metabolism_Family	SpGA2022_0509720	Similar to PLP6: Patatin-like protein 6 (Arabidopsis thaliana)
Acyl_Lipid_Metabolism_Family	SpGA2022_0510020	Similar to ufaA1: Tuberculostearic acid methyltransferase UfaA1 (Mycobacterium tuberculosis (strain ATCC 25618 / H37Rv))
Acyl_Lipid_Metabolism_Family	SpGA2022_0510130	Similar to faeA: Probable feruloyl esterase A (Aspergillus terreus (strain NIH 2624 / FGSC A1156))
Acyl_Lipid_Metabolism_Family	SpGA2022_0510400	Similar to PED1: 3-ketoacyl-CoA thiolase 2%2C peroxisomal (Arabidopsis thaliana)
Acyl_Lipid_Metabolism_Family	SpGA2022_0510650	Similar to DAGLA: Diacylglycerol lipase-alpha (Homo sapiens)
Acyl_Lipid_Metabolism_Family	SpGA2022_0510850	Similar to At1g62640: 3-oxoacyl-[acyl-carrier-protein] synthase III%2C chloroplastic (Arabidopsis thaliana)
Acyl_Lipid_Metabolism_Family	SpGA2022_0511150	Similar to CAC3: Acetyl-coenzyme A carboxylase carboxyl transferase subunit alpha%2C chloroplastic (Arabidopsis thaliana)
Acyl_Lipid_Metabolism_Family	SpGA2022_0512250	Similar to SAC6: Phosphoinositide phosphatase SAC6 (Arabidopsis thaliana)
Acyl_Lipid_Metabolism_Family	SpGA2022_0512800	Similar to PLDDELTA: Phospholipase D delta (Arabidopsis thaliana)
Acyl_Lipid_Metabolism_Family	SpGA2022_0513270	Similar to At4g31810: 3-hydroxyisobutyryl-CoA hydrolase-like protein 2%2C mitochondrial (Arabidopsis thaliana)
Acyl_Lipid_Metabolism_Family	SpGA2022_0513550	Similar to PLDBETA1: Phospholipase D beta 1 (Arabidopsis thaliana)
Acyl_Lipid_Metabolism_Family	SpGA2022_0514640	Similar to BCDH BETA1: 2-oxoisovalerate dehydrogenase subunit beta 1%2C mitochondrial (Arabidopsis thaliana)
Acyl_Lipid_Metabolism_Family	SpGA2022_0514890	Similar to MGLL: Monoglyceride lipase (Homo sapiens)
Acyl_Lipid_Metabolism_Family	SpGA2022_0515270	Similar to SAC2: Phosphoinositide phosphatase SAC2 (Arabidopsis thaliana)
Acyl_Lipid_Metabolism_Family	SpGA2022_0515400	Similar to CDS2: Phosphatidate cytidylyltransferase 2 (Arabidopsis thaliana)
Acyl_Lipid_Metabolism_Family	SpGA2022_0517250	Similar to GDPD6: Glycerophosphodiester phosphodiesterase GDPD6 (Arabidopsis thaliana)
Acyl_Lipid_Metabolism_Family	SpGA2022_0517440	Similar to DGK1: Diacylglycerol kinase 1 (Arabidopsis thaliana)
Acyl_Lipid_Metabolism_Family	SpGA2022_0517640	Similar to PTEN1: Phosphatidylinositol 3%2C4%2C5-trisphosphate 3-phosphatase and protein-tyrosine-phosphatase PTEN1 (Arabidopsis thaliana)
Acyl_Lipid_Metabolism_Family	SpGA2022_0518420	Similar to PLAA: Phospholipase A-2-activating protein (Homo sapiens)
Acyl_Lipid_Metabolism_Family	SpGA2022_0518430	Similar to HOS3: Elongation of fatty acids protein 3-like (Arabidopsis thaliana)
Acyl_Lipid_Metabolism_Family	SpGA2022_0518510	Similar to CCL6: Probable CoA ligase CCL6 (Humulus lupulus)
Acyl_Lipid_Metabolism_Family	SpGA2022_0518520	Similar to DYW1: Pentatricopeptide repeat-containing protein DWY1%2C chloroplastic (Arabidopsis thaliana)
Acyl_Lipid_Metabolism_Family	SpGA2022_0518820	Similar to FAAH: Fatty acid amide hydrolase (Oryza sativa subsp. japonica)
Acyl_Lipid_Metabolism_Family	SpGA2022_0519150	Similar to MCCB: Methylcrotonoyl-CoA carboxylase beta chain%2C mitochondrial (Arabidopsis thaliana)
Acyl_Lipid_Metabolism_Family	SpGA2022_0519790	Similar to gatA: Glutamyl-tRNA(Gln) amidotransferase subunit A (Sulfurihydrogenibium sp. (strain YO3AOP1))
Acyl_Lipid_Metabolism_Family	SpGA2022_0520100	Similar to GPDH: Glycerol-3-phosphate dehydrogenase [NAD(+)] (Cuphea lanceolata)
Acyl_Lipid_Metabolism_Family	SpGA2022_0520630	Similar to BCCP1: Biotin carboxyl carrier protein of acetyl-CoA carboxylase 1%2C chloroplastic (Arabidopsis thaliana)
Acyl_Lipid_Metabolism_Family	SpGA2022_0520650	Similar to AAE16: Probable acyl-activating enzyme 16%2C chloroplastic (Arabidopsis thaliana)
Acyl_Lipid_Metabolism_Family	SpGA2022_0520740	Similar to FATA2: Oleoyl-acyl carrier protein thioesterase 2%2C chloroplastic (Arabidopsis thaliana)
Acyl_Lipid_Metabolism_Family	SpGA2022_0521450	Similar to LPAT2: 1-acyl-sn-glycerol-3-phosphate acyltransferase 2 (Brassica napus)
Acyl_Lipid_Metabolism_Family	SpGA2022_0522120	Similar to DGK2: Diacylglycerol kinase 2 (Arabidopsis thaliana)
Acyl_Lipid_Metabolism_Family	SpGA2022_0522550	Similar to PSD2: Phosphatidylserine decarboxylase proenzyme 2 (Arabidopsis thaliana)
Acyl_Lipid_Metabolism_Family	SpGA2022_0522630	Similar to At5g09300: 2-oxoisovalerate dehydrogenase subunit alpha 2%2C mitochondrial (Arabidopsis thaliana)
Acyl_Lipid_Metabolism_Family	SpGA2022_0522900	Similar to ABCD1: ABC transporter D family member 1 (Arabidopsis thaliana)
Acyl_Lipid_Metabolism_Family	SpGA2022_0523190	Similar to DGD1: Digalactosyldiacylglycerol synthase 1%2C chloroplastic (Lotus japonicus)
Acyl_Lipid_Metabolism_Family	SpGA2022_0523950	Similar to LPP3: Putative lipid phosphate phosphatase 3%2C chloroplastic (Arabidopsis thaliana)
Acyl_Lipid_Metabolism_Family	SpGA2022_0524480	Similar to PI4KG4: Phosphatidylinositol 4-kinase gamma 4 (Arabidopsis thaliana)
Acyl_Lipid_Metabolism_Family	SpGA2022_0524540	Similar to ACX3: Acyl-coenzyme A oxidase 3%2C peroxisomal (Arabidopsis thaliana)
Acyl_Lipid_Metabolism_Family	SpGA2022_0525550	Similar to PAP2: Probable plastid-lipid-associated protein 2%2C chloroplastic (Oryza sativa subsp. japonica)
Acyl_Lipid_Metabolism_Family	SpGA2022_0525620	Similar to PIS1: CDP-diacylglycerol--inositol 3-phosphatidyltransferase 1 (Arabidopsis thaliana)
Acyl_Lipid_Metabolism_Family	SpGA2022_0525820	Similar to PI4KG7: Phosphatidylinositol 4-kinase gamma 7 (Arabidopsis thaliana)
Acyl_Lipid_Metabolism_Family	SpGA2022_0526060	Similar to DGAT2D: Diacylglycerol O-acyltransferase 2D (Glycine max)
Acyl_Lipid_Metabolism_Family	SpGA2022_0527750	Similar to BAT2: 1-acyl-sn-glycerol-3-phosphate acyltransferase BAT2%2C chloroplastic (Brassica napus)
Acyl_Lipid_Metabolism_Family	SpGA2022_0527830	Similar to Os01g0939600: Probable glycerol-3-phosphate dehydrogenase [NAD(+)] 1%2C cytosolic (Oryza sativa subsp. japonica)
Acyl_Lipid_Metabolism_Family	SpGA2022_0529330	Similar to PLIP2: Phospholipase A1 PLIP2%2C chloroplastic (Arabidopsis thaliana)
Acyl_Lipid_Metabolism_Family	SpGA2022_0530200	Similar to CAC3: Acetyl-coenzyme A carboxylase carboxyl transferase subunit alpha%2C chloroplastic (Arabidopsis thaliana)
Acyl_Lipid_Metabolism_Family	SpGA2022_0530330	Similar to KCS11: 3-ketoacyl-CoA synthase 11 (Arabidopsis thaliana)
Acyl_Lipid_Metabolism_Family	SpGA2022_0530650	Similar to ALA3: Phospholipid-transporting ATPase 3 (Arabidopsis thaliana)
Acyl_Lipid_Metabolism_Family	SpGA2022_0531790	Similar to FAB1B: 1-phosphatidylinositol-3-phosphate 5-kinase FAB1B (Arabidopsis thaliana)
Acyl_Lipid_Metabolism_Family	SpGA2022_0532860	Similar to FAB1B: 1-phosphatidylinositol-3-phosphate 5-kinase FAB1B (Arabidopsis thaliana)
Acyl_Lipid_Metabolism_Family	SpGA2022_0532920	Similar to SAC3: Phosphoinositide phosphatase SAC3 (Arabidopsis thaliana)
Acyl_Lipid_Metabolism_Family	SpGA2022_0533050	Similar to FAB1C: Putative 1-phosphatidylinositol-3-phosphate 5-kinase FAB1C (Arabidopsis thaliana)
Acyl_Lipid_Metabolism_Family	SpGA2022_0533710	Similar to EMB1187: Probable ethanolamine kinase (Arabidopsis thaliana)
Acyl_Lipid_Metabolism_Family	SpGA2022_0533870	Similar to KCS11: 3-ketoacyl-CoA synthase 11 (Arabidopsis thaliana)
Acyl_Lipid_Metabolism_Family	SpGA2022_0534000	Similar to FATB1: Palmitoyl-acyl carrier protein thioesterase%2C chloroplastic (Gossypium hirsutum)
Acyl_Lipid_Metabolism_Family	SpGA2022_0534350	Similar to At1g74320: Probable choline kinase 2 (Arabidopsis thaliana)
Acyl_Lipid_Metabolism_Family	SpGA2022_0534750	Similar to ALA4: Probable phospholipid-transporting ATPase 4 (Arabidopsis thaliana)
Acyl_Lipid_Metabolism_Family	SpGA2022_0535780	Similar to LPP3: Putative lipid phosphate phosphatase 3%2C chloroplastic (Arabidopsis thaliana)
Acyl_Lipid_Metabolism_Family	SpGA2022_0536840	Similar to LACS4: Long chain acyl-CoA synthetase 4 (Arabidopsis thaliana)
Acyl_Lipid_Metabolism_Family	SpGA2022_0536880	Similar to ABCC2: ABC transporter D family member 2%2C chloroplastic (Arabidopsis thaliana)
Acyl_Lipid_Metabolism_Family	SpGA2022_0539320	Similar to CHY1: 3-hydroxyisobutyryl-CoA hydrolase 1 (Arabidopsis thaliana)
Acyl_Lipid_Metabolism_Family	SpGA2022_0539410	Similar to At1g54220: Dihydrolipoyllysine-residue acetyltransferase component 3 of pyruvate dehydrogenase complex%2C mitochondrial (Arabidopsis thaliana)
Acyl_Lipid_Metabolism_Family	SpGA2022_0540770	Similar to CLKR27: 3-oxoacyl-[acyl-carrier-protein] reductase%2C chloroplastic (Cuphea lanceolata)
Acyl_Lipid_Metabolism_Family	SpGA2022_0540890	Similar to KCR1: Very-long-chain 3-oxoacyl-CoA reductase 1 (Arabidopsis thaliana)
Acyl_Lipid_Metabolism_Family	SpGA2022_0540900	Similar to KCR1: Very-long-chain 3-oxoacyl-CoA reductase 1 (Arabidopsis thaliana)
Acyl_Lipid_Metabolism_Family	SpGA2022_0540910	Similar to KCR1: Very-long-chain 3-oxoacyl-CoA reductase 1 (Arabidopsis thaliana)
Acyl_Lipid_Metabolism_Family	SpGA2022_0540920	Similar to KCR1: Very-long-chain 3-oxoacyl-CoA reductase 1 (Arabidopsis thaliana)
Acyl_Lipid_Metabolism_Family	SpGA2022_0540930	Similar to KCR1: Very-long-chain 3-oxoacyl-CoA reductase 1 (Arabidopsis thaliana)
Acyl_Lipid_Metabolism_Family	SpGA2022_0540950	Protein of unknown function
Acyl_Lipid_Metabolism_Family	SpGA2022_0541130	Similar to EDS1B: Protein EDS1B (Arabidopsis thaliana)
Acyl_Lipid_Metabolism_Family	SpGA2022_0541280	Similar to SAC1: Phosphatidylinositol-3-phosphatase SAC1 (Arabidopsis thaliana)
Acyl_Lipid_Metabolism_Family	SpGA2022_0541620	Similar to LACS9: Long chain acyl-CoA synthetase 9%2C chloroplastic (Arabidopsis thaliana)
Acyl_Lipid_Metabolism_Family	SpGA2022_0541710	Similar to FAB1A: 1-phosphatidylinositol-3-phosphate 5-kinase FAB1A (Arabidopsis thaliana)
Acyl_Lipid_Metabolism_Family	SpGA2022_0542130	Similar to LACS7: Long chain acyl-CoA synthetase 7%2C peroxisomal (Arabidopsis thaliana)
Acyl_Lipid_Metabolism_Family	SpGA2022_0542260	Protein of unknown function
Acyl_Lipid_Metabolism_Family	SpGA2022_0542620	Similar to BCE2: Lipoamide acyltransferase component of branched-chain alpha-keto acid dehydrogenase complex%2C mitochondrial (Arabidopsis thaliana)
Acyl_Lipid_Metabolism_Family	SpGA2022_0543040	Similar to Mcat: Malonyl-CoA-acyl carrier protein transacylase%2C mitochondrial (Mus musculus)
Acyl_Lipid_Metabolism_Family	SpGA2022_0544380	Similar to KAS: 3-oxoacyl-[acyl-carrier-protein] synthase%2C mitochondrial (Arabidopsis thaliana)
Acyl_Lipid_Metabolism_Family	SpGA2022_0545460	Similar to LCKB2: Sphingoid long-chain bases kinase 2%2C mitochondrial (Arabidopsis thaliana)
Acyl_Lipid_Metabolism_Family	SpGA2022_0546050	Similar to PAP3: Probable plastid-lipid-associated protein 3%2C chloroplastic (Arabidopsis thaliana)
Acyl_Lipid_Metabolism_Family	SpGA2022_0546840	Similar to AAE17: Probable acyl-activating enzyme 17%2C peroxisomal (Arabidopsis thaliana)
Acyl_Lipid_Metabolism_Family	SpGA2022_0548610	Similar to POPTRDRAFT_831870: Biotin carboxylase 1%2C chloroplastic (Populus trichocarpa)
Acyl_Lipid_Metabolism_Family	SpGA2022_0549070	Similar to SGR2: Phospholipase SGR2 (Arabidopsis thaliana)
Acyl_Lipid_Metabolism_Family	SpGA2022_0549560	Similar to LIP1: Lipoyl synthase%2C mitochondrial (Sorghum bicolor)
Acyl_Lipid_Metabolism_Family	SpGA2022_0550000	Similar to DALL3: Phospholipase A1-Igamma2%2C chloroplastic (Arabidopsis thaliana)
Acyl_Lipid_Metabolism_Family	SpGA2022_0551710	Similar to KCS4: 3-ketoacyl-CoA synthase 4 (Arabidopsis thaliana)
Acyl_Lipid_Metabolism_Family	SpGA2022_0551720	Similar to ACX1: Peroxisomal acyl-coenzyme A oxidase 1 (Arabidopsis thaliana)
Acyl_Lipid_Metabolism_Family	SpGA2022_0552080	Similar to CDS5: Phosphatidate cytidylyltransferase 5%2C chloroplastic (Arabidopsis thaliana)
Acyl_Lipid_Metabolism_Family	SpGA2022_0552940	Similar to AAPT1: Choline/ethanolaminephosphotransferase 1 (Arabidopsis thaliana)
Acyl_Lipid_Metabolism_Family	SpGA2022_0552950	Similar to DAGLA: Diacylglycerol lipase-alpha (Homo sapiens)
Acyl_Lipid_Metabolism_Family	SpGA2022_0553010	Similar to SDP6: Glycerol-3-phosphate dehydrogenase SDP6%2C mitochondrial (Arabidopsis thaliana)
Acyl_Lipid_Metabolism_Family	SpGA2022_0553780	Similar to Glycerol-3-phosphate acyltransferase%2C chloroplastic (Cucumis sativus)
Acyl_Lipid_Metabolism_Family	SpGA2022_0553930	Similar to FAO4A: Long-chain-alcohol oxidase FAO4A (Arabidopsis thaliana)
Acyl_Lipid_Metabolism_Family	SpGA2022_0554620	Similar to fabZ: 3-hydroxyacyl-[acyl-carrier-protein] dehydratase FabZ (Thermosynechococcus vestitus (strain IAM M-273 / NIES-2133 / BP-1))
Acyl_Lipid_Metabolism_Family	SpGA2022_0556930	Similar to CCT1: Choline-phosphate cytidylyltransferase 1 (Arabidopsis thaliana)
Acyl_Lipid_Metabolism_Family	SpGA2022_0557390	Similar to PLA1: Phospholipase A I (Arabidopsis thaliana)
Acyl_Lipid_Metabolism_Family	SpGA2022_0558290	Similar to SBH2: Sphinganine C4-monooxygenase 2 (Arabidopsis thaliana)
Acyl_Lipid_Metabolism_Family	SpGA2022_0558580	Similar to ACC1: Acetyl-CoA carboxylase 1 (Arabidopsis thaliana)
Acyl_Lipid_Metabolism_Family	SpGA2022_0559110	Similar to PIP5K8: Phosphatidylinositol 4-phosphate 5-kinase 8 (Arabidopsis thaliana)
Acyl_Lipid_Metabolism_Family	SpGA2022_0559180	Similar to PIP5K1: Phosphatidylinositol 4-phosphate 5-kinase 1 (Arabidopsis thaliana)
Acyl_Lipid_Metabolism_Family	SpGA2022_0559420	Similar to PI4KA1: Phosphatidylinositol 4-kinase alpha 1 (Arabidopsis thaliana)
Acyl_Lipid_Metabolism_Family	SpGA2022_0559510	Protein of unknown function
Acyl_Lipid_Metabolism_Family	SpGA2022_0559560	Similar to PXG5: Probable peroxygenase 5 (Arabidopsis thaliana)
Acyl_Lipid_Metabolism_Family	SpGA2022_0559690	Similar to SAC9: Probable phosphoinositide phosphatase SAC9 (Arabidopsis thaliana)
Acyl_Lipid_Metabolism_Family	SpGA2022_0559700	Similar to SAC9: Probable phosphoinositide phosphatase SAC9 (Arabidopsis thaliana)
Acyl_Lipid_Metabolism_Family	SpGA2022_0560310	Similar to LACS4: Long chain acyl-CoA synthetase 4 (Arabidopsis thaliana)
Acyl_Lipid_Metabolism_Family	SpGA2022_0562170	Similar to Os02g0806900: Long chain base biosynthesis protein 1b (Oryza sativa subsp. japonica)
Acyl_Lipid_Metabolism_Family	SpGA2022_0562260	Similar to PLDDELTA: Phospholipase D delta (Arabidopsis thaliana)
Acyl_Lipid_Metabolism_Family	SpGA2022_0562750	Similar to KAS3B: 3-oxoacyl-[acyl-carrier-protein] synthase 3 B%2C chloroplastic (Cuphea wrightii)
Aldehyde_Dehydrogenase_Superfamily	SpGA2022_0003360	Similar to Aldehyde dehydrogenase family 7 member A1 (Malus domestica)
Aldehyde_Dehydrogenase_Superfamily	SpGA2022_0008530	Similar to ALDH2C4: Aldehyde dehydrogenase family 2 member C4 (Arabidopsis thaliana)
Aldehyde_Dehydrogenase_Superfamily	SpGA2022_0081290	Similar to ALDH5F1: Succinate-semialdehyde dehydrogenase%2C mitochondrial (Oryza sativa subsp. japonica)
Aldehyde_Dehydrogenase_Superfamily	SpGA2022_0115520	Similar to ALDH2C4: Aldehyde dehydrogenase family 2 member C4 (Arabidopsis thaliana)
Aldehyde_Dehydrogenase_Superfamily	SpGA2022_0158260	Similar to GAPN: NADP-dependent glyceraldehyde-3-phosphate dehydrogenase (Triticum aestivum)
Aldehyde_Dehydrogenase_Superfamily	SpGA2022_0501710	Similar to ALDH6B2: Methylmalonate-semialdehyde dehydrogenase [acylating]%2C mitochondrial (Arabidopsis thaliana)
Aldehyde_Dehydrogenase_Superfamily	SpGA2022_0508100	Similar to ALDH22A1: Aldehyde dehydrogenase 22A1 (Arabidopsis thaliana)
Aldehyde_Dehydrogenase_Superfamily	SpGA2022_0513940	Similar to ALDH3F1: Aldehyde dehydrogenase family 3 member F1 (Arabidopsis thaliana)
Aldehyde_Dehydrogenase_Superfamily	SpGA2022_0522860	Similar to ALDH3H1: Aldehyde dehydrogenase family 3 member H1 (Arabidopsis thaliana)
Aldehyde_Dehydrogenase_Superfamily	SpGA2022_0523760	Similar to ALDH5F1: Succinate-semialdehyde dehydrogenase%2C mitochondrial (Oryza sativa subsp. japonica)
Aldehyde_Dehydrogenase_Superfamily	SpGA2022_0528570	Similar to ALDH3F1: Aldehyde dehydrogenase family 3 member F1 (Arabidopsis thaliana)
Aldehyde_Dehydrogenase_Superfamily	SpGA2022_0534490	Similar to FIS1: Probable aldehyde dehydrogenase (Linum usitatissimum)
Aldehyde_Dehydrogenase_Superfamily	SpGA2022_0546650	Similar to ALDH10A9: Aminoaldehyde dehydrogenase ALDH10A9%2C peroxisomal (Arabidopsis thaliana)
Aldehyde_Dehydrogenase_Superfamily	SpGA2022_0546760	Similar to ALDH2B4: Aldehyde dehydrogenase family 2 member B4%2C mitochondrial (Arabidopsis thaliana)
Alfin_like_Transcription_Factor_Family	SpGA2022_0009120	Similar to AL5: PHD finger protein ALFIN-LIKE 5 (Arabidopsis thaliana)
Alfin_like_Transcription_Factor_Family	SpGA2022_0108070	Similar to Os04g0444900: PHD finger protein ALFIN-LIKE 4 (Oryza sativa subsp. japonica)
Alfin_like_Transcription_Factor_Family	SpGA2022_0111040	Similar to AL5: PHD finger protein ALFIN-LIKE 5 (Arabidopsis thaliana)
Alfin_like_Transcription_Factor_Family	SpGA2022_0184950	Similar to Os05g0419100: PHD finger protein ALFIN-LIKE 5 (Oryza sativa subsp. japonica)
Alfin_like_Transcription_Factor_Family	SpGA2022_0522010	Similar to Os05g0419100: PHD finger protein ALFIN-LIKE 5 (Oryza sativa subsp. japonica)
Alfin_like_Transcription_Factor_Family	SpGA2022_0528840	Similar to Os05g0163100: PHD finger protein ALFIN-LIKE 1 (Oryza sativa subsp. japonica)
Alfin_like_Transcription_Factor_Family	SpGA2022_0529800	Similar to Os05g0163100: PHD finger protein ALFIN-LIKE 1 (Oryza sativa subsp. japonica)
Antiporter_Superfamily	SpGA2022_0016700	Similar to CHX15: Cation/H(+) antiporter 15 (Arabidopsis thaliana)
Antiporter_Superfamily	SpGA2022_0017140	Similar to DIT1: Dicarboxylate transporter 1%2C chloroplastic (Arabidopsis thaliana)
Antiporter_Superfamily	SpGA2022_0027210	Similar to ER-ANT1: ADP%2CATP carrier protein ER-ANT1 (Arabidopsis thaliana)
Antiporter_Superfamily	SpGA2022_0059330	Similar to CHX15: Cation/H(+) antiporter 15 (Arabidopsis thaliana)
Antiporter_Superfamily	SpGA2022_0082420	Similar to PPT2: Phosphoenolpyruvate/phosphate translocator 2%2C chloroplastic (Oryza sativa subsp. japonica)
Antiporter_Superfamily	SpGA2022_0091550	Similar to NHX2: Sodium/hydrogen exchanger 2 (Arabidopsis thaliana)
Antiporter_Superfamily	SpGA2022_0094700	Similar to NHX2: Sodium/hydrogen exchanger 2 (Arabidopsis thaliana)
Antiporter_Superfamily	SpGA2022_0095100	Similar to CCX5: Cation/calcium exchanger 5 (Arabidopsis thaliana)
Antiporter_Superfamily	SpGA2022_0095480	Similar to NHX2: Sodium/hydrogen exchanger 2 (Arabidopsis thaliana)
Antiporter_Superfamily	SpGA2022_0112130	Similar to DIT2-1: Dicarboxylate transporter 2.1%2C chloroplastic (Arabidopsis thaliana)
Antiporter_Superfamily	SpGA2022_0113720	Similar to CCX1: Cation/calcium exchanger 1 (Arabidopsis thaliana)
Antiporter_Superfamily	SpGA2022_0140060	Similar to CHX19: Cation/H(+) antiporter 19 (Arabidopsis thaliana)
Antiporter_Superfamily	SpGA2022_0145320	Similar to CAX5: Vacuolar cation/proton exchanger 5 (Arabidopsis thaliana)
Antiporter_Superfamily	SpGA2022_0145330	Similar to CAX5: Vacuolar cation/proton exchanger 5 (Arabidopsis thaliana)
Antiporter_Superfamily	SpGA2022_0152550	Similar to CHX2: Cation/H(+) antiporter 2 (Arabidopsis thaliana)
Antiporter_Superfamily	SpGA2022_0156730	Similar to NHX4: Sodium/hydrogen exchanger 4 (Arabidopsis thaliana)
Antiporter_Superfamily	SpGA2022_0163120	Similar to GPT2: Glucose-6-phosphate/phosphate translocator 2%2C chloroplastic (Arabidopsis thaliana)
Antiporter_Superfamily	SpGA2022_0168790	Similar to PPT2: Phosphoenolpyruvate/phosphate translocator 2%2C chloroplastic (Oryza sativa subsp. japonica)
Antiporter_Superfamily	SpGA2022_0190140	Similar to GPT2: Glucose-6-phosphate/phosphate translocator 2%2C chloroplastic (Arabidopsis thaliana)
Antiporter_Superfamily	SpGA2022_0199000	Similar to KEA4: K(+) efflux antiporter 4 (Arabidopsis thaliana)
Antiporter_Superfamily	SpGA2022_0202890	Similar to BOR5: Putative boron transporter 5 (Arabidopsis thaliana)
Antiporter_Superfamily	SpGA2022_0501030	Similar to CAX2: Vacuolar cation/proton exchanger 2 (Oryza sativa subsp. japonica)
Antiporter_Superfamily	SpGA2022_0501650	Similar to CAX2: Vacuolar cation/proton exchanger 2 (Oryza sativa subsp. japonica)
Antiporter_Superfamily	SpGA2022_0503610	Similar to BOR2: Probable boron transporter 2 (Arabidopsis thaliana)
Antiporter_Superfamily	SpGA2022_0505480	Similar to CAX1a: Vacuolar cation/proton exchanger 1a (Oryza sativa subsp. japonica)
Antiporter_Superfamily	SpGA2022_0508570	Similar to CHX19: Cation/H(+) antiporter 19 (Arabidopsis thaliana)
Antiporter_Superfamily	SpGA2022_0516460	Similar to CAX5: Vacuolar cation/proton exchanger 5 (Arabidopsis thaliana)
Antiporter_Superfamily	SpGA2022_0524530	Similar to TPT: Triose phosphate/phosphate translocator TPT%2C chloroplastic (Arabidopsis thaliana)
Antiporter_Superfamily	SpGA2022_0525980	Similar to ANT: ADP%2CATP carrier protein%2C mitochondrial (Solanum tuberosum)
Antiporter_Superfamily	SpGA2022_0530450	Similar to CCX1: Cation/calcium exchanger 1 (Arabidopsis thaliana)
Antiporter_Superfamily	SpGA2022_0532990	Similar to NHX7: Sodium/hydrogen exchanger 7 (Arabidopsis thaliana)
Antiporter_Superfamily	SpGA2022_0535480	Similar to BOR2: Probable boron transporter 2 (Arabidopsis thaliana)
Antiporter_Superfamily	SpGA2022_0536450	Similar to BAC2: Mitochondrial arginine transporter BAC2 (Arabidopsis thaliana)
Antiporter_Superfamily	SpGA2022_0544320	Similar to ANT: ADP%2CATP carrier protein%2C mitochondrial (Solanum tuberosum)
Antiporter_Superfamily	SpGA2022_0546470	Similar to NHD1: Sodium/proton antiporter 1 (Arabidopsis thaliana)
Antiporter_Superfamily	SpGA2022_0551820	Similar to KEA5: K(+) efflux antiporter 5 (Arabidopsis thaliana)
Antiporter_Superfamily	SpGA2022_0561180	Similar to BOR4: Boron transporter 4 (Arabidopsis thaliana)
Aquaporin_Families	SpGA2022_0001830	Similar to BRX: Protein BREVIS RADIX (Arabidopsis thaliana)
Aquaporin_Families	SpGA2022_0024050	Similar to TIP1-3: Aquaporin TIP1-3 (Arabidopsis thaliana)
Aquaporin_Families	SpGA2022_0026440	Similar to PIP1.4: Probable aquaporin PIP1-4 (Arabidopsis thaliana)
Aquaporin_Families	SpGA2022_0032970	Similar to NIP7-1: Probable aquaporin NIP7-1 (Arabidopsis thaliana)
Aquaporin_Families	SpGA2022_0040360	Similar to PIP2-2: Probable aquaporin PIP2-2 (Oryza sativa subsp. japonica)
Aquaporin_Families	SpGA2022_0049630	Similar to TIP2-3: Aquaporin TIP2-3 (Zea mays)
Aquaporin_Families	SpGA2022_0049640	Similar to TIP5%3B1: Probable aquaporin TIP5-1 (Oryza sativa subsp. japonica)
Aquaporin_Families	SpGA2022_0121870	Similar to TIP2-1: Aquaporin TIP2-1 (Arabidopsis thaliana)
Aquaporin_Families	SpGA2022_0127270	Similar to TIP3-2: Aquaporin TIP3-2 (Zea mays)
Aquaporin_Families	SpGA2022_0129230	Similar to TIP2-2: Aquaporin TIP2-2 (Zea mays)
Aquaporin_Families	SpGA2022_0145100	Similar to PIP1-2: Probable aquaporin PIP1-2 (Oryza sativa subsp. japonica)
Aquaporin_Families	SpGA2022_0150810	Similar to NIP5-1: Probable aquaporin NIP5-1 (Arabidopsis thaliana)
Aquaporin_Families	SpGA2022_0153560	Similar to BRXL1: Protein Brevis radix-like 1 (Arabidopsis thaliana)
Aquaporin_Families	SpGA2022_0176480	Similar to PIP2-4: Aquaporin PIP2-4 (Zea mays)
Aquaporin_Families	SpGA2022_0201760	Similar to Probable aquaporin NIP-type (Nicotiana alata)
Aquaporin_Families	SpGA2022_0207600	Similar to TIP3-2: Aquaporin TIP3-2 (Zea mays)
Aquaporin_Families	SpGA2022_0208170	Similar to TIP1-1: Aquaporin TIP1-1 (Arabidopsis thaliana)
Aquaporin_Families	SpGA2022_0542080	Similar to PIP2-7: Aquaporin PIP2-7 (Arabidopsis thaliana)
Aquaporin_Families	SpGA2022_0545480	Similar to NIP3-1: Aquaporin NIP3-1 (Oryza sativa subsp. japonica)
Aquaporin_Families	SpGA2022_0562300	Similar to PIP2-7: Aquaporin PIP2-7 (Arabidopsis thaliana)
BBR_Transcription_Factor_Family	SpGA2022_0046930	Similar to Os06g0130600: Barley B recombinant-like protein D (Oryza sativa subsp. japonica)
BBR_Transcription_Factor_Family	SpGA2022_0067900	Similar to Os10g0115200: Barley B recombinant-like protein B (Oryza sativa subsp. japonica)
BBR_Transcription_Factor_Family	SpGA2022_0103200	Similar to Os06g0130600: Barley B recombinant-like protein D (Oryza sativa subsp. japonica)
BBR_Transcription_Factor_Family	SpGA2022_0197860	Similar to BBR: Protein Barley B recombinant (Hordeum vulgare)
BBR_Transcription_Factor_Family	SpGA2022_0533010	Similar to BBR: Protein Barley B recombinant (Hordeum vulgare)
BZR_Transcription_Factor_Family	SpGA2022_0133010	Similar to BZR1: Protein BZR1 homolog 1 (Oryza sativa subsp. japonica)
BZR_Transcription_Factor_Family	SpGA2022_0168360	Similar to BEH4: BES1/BZR1 homolog protein 4 (Arabidopsis thaliana)
BZR_Transcription_Factor_Family	SpGA2022_0200720	Similar to BZR3: Protein BZR1 homolog 3 (Oryza sativa subsp. japonica)
BZR_Transcription_Factor_Family	SpGA2022_0509360	Similar to BZR1: Protein BZR1 homolog 1 (Oryza sativa subsp. japonica)
BZR_Transcription_Factor_Family	SpGA2022_0517950	Similar to BZR1: Protein BZR1 homolog 1 (Oryza sativa subsp. japonica)
C2C2_Transcription_Factor_Family	SpGA2022_0004910	Similar to GATA22: Putative GATA transcription factor 22 (Arabidopsis thaliana)
C2C2_Transcription_Factor_Family	SpGA2022_0006060	Similar to CDF1: Cyclic dof factor 1 (Arabidopsis thaliana)
C2C2_Transcription_Factor_Family	SpGA2022_0006890	Similar to GATA24: GATA transcription factor 24 (Arabidopsis thaliana)
C2C2_Transcription_Factor_Family	SpGA2022_0009140	Similar to BBX22: B-box zinc finger protein 22 (Arabidopsis thaliana)
C2C2_Transcription_Factor_Family	SpGA2022_0013490	Similar to DOF1.4: Dof zinc finger protein DOF1.4 (Arabidopsis thaliana)
C2C2_Transcription_Factor_Family	SpGA2022_0013870	Similar to DOF3.6: Dof zinc finger protein DOF3.6 (Arabidopsis thaliana)
C2C2_Transcription_Factor_Family	SpGA2022_0014020	Similar to DOF5.3: Dof zinc finger protein DOF5.3 (Arabidopsis thaliana)
C2C2_Transcription_Factor_Family	SpGA2022_0019290	Similar to DOF3.6: Dof zinc finger protein DOF3.6 (Arabidopsis thaliana)
C2C2_Transcription_Factor_Family	SpGA2022_0020910	Similar to GATA9: GATA transcription factor 9 (Arabidopsis thaliana)
C2C2_Transcription_Factor_Family	SpGA2022_0024530	Similar to DOF3.6: Dof zinc finger protein DOF3.6 (Arabidopsis thaliana)
C2C2_Transcription_Factor_Family	SpGA2022_0028820	Similar to CDF2: Cyclic dof factor 2 (Arabidopsis thaliana)
C2C2_Transcription_Factor_Family	SpGA2022_0040200	Protein of unknown function
C2C2_Transcription_Factor_Family	SpGA2022_0041720	Similar to GATA12: GATA transcription factor 12 (Arabidopsis thaliana)
C2C2_Transcription_Factor_Family	SpGA2022_0044450	Similar to DOF1.7: Dof zinc finger protein DOF1.7 (Arabidopsis thaliana)
C2C2_Transcription_Factor_Family	SpGA2022_0049540	Similar to GATA2: GATA transcription factor 2 (Arabidopsis thaliana)
C2C2_Transcription_Factor_Family	SpGA2022_0051860	Similar to DOF3.7: Dof zinc finger protein DOF3.7 (Arabidopsis thaliana)
C2C2_Transcription_Factor_Family	SpGA2022_0066610	Similar to MNB1A: Dof zinc finger protein MNB1A (Zea mays)
C2C2_Transcription_Factor_Family	SpGA2022_0067240	Similar to DOF5.7: Dof zinc finger protein DOF5.7 (Arabidopsis thaliana)
C2C2_Transcription_Factor_Family	SpGA2022_0073670	Similar to COL15: Zinc finger protein CONSTANS-LIKE 15 (Arabidopsis thaliana)
C2C2_Transcription_Factor_Family	SpGA2022_0080340	Similar to MIP1B: B-box domain protein 31 (Arabidopsis thaliana)
C2C2_Transcription_Factor_Family	SpGA2022_0082510	Similar to DOF5.6: Dof zinc finger protein DOF5.6 (Arabidopsis thaliana)
C2C2_Transcription_Factor_Family	SpGA2022_0084510	Similar to GATA9: GATA transcription factor 9 (Arabidopsis thaliana)
C2C2_Transcription_Factor_Family	SpGA2022_0084730	Similar to DOF1.7: Dof zinc finger protein DOF1.7 (Arabidopsis thaliana)
C2C2_Transcription_Factor_Family	SpGA2022_0084740	Similar to DOF1.2: Dof zinc finger protein DOF1.2 (Arabidopsis thaliana)
C2C2_Transcription_Factor_Family	SpGA2022_0095550	Similar to COL13: Zinc finger protein CONSTANS-LIKE 13 (Arabidopsis thaliana)
C2C2_Transcription_Factor_Family	SpGA2022_0096790	Similar to CDF2: Cyclic dof factor 2 (Arabidopsis thaliana)
C2C2_Transcription_Factor_Family	SpGA2022_0101910	Similar to DOF3.6: Dof zinc finger protein DOF3.6 (Arabidopsis thaliana)
C2C2_Transcription_Factor_Family	SpGA2022_0106930	Similar to DOF3.5: Dof zinc finger protein DOF3.5 (Arabidopsis thaliana)
C2C2_Transcription_Factor_Family	SpGA2022_0113360	Similar to CDF2: Cyclic dof factor 2 (Arabidopsis thaliana)
C2C2_Transcription_Factor_Family	SpGA2022_0113640	Similar to YAB2: Putative axial regulator YABBY 2 (Arabidopsis thaliana)
C2C2_Transcription_Factor_Family	SpGA2022_0116680	Similar to GATA22: Putative GATA transcription factor 22 (Arabidopsis thaliana)
C2C2_Transcription_Factor_Family	SpGA2022_0117320	Similar to DOF1.7: Dof zinc finger protein DOF1.7 (Arabidopsis thaliana)
C2C2_Transcription_Factor_Family	SpGA2022_0117850	Similar to BBX22: B-box zinc finger protein 22 (Arabidopsis thaliana)
C2C2_Transcription_Factor_Family	SpGA2022_0120000	Similar to GATA16: GATA transcription factor 16 (Arabidopsis thaliana)
C2C2_Transcription_Factor_Family	SpGA2022_0126310	Similar to GATA12: GATA transcription factor 12 (Arabidopsis thaliana)
C2C2_Transcription_Factor_Family	SpGA2022_0127170	Similar to DOF5.8: Dof zinc finger protein DOF5.8 (Arabidopsis thaliana)
C2C2_Transcription_Factor_Family	SpGA2022_0129160	Similar to GATA2: GATA transcription factor 2 (Arabidopsis thaliana)
C2C2_Transcription_Factor_Family	SpGA2022_0135810	Similar to YAB2: Protein YABBY 2 (Oryza sativa subsp. japonica)
C2C2_Transcription_Factor_Family	SpGA2022_0145610	Similar to BBX32: B-box zinc finger protein 32 (Arabidopsis thaliana)
C2C2_Transcription_Factor_Family	SpGA2022_0152230	Similar to GATA20: GATA transcription factor 20 (Arabidopsis thaliana)
C2C2_Transcription_Factor_Family	SpGA2022_0155790	Similar to COL9: Zinc finger protein CONSTANS-LIKE 9 (Arabidopsis thaliana)
C2C2_Transcription_Factor_Family	SpGA2022_0159370	Similar to COL4: Zinc finger protein CONSTANS-LIKE 4 (Arabidopsis thaliana)
C2C2_Transcription_Factor_Family	SpGA2022_0160250	Similar to BBX32: B-box zinc finger protein 32 (Arabidopsis thaliana)
C2C2_Transcription_Factor_Family	SpGA2022_0166490	Similar to GATA22: Putative GATA transcription factor 22 (Arabidopsis thaliana)
C2C2_Transcription_Factor_Family	SpGA2022_0168320	Similar to BBX22: B-box zinc finger protein 22 (Arabidopsis thaliana)
C2C2_Transcription_Factor_Family	SpGA2022_0170650	Similar to GATA18: GATA transcription factor 18 (Arabidopsis thaliana)
C2C2_Transcription_Factor_Family	SpGA2022_0171330	Similar to DOF4.6: Dof zinc finger protein DOF4.6 (Arabidopsis thaliana)
C2C2_Transcription_Factor_Family	SpGA2022_0178890	Similar to GATA20: GATA transcription factor 20 (Oryza sativa subsp. japonica)
C2C2_Transcription_Factor_Family	SpGA2022_0179220	Similar to COL5: Zinc finger protein CONSTANS-LIKE 5 (Arabidopsis thaliana)
C2C2_Transcription_Factor_Family	SpGA2022_0190740	Similar to DOF1.4: Dof zinc finger protein DOF1.4 (Arabidopsis thaliana)
C2C2_Transcription_Factor_Family	SpGA2022_0196920	Similar to COL16: Zinc finger protein CONSTANS-LIKE 16 (Arabidopsis thaliana)
C2C2_Transcription_Factor_Family	SpGA2022_0198900	Similar to DOF1.7: Dof zinc finger protein DOF1.7 (Arabidopsis thaliana)
C2C2_Transcription_Factor_Family	SpGA2022_0199440	Similar to GATA9: GATA transcription factor 9 (Arabidopsis thaliana)
C2C2_Transcription_Factor_Family	SpGA2022_0202740	Similar to GATA20: GATA transcription factor 20 (Arabidopsis thaliana)
C2C2_Transcription_Factor_Family	SpGA2022_0204850	Similar to BBX19: B-box zinc finger protein 19 (Arabidopsis thaliana)
C2C2_Transcription_Factor_Family	SpGA2022_0513760	Similar to DOF4.6: Dof zinc finger protein DOF4.6 (Arabidopsis thaliana)
C2C2_Transcription_Factor_Family	SpGA2022_0513900	Similar to GATA12: GATA transcription factor 12 (Arabidopsis thaliana)
C2C2_Transcription_Factor_Family	SpGA2022_0538780	Similar to BBX21: B-box zinc finger protein 21 (Arabidopsis thaliana)
C2C2_Transcription_Factor_Family	SpGA2022_0544040	Similar to COL4: Zinc finger protein CONSTANS-LIKE 4 (Arabidopsis thaliana)
C2C2_Transcription_Factor_Family	SpGA2022_0546850	Similar to COL2: Zinc finger protein CONSTANS-LIKE 2 (Arabidopsis thaliana)
C2C2_Transcription_Factor_Family	SpGA2022_0558150	Similar to GATA26: GATA transcription factor 26 (Arabidopsis thaliana)
C2H2_Transcription_Factor_Family	SpGA2022_0000730	Similar to SAP1: Zinc finger A20 and AN1 domain-containing stress-associated protein 1 (Arabidopsis thaliana)
C2H2_Transcription_Factor_Family	SpGA2022_0001010	Similar to IPT2: tRNA dimethylallyltransferase 2 (Arabidopsis thaliana)
C2H2_Transcription_Factor_Family	SpGA2022_0001350	Similar to Zmat2: Zinc finger matrin-type protein 2 (Mus musculus)
C2H2_Transcription_Factor_Family	SpGA2022_0009040	Protein of unknown function
C2H2_Transcription_Factor_Family	SpGA2022_0009190	Similar to SAP4: Zinc finger A20 and AN1 domain-containing stress-associated protein 4 (Arabidopsis thaliana)
C2H2_Transcription_Factor_Family	SpGA2022_0011060	Similar to STOP2: Protein SENSITIVE TO PROTON RHIZOTOXICITY 2 (Arabidopsis thaliana)
C2H2_Transcription_Factor_Family	SpGA2022_0011710	Similar to GIS: Zinc finger protein GIS (Arabidopsis thaliana)
C2H2_Transcription_Factor_Family	SpGA2022_0011750	Similar to ZAT2: Zinc finger protein ZAT2 (Arabidopsis thaliana)
C2H2_Transcription_Factor_Family	SpGA2022_0012850	Similar to OTU2: OVARIAN TUMOR DOMAIN-containing deubiquitinating enzyme 2 (Arabidopsis thaliana)
C2H2_Transcription_Factor_Family	SpGA2022_0014070	Similar to GIS3: Zinc finger protein GIS3 (Arabidopsis thaliana)
C2H2_Transcription_Factor_Family	SpGA2022_0018830	Similar to DIT1: Dicarboxylate transporter 1%2C chloroplastic (Arabidopsis thaliana)
C2H2_Transcription_Factor_Family	SpGA2022_0019420	Similar to IDD4: Protein indeterminate-domain 4%2C chloroplastic (Arabidopsis thaliana)
C2H2_Transcription_Factor_Family	SpGA2022_0019430	Similar to Os01g0192000: Zinc finger CCCH domain-containing protein 2 (Oryza sativa subsp. japonica)
C2H2_Transcription_Factor_Family	SpGA2022_0020470	Similar to HDT1: Histone deacetylase HDT1 (Glycine max)
C2H2_Transcription_Factor_Family	SpGA2022_0031770	Similar to ENY: Zinc finger protein ENHYDROUS (Arabidopsis thaliana)
C2H2_Transcription_Factor_Family	SpGA2022_0033450	Similar to AGD11: Probable ADP-ribosylation factor GTPase-activating protein AGD11 (Arabidopsis thaliana)
C2H2_Transcription_Factor_Family	SpGA2022_0038890	Similar to ZAT5: Zinc finger protein ZAT5 (Arabidopsis thaliana)
C2H2_Transcription_Factor_Family	SpGA2022_0042510	Similar to TAC1: Transcriptional regulator TAC1 (Arabidopsis thaliana)
C2H2_Transcription_Factor_Family	SpGA2022_0046460	Similar to ZAT3: Zinc finger protein ZAT3 (Arabidopsis thaliana)
C2H2_Transcription_Factor_Family	SpGA2022_0047330	Protein of unknown function
C2H2_Transcription_Factor_Family	SpGA2022_0048760	Similar to ZAT3: Zinc finger protein ZAT3 (Arabidopsis thaliana)
C2H2_Transcription_Factor_Family	SpGA2022_0049480	Similar to ZAT4: Zinc finger protein ZAT4 (Arabidopsis thaliana)
C2H2_Transcription_Factor_Family	SpGA2022_0053320	Similar to TZF6: Zinc finger CCCH domain-containing protein 54 (Arabidopsis thaliana)
C2H2_Transcription_Factor_Family	SpGA2022_0054050	Similar to ENY: Zinc finger protein ENHYDROUS (Arabidopsis thaliana)
C2H2_Transcription_Factor_Family	SpGA2022_0057450	Similar to Os07g0626600: Putative MYST-like histone acetyltransferase 1 (Oryza sativa subsp. japonica)
C2H2_Transcription_Factor_Family	SpGA2022_0063420	Similar to ZFP1: Zinc finger protein 1 (Arabidopsis thaliana)
C2H2_Transcription_Factor_Family	SpGA2022_0064080	Similar to ZAT10: Zinc finger protein ZAT10 (Arabidopsis thaliana)
C2H2_Transcription_Factor_Family	SpGA2022_0064650	Similar to ENY: Zinc finger protein ENHYDROUS (Arabidopsis thaliana)
C2H2_Transcription_Factor_Family	SpGA2022_0072590	Similar to ubxn1: UBX domain-containing protein 1 (Danio rerio)
C2H2_Transcription_Factor_Family	SpGA2022_0073220	Similar to znf511: Zinc finger protein 511 (Danio rerio)
C2H2_Transcription_Factor_Family	SpGA2022_0074080	Similar to ORTH2: E3 ubiquitin-protein ligase ORTHRUS 2 (Arabidopsis thaliana)
C2H2_Transcription_Factor_Family	SpGA2022_0083640	Similar to NUC: Zinc finger protein NUTCRACKER (Arabidopsis thaliana)
C2H2_Transcription_Factor_Family	SpGA2022_0084990	Similar to IDD7: Protein indeterminate-domain 7 (Arabidopsis thaliana)
C2H2_Transcription_Factor_Family	SpGA2022_0088660	Similar to WIP2: Zinc finger protein WIP2 (Arabidopsis thaliana)
C2H2_Transcription_Factor_Family	SpGA2022_0090200	Similar to REIL1: Cytoplasmic 60S subunit biogenesis factor REI1 homolog 1 (Arabidopsis thaliana)
C2H2_Transcription_Factor_Family	SpGA2022_0094080	Similar to SPCC1223.01: E3 ubiquitin-protein ligase hel2 (Schizosaccharomyces pombe (strain 972 / ATCC 24843))
C2H2_Transcription_Factor_Family	SpGA2022_0098840	Similar to SUP: Transcriptional regulator SUPERMAN (Arabidopsis thaliana)
C2H2_Transcription_Factor_Family	SpGA2022_0101940	Similar to KIN17: KIN17-like protein (Arabidopsis thaliana)
C2H2_Transcription_Factor_Family	SpGA2022_0102610	Protein of unknown function
C2H2_Transcription_Factor_Family	SpGA2022_0106520	Similar to SAP4: Zinc finger A20 and AN1 domain-containing stress-associated protein 4 (Arabidopsis thaliana)
C2H2_Transcription_Factor_Family	SpGA2022_0107480	Similar to YY1: Zinc finger transcription factor YY1 (Arabidopsis thaliana)
C2H2_Transcription_Factor_Family	SpGA2022_0120500	Similar to WIP6: Zinc finger protein WIP6 (Arabidopsis thaliana)
C2H2_Transcription_Factor_Family	SpGA2022_0121210	Similar to GIS3: Zinc finger protein GIS3 (Arabidopsis thaliana)
C2H2_Transcription_Factor_Family	SpGA2022_0121690	Similar to GAP1: GTPase activating protein 1 (Oryza sativa subsp. japonica)
C2H2_Transcription_Factor_Family	SpGA2022_0123490	Similar to At1g01350: Zinc finger CCCH domain-containing protein 1 (Arabidopsis thaliana)
C2H2_Transcription_Factor_Family	SpGA2022_0126420	Similar to ZAT5: Zinc finger protein ZAT5 (Arabidopsis thaliana)
C2H2_Transcription_Factor_Family	SpGA2022_0126510	Similar to SUP: Transcriptional regulator SUPERMAN (Arabidopsis thaliana)
C2H2_Transcription_Factor_Family	SpGA2022_0126750	Similar to znf593: Zinc finger protein 593 (Xenopus tropicalis)
C2H2_Transcription_Factor_Family	SpGA2022_0129100	Similar to ZAT9: Zinc finger protein ZAT9 (Arabidopsis thaliana)
C2H2_Transcription_Factor_Family	SpGA2022_0130300	Similar to SRS1: Protein SHI RELATED SEQUENCE 1 (Arabidopsis thaliana)
C2H2_Transcription_Factor_Family	SpGA2022_0132970	Similar to GAF1: Zinc finger protein GAI-ASSOCIATED FACTOR 1 (Arabidopsis thaliana)
C2H2_Transcription_Factor_Family	SpGA2022_0133220	Similar to ZAT10: Zinc finger protein ZAT10 (Arabidopsis thaliana)
C2H2_Transcription_Factor_Family	SpGA2022_0133320	Similar to ZFP3: Zinc finger protein 3 (Arabidopsis thaliana)
C2H2_Transcription_Factor_Family	SpGA2022_0134920	Similar to NUC: Zinc finger protein NUTCRACKER (Arabidopsis thaliana)
C2H2_Transcription_Factor_Family	SpGA2022_0137370	Similar to Zinc finger CCCH domain-containing protein ZFN-like (Pisum sativum)
C2H2_Transcription_Factor_Family	SpGA2022_0138680	Protein of unknown function
C2H2_Transcription_Factor_Family	SpGA2022_0139120	Similar to SBDS: Ribosome maturation protein SBDS (Bos taurus)
C2H2_Transcription_Factor_Family	SpGA2022_0139130	Similar to SEU: Transcriptional corepressor SEUSS (Arabidopsis thaliana)
C2H2_Transcription_Factor_Family	SpGA2022_0141740	Similar to Os01g0258700: Zinc finger CCCH domain-containing protein 6 (Oryza sativa subsp. japonica)
C2H2_Transcription_Factor_Family	SpGA2022_0142860	Similar to SF3A2: Splicing factor 3A subunit 2 (Homo sapiens)
C2H2_Transcription_Factor_Family	SpGA2022_0147380	Similar to WIP2: Zinc finger protein WIP2 (Arabidopsis thaliana)
C2H2_Transcription_Factor_Family	SpGA2022_0148420	Similar to SAP12: Zinc finger AN1 domain-containing stress-associated protein 12 (Arabidopsis thaliana)
C2H2_Transcription_Factor_Family	SpGA2022_0149640	Similar to YL1: Protein YELLOW LEAF 1%2C choloroplastic (Oryza sativa subsp. japonica)
C2H2_Transcription_Factor_Family	SpGA2022_0159490	Similar to ZFP2: Zinc finger protein 2 (Arabidopsis thaliana)
C2H2_Transcription_Factor_Family	SpGA2022_0160210	Similar to SE: Serrate RNA effector molecule (Arabidopsis thaliana)
C2H2_Transcription_Factor_Family	SpGA2022_0163540	Protein of unknown function
C2H2_Transcription_Factor_Family	SpGA2022_0170990	Protein of unknown function
C2H2_Transcription_Factor_Family	SpGA2022_0171700	Similar to SRS5: Protein SHI RELATED SEQUENCE 5 (Arabidopsis thaliana)
C2H2_Transcription_Factor_Family	SpGA2022_0171890	Similar to ZAT9: Zinc finger protein ZAT9 (Arabidopsis thaliana)
C2H2_Transcription_Factor_Family	SpGA2022_0173460	Similar to IDD4: Protein indeterminate-domain 4%2C chloroplastic (Arabidopsis thaliana)
C2H2_Transcription_Factor_Family	SpGA2022_0182340	Protein of unknown function
C2H2_Transcription_Factor_Family	SpGA2022_0183320	Similar to SAP4: Zinc finger A20 and AN1 domain-containing stress-associated protein 4 (Arabidopsis thaliana)
C2H2_Transcription_Factor_Family	SpGA2022_0185140	Similar to IDD7: Protein indeterminate-domain 7 (Arabidopsis thaliana)
C2H2_Transcription_Factor_Family	SpGA2022_0187530	Similar to ZFP7: Zinc finger protein 7 (Arabidopsis thaliana)
C2H2_Transcription_Factor_Family	SpGA2022_0187650	Similar to AGD12: ADP-ribosylation factor GTPase-activating protein AGD12 (Arabidopsis thaliana)
C2H2_Transcription_Factor_Family	SpGA2022_0192360	Similar to YL1: Protein YELLOW LEAF 1%2C choloroplastic (Oryza sativa subsp. japonica)
C2H2_Transcription_Factor_Family	SpGA2022_0197030	Similar to PUX2: Plant UBX domain-containing protein 2 (Arabidopsis thaliana)
C2H2_Transcription_Factor_Family	SpGA2022_0197360	Protein of unknown function
C2H2_Transcription_Factor_Family	SpGA2022_0197890	Similar to IDD14: Protein indeterminate-domain 14 (Arabidopsis thaliana)
C2H2_Transcription_Factor_Family	SpGA2022_0198240	Similar to ZFP8: Zinc finger protein 8 (Arabidopsis thaliana)
C2H2_Transcription_Factor_Family	SpGA2022_0202510	Similar to GIS3: Zinc finger protein GIS3 (Arabidopsis thaliana)
C2H2_Transcription_Factor_Family	SpGA2022_0204730	Similar to SHI: Protein SHORT INTERNODES (Arabidopsis thaliana)
C2H2_Transcription_Factor_Family	SpGA2022_0205450	Similar to Ankzf1: Ankyrin repeat and zinc finger domain-containing protein 1 (Rattus norvegicus)
C2H2_Transcription_Factor_Family	SpGA2022_0205760	Similar to ZAT4: Zinc finger protein ZAT4 (Arabidopsis thaliana)
C2H2_Transcription_Factor_Family	SpGA2022_0207260	Similar to IDD5: Protein indeterminate-domain 5%2C chloroplastic (Arabidopsis thaliana)
C2H2_Transcription_Factor_Family	SpGA2022_0503200	Similar to WIP4: Zinc finger protein WIP4 (Arabidopsis thaliana)
C2H2_Transcription_Factor_Family	SpGA2022_0503370	Similar to ZFP1: Zinc finger protein 1 (Arabidopsis thaliana)
C2H2_Transcription_Factor_Family	SpGA2022_0504120	Similar to JKD: Zinc finger protein JACKDAW (Arabidopsis thaliana)
C2H2_Transcription_Factor_Family	SpGA2022_0506230	Similar to PRMT3: Probable protein arginine N-methyltransferase 3 (Arabidopsis thaliana)
C2H2_Transcription_Factor_Family	SpGA2022_0507430	Similar to rex4: RNA exonuclease 4 (Neosartorya fumigata (strain ATCC MYA-4609 / Af293 / CBS 101355 / FGSC A1100))
C2H2_Transcription_Factor_Family	SpGA2022_0507840	Similar to LRP1: Protein LATERAL ROOT PRIMORDIUM 1 (Arabidopsis thaliana)
C2H2_Transcription_Factor_Family	SpGA2022_0512010	Similar to IDD4: Protein indeterminate-domain 4%2C chloroplastic (Arabidopsis thaliana)
C2H2_Transcription_Factor_Family	SpGA2022_0514190	Similar to EMF2B: Polycomb group protein EMF2B (Oryza sativa subsp. japonica)
C2H2_Transcription_Factor_Family	SpGA2022_0514330	Similar to PCFS4: Polyadenylation and cleavage factor homolog 4 (Arabidopsis thaliana)
C2H2_Transcription_Factor_Family	SpGA2022_0514400	Protein of unknown function
C2H2_Transcription_Factor_Family	SpGA2022_0515500	Similar to HAM1: Histone acetyltransferase of the MYST family 1 (Arabidopsis thaliana)
C2H2_Transcription_Factor_Family	SpGA2022_0516250	Similar to ATO: Splicing factor SF3a60 homolog (Arabidopsis thaliana)
C2H2_Transcription_Factor_Family	SpGA2022_0516290	Similar to Usp54: Inactive ubiquitin carboxyl-terminal hydrolase 54 (Mus musculus)
C2H2_Transcription_Factor_Family	SpGA2022_0516730	Similar to SAP16: Zinc finger AN1 and C2H2 domain-containing stress-associated protein 16 (Oryza sativa subsp. japonica)
C2H2_Transcription_Factor_Family	SpGA2022_0517300	Similar to JJJ1: DNAJ protein JJJ1 homolog (Arabidopsis thaliana)
C2H2_Transcription_Factor_Family	SpGA2022_0520030	Similar to REF6: Lysine-specific demethylase REF6 (Arabidopsis thaliana)
C2H2_Transcription_Factor_Family	SpGA2022_0520310	Similar to TFIIIA: Transcription factor IIIA (Arabidopsis thaliana)
C2H2_Transcription_Factor_Family	SpGA2022_0520710	Similar to Zinc finger CCCH domain-containing protein ZFN-like (Pisum sativum)
C2H2_Transcription_Factor_Family	SpGA2022_0522320	Similar to zpr1: Zinc finger protein zpr1 (Schizosaccharomyces pombe (strain 972 / ATCC 24843))
C2H2_Transcription_Factor_Family	SpGA2022_0523460	Similar to Os01g0871200: Zinc finger protein STOP1 homolog (Oryza sativa subsp. japonica)
C2H2_Transcription_Factor_Family	SpGA2022_0527360	Similar to Gpatch8: G patch domain-containing protein 8 (Mus musculus)
C2H2_Transcription_Factor_Family	SpGA2022_0527810	Similar to ARS1: Protein ABA AND ROS SENSITIVE 1 (Arabidopsis thaliana)
C2H2_Transcription_Factor_Family	SpGA2022_0528020	Similar to LRP1: Protein LATERAL ROOT PRIMORDIUM 1 (Arabidopsis thaliana)
C2H2_Transcription_Factor_Family	SpGA2022_0531440	Similar to HDT2: Histone deacetylase HDT2 (Zea mays)
C2H2_Transcription_Factor_Family	SpGA2022_0537960	Similar to IDD5: Protein indeterminate-domain 5%2C chloroplastic (Arabidopsis thaliana)
C2H2_Transcription_Factor_Family	SpGA2022_0539620	Similar to MBS1: Protein METHYLENE BLUE SENSITIVITY 1 (Arabidopsis thaliana)
C2H2_Transcription_Factor_Family	SpGA2022_0540200	Similar to SUVR5: Histone-lysine N-methyltransferase SUVR5 (Arabidopsis thaliana)
C2H2_Transcription_Factor_Family	SpGA2022_0543150	Similar to BHLH140: Transcription factor bHLH140 (Arabidopsis thaliana)
C2H2_Transcription_Factor_Family	SpGA2022_0543720	Protein of unknown function
C2H2_Transcription_Factor_Family	SpGA2022_0545320	Similar to SUF4: Protein SUPPRESSOR OF FRI 4 (Arabidopsis thaliana)
C2H2_Transcription_Factor_Family	SpGA2022_0546780	Similar to MBD9: Methyl-CpG-binding domain-containing protein 9 (Arabidopsis thaliana)
C2H2_Transcription_Factor_Family	SpGA2022_0549950	Similar to AGD12: ADP-ribosylation factor GTPase-activating protein AGD12 (Arabidopsis thaliana)
C2H2_Transcription_Factor_Family	SpGA2022_0561070	Similar to BTS: Zinc finger protein BRUTUS (Arabidopsis thaliana)
C2H2_Transcription_Factor_Family	SpGA2022_0562840	Similar to ELF6: Probable lysine-specific demethylase ELF6 (Arabidopsis thaliana)
C3H_Transcription_Factor_Family	SpGA2022_0004260	Similar to BRH1: Brassinosteroid-responsive RING protein 1 (Arabidopsis thaliana)
C3H_Transcription_Factor_Family	SpGA2022_0007050	Protein of unknown function
C3H_Transcription_Factor_Family	SpGA2022_0011150	Similar to gol: Protein goliath (Drosophila melanogaster)
C3H_Transcription_Factor_Family	SpGA2022_0011880	Protein of unknown function
C3H_Transcription_Factor_Family	SpGA2022_0015890	Protein of unknown function
C3H_Transcription_Factor_Family	SpGA2022_0016870	Similar to ATL16: RING-H2 finger protein ATL16 (Arabidopsis thaliana)
C3H_Transcription_Factor_Family	SpGA2022_0018070	Similar to ATL16: RING-H2 finger protein ATL16 (Arabidopsis thaliana)
C3H_Transcription_Factor_Family	SpGA2022_0018700	Similar to ATL60: RING-H2 finger protein ATL60 (Arabidopsis thaliana)
C3H_Transcription_Factor_Family	SpGA2022_0020780	Similar to At3g19950: E3 ubiquitin-protein ligase RING1-like (Arabidopsis thaliana)
C3H_Transcription_Factor_Family	SpGA2022_0022390	Similar to ATL66: RING-H2 finger protein ATL66 (Arabidopsis thaliana)
C3H_Transcription_Factor_Family	SpGA2022_0025150	Similar to SDIR1: E3 ubiquitin-protein ligase SDIR1 (Arabidopsis thaliana)
C3H_Transcription_Factor_Family	SpGA2022_0025910	Protein of unknown function
C3H_Transcription_Factor_Family	SpGA2022_0029500	Similar to RIE1: E3 ubiquitin protein ligase RIE1 (Arabidopsis thaliana)
C3H_Transcription_Factor_Family	SpGA2022_0030700	Similar to ATL2: RING-H2 finger protein ATL2 (Arabidopsis thaliana)
C3H_Transcription_Factor_Family	SpGA2022_0033820	Similar to STY46: Serine/threonine-protein kinase STY46 (Arabidopsis thaliana)
C3H_Transcription_Factor_Family	SpGA2022_0033830	Protein of unknown function
C3H_Transcription_Factor_Family	SpGA2022_0034110	Protein of unknown function
C3H_Transcription_Factor_Family	SpGA2022_0034140	Protein of unknown function
C3H_Transcription_Factor_Family	SpGA2022_0034440	Protein of unknown function
C3H_Transcription_Factor_Family	SpGA2022_0034700	Protein of unknown function
C3H_Transcription_Factor_Family	SpGA2022_0044110	Similar to RMA1: E3 ubiquitin-protein ligase RMA1 (Arabidopsis thaliana)
C3H_Transcription_Factor_Family	SpGA2022_0046110	Similar to ATL44: Probable E3 ubiquitin-protein ligase ATL44 (Arabidopsis thaliana)
C3H_Transcription_Factor_Family	SpGA2022_0047130	Similar to BBR: E3 ubiquitin ligase BIG BROTHER-related (Arabidopsis thaliana)
C3H_Transcription_Factor_Family	SpGA2022_0048170	Similar to NIP1: NEP1-interacting protein 1 (Arabidopsis thaliana)
C3H_Transcription_Factor_Family	SpGA2022_0052890	Similar to ATL79: RING-H2 finger protein ATL79 (Arabidopsis thaliana)
C3H_Transcription_Factor_Family	SpGA2022_0054200	Similar to ATL71: Putative RING-H2 finger protein ATL71 (Arabidopsis thaliana)
C3H_Transcription_Factor_Family	SpGA2022_0056780	Similar to AIP2: E3 ubiquitin-protein ligase AIP2 (Arabidopsis thaliana)
C3H_Transcription_Factor_Family	SpGA2022_0057190	Similar to MPSR1: E3 ubiquitin-protein ligase MPSR1 (Arabidopsis thaliana)
C3H_Transcription_Factor_Family	SpGA2022_0059380	Similar to DRIP2: E3 ubiquitin protein ligase DRIP2 (Arabidopsis thaliana)
C3H_Transcription_Factor_Family	SpGA2022_0061110	Similar to BB: E3 ubiquitin-protein ligase BIG BROTHER (Arabidopsis thaliana)
C3H_Transcription_Factor_Family	SpGA2022_0066370	Similar to ATL65: RING-H2 finger protein ATL65 (Arabidopsis thaliana)
C3H_Transcription_Factor_Family	SpGA2022_0083700	Similar to ATL41: E3 ubiquitin-protein ligase ATL41 (Arabidopsis thaliana)
C3H_Transcription_Factor_Family	SpGA2022_0084420	Similar to ATL12: Putative RING-H2 finger protein ATL12 (Arabidopsis thaliana)
C3H_Transcription_Factor_Family	SpGA2022_0089690	Similar to ATL13: RING-H2 finger protein ATL13 (Arabidopsis thaliana)
C3H_Transcription_Factor_Family	SpGA2022_0090280	Similar to ATL43: RING-H2 finger protein ATL43 (Arabidopsis thaliana)
C3H_Transcription_Factor_Family	SpGA2022_0094690	Similar to SP1: E3 ubiquitin-protein ligase SP1 (Arabidopsis thaliana)
C3H_Transcription_Factor_Family	SpGA2022_0094940	Similar to DIS1: E3 ubiquitin-protein ligase DIS1 (Oryza sativa subsp. japonica)
C3H_Transcription_Factor_Family	SpGA2022_0095410	Similar to SGR9: E3 ubiquitin-protein ligase SGR9%2C amyloplastic (Arabidopsis thaliana)
C3H_Transcription_Factor_Family	SpGA2022_0099490	Similar to ATL69: Putative RING-H2 finger protein ATL69 (Arabidopsis thaliana)
C3H_Transcription_Factor_Family	SpGA2022_0100610	Similar to RNFT2: RING finger and transmembrane domain-containing protein 2 (Homo sapiens)
C3H_Transcription_Factor_Family	SpGA2022_0104360	Similar to At3g02290: E3 ubiquitin-protein ligase At3g02290 (Arabidopsis thaliana)
C3H_Transcription_Factor_Family	SpGA2022_0105380	Similar to rnf-5: E3 ubiquitin ligase rnf-5 (Caenorhabditis elegans)
C3H_Transcription_Factor_Family	SpGA2022_0107620	Protein of unknown function
C3H_Transcription_Factor_Family	SpGA2022_0107930	Similar to DSCC1: Sister chromatid cohesion protein DCC1 (Mus musculus)
C3H_Transcription_Factor_Family	SpGA2022_0108500	Similar to ARI7: Probable E3 ubiquitin-protein ligase ARI7 (Arabidopsis thaliana)
C3H_Transcription_Factor_Family	SpGA2022_0109500	Similar to RNF4: E3 ubiquitin-protein ligase RNF4 (Homo sapiens)
C3H_Transcription_Factor_Family	SpGA2022_0110130	Protein of unknown function
C3H_Transcription_Factor_Family	SpGA2022_0111140	Similar to At3g19950: E3 ubiquitin-protein ligase RING1-like (Arabidopsis thaliana)
C3H_Transcription_Factor_Family	SpGA2022_0111370	Similar to RIE1: E3 ubiquitin protein ligase RIE1 (Arabidopsis thaliana)
C3H_Transcription_Factor_Family	SpGA2022_0112080	Similar to ATL55: E3 ubiquitin-protein ligase RING1 (Arabidopsis thaliana)
C3H_Transcription_Factor_Family	SpGA2022_0113380	Similar to MPSR1: E3 ubiquitin-protein ligase MPSR1 (Arabidopsis thaliana)
C3H_Transcription_Factor_Family	SpGA2022_0114720	Similar to At4g11680: E3 ubiquitin-protein ligase At4g11680 (Arabidopsis thaliana)
C3H_Transcription_Factor_Family	SpGA2022_0119050	Similar to SIS3: E3 ubiquitin-protein ligase SIS3 (Arabidopsis thaliana)
C3H_Transcription_Factor_Family	SpGA2022_0120070	Similar to Os05g0576300: Zinc finger CCCH domain-containing protein 39 (Oryza sativa subsp. japonica)
C3H_Transcription_Factor_Family	SpGA2022_0121850	Similar to ATL12: Putative RING-H2 finger protein ATL12 (Arabidopsis thaliana)
C3H_Transcription_Factor_Family	SpGA2022_0127680	Similar to ATL8: RING-H2 finger protein ATL8 (Arabidopsis thaliana)
C3H_Transcription_Factor_Family	SpGA2022_0133290	Similar to RHY1A: Probable E3 ubiquitin-protein ligase RHY1A (Arabidopsis thaliana)
C3H_Transcription_Factor_Family	SpGA2022_0134410	Similar to DRIP2: E3 ubiquitin protein ligase DRIP2 (Arabidopsis thaliana)
C3H_Transcription_Factor_Family	SpGA2022_0137750	Similar to ARI7: Probable E3 ubiquitin-protein ligase ARI7 (Arabidopsis thaliana)
C3H_Transcription_Factor_Family	SpGA2022_0141030	Similar to DIS1: E3 ubiquitin-protein ligase DIS1 (Oryza sativa subsp. japonica)
C3H_Transcription_Factor_Family	SpGA2022_0146320	Similar to ATL14: RING-H2 finger protein ATL14 (Arabidopsis thaliana)
C3H_Transcription_Factor_Family	SpGA2022_0148030	Similar to RING1: E3 ubiquitin-protein ligase RING1 (Gossypium hirsutum)
C3H_Transcription_Factor_Family	SpGA2022_0155280	Similar to RING1: E3 ubiquitin-protein ligase RING1 (Gossypium hirsutum)
C3H_Transcription_Factor_Family	SpGA2022_0155730	Similar to At1g12760: E3 ubiquitin-protein ligase At1g12760 (Arabidopsis thaliana)
C3H_Transcription_Factor_Family	SpGA2022_0159230	Similar to ATL49: Putative RING-H2 finger protein ATL49 (Arabidopsis thaliana)
C3H_Transcription_Factor_Family	SpGA2022_0176770	Similar to LOG2: Probable E3 ubiquitin-protein ligase LOG2 (Arabidopsis thaliana)
C3H_Transcription_Factor_Family	SpGA2022_0181740	Similar to rnf181: E3 ubiquitin-protein ligase RNF181 (Xenopus laevis)
C3H_Transcription_Factor_Family	SpGA2022_0182530	Protein of unknown function
C3H_Transcription_Factor_Family	SpGA2022_0185990	Protein of unknown function
C3H_Transcription_Factor_Family	SpGA2022_0186040	Protein of unknown function
C3H_Transcription_Factor_Family	SpGA2022_0195320	Similar to ATL54: RING-H2 finger protein ATL54 (Arabidopsis thaliana)
C3H_Transcription_Factor_Family	SpGA2022_0195880	Protein of unknown function
C3H_Transcription_Factor_Family	SpGA2022_0198140	Similar to RING1: E3 ubiquitin-protein ligase RING1 (Gossypium hirsutum)
C3H_Transcription_Factor_Family	SpGA2022_0206340	Similar to NIP2: NEP1-interacting protein 2 (Arabidopsis thaliana)
C3H_Transcription_Factor_Family	SpGA2022_0504150	Similar to HIP1: Probable E3 ubiquitin-protein ligase HIP1 (Oryza sativa subsp. japonica)
C3H_Transcription_Factor_Family	SpGA2022_0505740	Similar to Rnft2: RING finger and transmembrane domain-containing protein 2 (Mus musculus)
C3H_Transcription_Factor_Family	SpGA2022_0515410	Similar to ATL24: NEP1-interacting protein-like 2 (Arabidopsis thaliana)
C3H_Transcription_Factor_Family	SpGA2022_0517140	Similar to At3g02290: E3 ubiquitin-protein ligase At3g02290 (Arabidopsis thaliana)
C3H_Transcription_Factor_Family	SpGA2022_0521790	Similar to ATL7: RING-H2 finger protein ATL7 (Arabidopsis thaliana)
C3H_Transcription_Factor_Family	SpGA2022_0527310	Similar to HRD1: ERAD-associated E3 ubiquitin-protein ligase HRD1 (Oryza sativa subsp. japonica)
C3H_Transcription_Factor_Family	SpGA2022_0528050	Similar to LUL3: Probable E3 ubiquitin-protein ligase LUL3 (Arabidopsis thaliana)
C3H_Transcription_Factor_Family	SpGA2022_0529620	Similar to RING1: E3 ubiquitin-protein ligase RING1 (Gossypium hirsutum)
C3H_Transcription_Factor_Family	SpGA2022_0531740	Similar to rnf170: E3 ubiquitin-protein ligase RNF170 (Danio rerio)
C3H_Transcription_Factor_Family	SpGA2022_0532240	Similar to ARI8: Probable E3 ubiquitin-protein ligase ARI8 (Arabidopsis thaliana)
C3H_Transcription_Factor_Family	SpGA2022_0532370	Similar to At3g02290: E3 ubiquitin-protein ligase At3g02290 (Arabidopsis thaliana)
C3H_Transcription_Factor_Family	SpGA2022_0532440	Similar to rnf10: RING finger protein 10 (Xenopus laevis)
C3H_Transcription_Factor_Family	SpGA2022_0533080	Similar to KIN7D: Kinesin-like protein KIN-7D%2C mitochondrial (Arabidopsis thaliana)
C3H_Transcription_Factor_Family	SpGA2022_0533450	Similar to MARCHF1: E3 ubiquitin-protein ligase MARCHF1 (Homo sapiens)
C3H_Transcription_Factor_Family	SpGA2022_0533860	Similar to MARCHF1: E3 ubiquitin-protein ligase MARCHF1 (Homo sapiens)
C3H_Transcription_Factor_Family	SpGA2022_0538940	Similar to BRH1: Brassinosteroid-responsive RING protein 1 (Arabidopsis thaliana)
C3H_Transcription_Factor_Family	SpGA2022_0541680	Similar to RMR1: Receptor homology region%2C transmembrane domain- and RING domain-containing protein 2 (Oryza sativa subsp. japonica)
C3H_Transcription_Factor_Family	SpGA2022_0543900	Similar to Marchf8: E3 ubiquitin-protein ligase MARCHF8 (Mus musculus)
C3H_Transcription_Factor_Family	SpGA2022_0547850	Similar to At3g19950: E3 ubiquitin-protein ligase RING1-like (Arabidopsis thaliana)
C3H_Transcription_Factor_Family	SpGA2022_0548870	Similar to HIP1: Probable E3 ubiquitin-protein ligase HIP1 (Oryza sativa subsp. japonica)
C3H_Transcription_Factor_Family	SpGA2022_0552350	Similar to BBR: E3 ubiquitin ligase BIG BROTHER-related (Arabidopsis thaliana)
C3H_Transcription_Factor_Family	SpGA2022_0552860	Similar to RMA1H1: E3 ubiquitin-protein ligase RMA1H1 (Capsicum annuum)
C3H_Transcription_Factor_Family	SpGA2022_0553080	Similar to RHB1A: Probable E3 ubiquitin-protein ligase RHB1A (Arabidopsis thaliana)
C3H_Transcription_Factor_Family	SpGA2022_0553200	Similar to SDIR1: E3 ubiquitin-protein ligase SDIR1 (Arabidopsis thaliana)
C3H_Transcription_Factor_Family	SpGA2022_0554600	Similar to XERICO: Probable E3 ubiquitin-protein ligase XERICO (Arabidopsis thaliana)
C3H_Transcription_Factor_Family	SpGA2022_0559600	Similar to RIE1: E3 ubiquitin protein ligase RIE1 (Arabidopsis thaliana)
CBL_interacting_serione_threonine_Protein_Kinases_AtCIPKs	SpGA2022_0090050	Similar to CIPK21: CBL-interacting serine/threonine-protein kinase 21 (Arabidopsis thaliana)
CBL_interacting_serione_threonine_Protein_Kinases_AtCIPKs	SpGA2022_0093720	Similar to CIPK1: CBL-interacting protein kinase 1 (Oryza sativa subsp. japonica)
CBL_interacting_serione_threonine_Protein_Kinases_AtCIPKs	SpGA2022_0097230	Similar to CIPK11: CBL-interacting serine/threonine-protein kinase 11 (Arabidopsis thaliana)
CBL_interacting_serione_threonine_Protein_Kinases_AtCIPKs	SpGA2022_0100830	Similar to CIPK18: CBL-interacting protein kinase 18 (Oryza sativa subsp. japonica)
CBL_interacting_serione_threonine_Protein_Kinases_AtCIPKs	SpGA2022_0143280	Similar to CIPK18: CBL-interacting protein kinase 18 (Oryza sativa subsp. japonica)
CBL_interacting_serione_threonine_Protein_Kinases_AtCIPKs	SpGA2022_0149760	Similar to CIPK23: CBL-interacting protein kinase 23 (Oryza sativa subsp. japonica)
CBL_interacting_serione_threonine_Protein_Kinases_AtCIPKs	SpGA2022_0158410	Similar to CIPK6: CBL-interacting protein kinase 6 (Oryza sativa subsp. japonica)
CBL_interacting_serione_threonine_Protein_Kinases_AtCIPKs	SpGA2022_0173160	Protein of unknown function
CBL_interacting_serione_threonine_Protein_Kinases_AtCIPKs	SpGA2022_0192960	Similar to CIPK23: CBL-interacting serine/threonine-protein kinase 23 (Arabidopsis thaliana)
CBL_interacting_serione_threonine_Protein_Kinases_AtCIPKs	SpGA2022_0500620	Similar to CIPK8: CBL-interacting serine/threonine-protein kinase 8 (Arabidopsis thaliana)
CBL_interacting_serione_threonine_Protein_Kinases_AtCIPKs	SpGA2022_0529460	Similar to CIPK32: CBL-interacting protein kinase 32 (Oryza sativa subsp. japonica)
CBL_interacting_serione_threonine_Protein_Kinases_AtCIPKs	SpGA2022_0542070	Similar to CIPK1: CBL-interacting protein kinase 1 (Oryza sativa subsp. japonica)
CBL_interacting_serione_threonine_Protein_Kinases_AtCIPKs	SpGA2022_0544010	Similar to CIPK21: CBL-interacting serine/threonine-protein kinase 21 (Arabidopsis thaliana)
CBL_interacting_serione_threonine_Protein_Kinases_AtCIPKs	SpGA2022_0544130	Similar to CIPK6: CBL-interacting serine/threonine-protein kinase 6 (Arabidopsis thaliana)
CBL_interacting_serione_threonine_Protein_Kinases_AtCIPKs	SpGA2022_0544140	Similar to CIPK25: CBL-interacting serine/threonine-protein kinase 25 (Arabidopsis thaliana)
CBL_interacting_serione_threonine_Protein_Kinases_AtCIPKs	SpGA2022_0550970	Similar to CIPK12: CBL-interacting serine/threonine-protein kinase 12 (Arabidopsis thaliana)
CBL_interacting_serione_threonine_Protein_Kinases_AtCIPKs	SpGA2022_0561300	Similar to CIPK24: CBL-interacting protein kinase 24 (Oryza sativa subsp. japonica)
CCAAT_Transcription_Factor_Family	SpGA2022_0005380	Protein of unknown function
CCAAT_Transcription_Factor_Family	SpGA2022_0011700	Similar to NFYC2: Nuclear transcription factor Y subunit C-2 (Oryza sativa subsp. japonica)
CCAAT_Transcription_Factor_Family	SpGA2022_0016550	Similar to DRAP1: Dr1-associated corepressor (Homo sapiens)
CCAAT_Transcription_Factor_Family	SpGA2022_0031820	Similar to NFYB5: Nuclear transcription factor Y subunit B-5 (Arabidopsis thaliana)
CCAAT_Transcription_Factor_Family	SpGA2022_0056360	Similar to NFYC9: Nuclear transcription factor Y subunit C-9 (Arabidopsis thaliana)
CCAAT_Transcription_Factor_Family	SpGA2022_0083810	Similar to NFYB4: Nuclear transcription factor Y subunit B-4 (Oryza sativa subsp. japonica)
CCAAT_Transcription_Factor_Family	SpGA2022_0092420	Protein of unknown function
CCAAT_Transcription_Factor_Family	SpGA2022_0098010	Similar to NFYB8: Nuclear transcription factor Y subunit B-8 (Arabidopsis thaliana)
CCAAT_Transcription_Factor_Family	SpGA2022_0101370	Similar to NFYB8: Nuclear transcription factor Y subunit B-8 (Arabidopsis thaliana)
CCAAT_Transcription_Factor_Family	SpGA2022_0104260	Similar to NFY2: Nuclear transcription factor Y subunit B (Zea mays)
CCAAT_Transcription_Factor_Family	SpGA2022_0109260	Similar to NFYC4: Nuclear transcription factor Y subunit C-4 (Arabidopsis thaliana)
CCAAT_Transcription_Factor_Family	SpGA2022_0135900	Similar to NFYA7: Nuclear transcription factor Y subunit A-7 (Arabidopsis thaliana)
CCAAT_Transcription_Factor_Family	SpGA2022_0147680	Similar to NFYC6: Nuclear transcription factor Y subunit C-6 (Oryza sativa subsp. japonica)
CCAAT_Transcription_Factor_Family	SpGA2022_0150190	Similar to NFYB6: Nuclear transcription factor Y subunit B-6 (Arabidopsis thaliana)
CCAAT_Transcription_Factor_Family	SpGA2022_0150200	Similar to NFYB6: Nuclear transcription factor Y subunit B-6 (Arabidopsis thaliana)
CCAAT_Transcription_Factor_Family	SpGA2022_0156040	Similar to NFYC2: Nuclear transcription factor Y subunit C-2 (Arabidopsis thaliana)
CCAAT_Transcription_Factor_Family	SpGA2022_0164890	Similar to NFYB6: Nuclear transcription factor Y subunit B-6 (Arabidopsis thaliana)
CCAAT_Transcription_Factor_Family	SpGA2022_0165270	Similar to NFYA7: Nuclear transcription factor Y subunit A-7 (Arabidopsis thaliana)
CCAAT_Transcription_Factor_Family	SpGA2022_0207250	Similar to DR1: Protein Dr1 homolog (Arabidopsis thaliana)
CCAAT_Transcription_Factor_Family	SpGA2022_0530780	Similar to NFYA7: Nuclear transcription factor Y subunit A-7 (Arabidopsis thaliana)
CDPKs	SpGA2022_0009930	Similar to CPK10: Calcium-dependent protein kinase 10 (Oryza sativa subsp. japonica)
CDPKs	SpGA2022_0013780	Similar to CPK13: Calcium-dependent protein kinase 13 (Arabidopsis thaliana)
CDPKs	SpGA2022_0029640	Similar to CPK34: Calcium-dependent protein kinase 34 (Arabidopsis thaliana)
CDPKs	SpGA2022_0037920	Similar to CPK8: Calcium-dependent protein kinase 8 (Arabidopsis thaliana)
CDPKs	SpGA2022_0046080	Similar to CPK4: Calcium-dependent protein kinase 4 (Solanum tuberosum)
CDPKs	SpGA2022_0060770	Similar to CPK20: Calcium-dependent protein kinase 20 (Oryza sativa subsp. japonica)
CDPKs	SpGA2022_0101140	Similar to CPK16: Calcium-dependent protein kinase 16 (Oryza sativa subsp. japonica)
CDPKs	SpGA2022_0127640	Similar to CPK5: Calcium-dependent protein kinase 5 (Solanum tuberosum)
CDPKs	SpGA2022_0128480	Similar to CPK29: Calcium-dependent protein kinase 29 (Arabidopsis thaliana)
CDPKs	SpGA2022_0133990	Similar to CPK20: Calcium-dependent protein kinase 20 (Oryza sativa subsp. japonica)
CDPKs	SpGA2022_0137730	Similar to CPK29: Calcium-dependent protein kinase 29 (Oryza sativa subsp. japonica)
CDPKs	SpGA2022_0162820	Similar to CPK7: Calcium-dependent protein kinase 7 (Arabidopsis thaliana)
CDPKs	SpGA2022_0504140	Similar to CPK3: Calcium-dependent protein kinase 3 (Oryza sativa subsp. japonica)
CDPKs	SpGA2022_0509100	Similar to CPK10: Calcium-dependent protein kinase 10 (Arabidopsis thaliana)
CDPKs	SpGA2022_0512550	Similar to CPK16: Calcium-dependent protein kinase 16 (Arabidopsis thaliana)
CDPKs	SpGA2022_0514460	Similar to CPK10: Calcium-dependent protein kinase 10 (Oryza sativa subsp. japonica)
CDPKs	SpGA2022_0516240	Similar to CPK10: Calcium-dependent protein kinase 10 (Arabidopsis thaliana)
CDPKs	SpGA2022_0541630	Similar to CPK24: Calcium-dependent protein kinase 24 (Oryza sativa subsp. japonica)
CDPKs	SpGA2022_0552390	Similar to CPK16: Calcium-dependent protein kinase 16 (Arabidopsis thaliana)
CDPKs	SpGA2022_0562380	Similar to CPK16: Calcium-dependent protein kinase 16 (Arabidopsis thaliana)
CNGCs	SpGA2022_0019930	Similar to CNGC4: Cyclic nucleotide-gated ion channel 4 (Arabidopsis thaliana)
CNGCs	SpGA2022_0084010	Similar to CNGC20: Probable cyclic nucleotide-gated ion channel 20%2C chloroplastic (Arabidopsis thaliana)
CNGCs	SpGA2022_0089880	Similar to CNGC14: Probable cyclic nucleotide-gated ion channel 14 (Arabidopsis thaliana)
CNGCs	SpGA2022_0167630	Protein of unknown function
CNGCs	SpGA2022_0167650	Similar to CNGC1: Cyclic nucleotide-gated ion channel 1 (Arabidopsis thaliana)
CNGCs	SpGA2022_0188860	Similar to CNGC4: Cyclic nucleotide-gated ion channel 4 (Arabidopsis thaliana)
CNGCs	SpGA2022_0517650	Similar to CNGC2: Cyclic nucleotide-gated ion channel 2 (Arabidopsis thaliana)
CNGCs	SpGA2022_0518950	Similar to CNGC20: Probable cyclic nucleotide-gated ion channel 20%2C chloroplastic (Arabidopsis thaliana)
CNGCs	SpGA2022_0518960	Similar to CNGC20: Probable cyclic nucleotide-gated ion channel 20%2C chloroplastic (Arabidopsis thaliana)
CNGCs	SpGA2022_0519380	Similar to CNGC18: Cyclic nucleotide-gated ion channel 18 (Arabidopsis thaliana)
CNGCs	SpGA2022_0524680	Similar to CNGC20: Probable cyclic nucleotide-gated ion channel 20%2C chloroplastic (Arabidopsis thaliana)
CNGCs	SpGA2022_0553590	Similar to CNGC15C: Protein CNGC15c (Medicago truncatula)
CNGCs	SpGA2022_0554270	Similar to CNGC14: Probable cyclic nucleotide-gated ion channel 14 (Arabidopsis thaliana)
CNGCs	SpGA2022_0556610	Similar to CNGC5: Probable cyclic nucleotide-gated ion channel 5 (Arabidopsis thaliana)
Calcium_Dependent_Protein_Kinase	SpGA2022_0009930	Similar to CPK10: Calcium-dependent protein kinase 10 (Oryza sativa subsp. japonica)
Calcium_Dependent_Protein_Kinase	SpGA2022_0013780	Similar to CPK13: Calcium-dependent protein kinase 13 (Arabidopsis thaliana)
Calcium_Dependent_Protein_Kinase	SpGA2022_0029640	Similar to CPK34: Calcium-dependent protein kinase 34 (Arabidopsis thaliana)
Calcium_Dependent_Protein_Kinase	SpGA2022_0037920	Similar to CPK8: Calcium-dependent protein kinase 8 (Arabidopsis thaliana)
Calcium_Dependent_Protein_Kinase	SpGA2022_0046080	Similar to CPK4: Calcium-dependent protein kinase 4 (Solanum tuberosum)
Calcium_Dependent_Protein_Kinase	SpGA2022_0060770	Similar to CPK20: Calcium-dependent protein kinase 20 (Oryza sativa subsp. japonica)
Calcium_Dependent_Protein_Kinase	SpGA2022_0101140	Similar to CPK16: Calcium-dependent protein kinase 16 (Oryza sativa subsp. japonica)
Calcium_Dependent_Protein_Kinase	SpGA2022_0127640	Similar to CPK5: Calcium-dependent protein kinase 5 (Solanum tuberosum)
Calcium_Dependent_Protein_Kinase	SpGA2022_0128480	Similar to CPK29: Calcium-dependent protein kinase 29 (Arabidopsis thaliana)
Calcium_Dependent_Protein_Kinase	SpGA2022_0133990	Similar to CPK20: Calcium-dependent protein kinase 20 (Oryza sativa subsp. japonica)
Calcium_Dependent_Protein_Kinase	SpGA2022_0137730	Similar to CPK29: Calcium-dependent protein kinase 29 (Oryza sativa subsp. japonica)
Calcium_Dependent_Protein_Kinase	SpGA2022_0162820	Similar to CPK7: Calcium-dependent protein kinase 7 (Arabidopsis thaliana)
Calcium_Dependent_Protein_Kinase	SpGA2022_0504140	Similar to CPK3: Calcium-dependent protein kinase 3 (Oryza sativa subsp. japonica)
Calcium_Dependent_Protein_Kinase	SpGA2022_0509100	Similar to CPK10: Calcium-dependent protein kinase 10 (Arabidopsis thaliana)
Calcium_Dependent_Protein_Kinase	SpGA2022_0512550	Similar to CPK16: Calcium-dependent protein kinase 16 (Arabidopsis thaliana)
Calcium_Dependent_Protein_Kinase	SpGA2022_0514460	Similar to CPK10: Calcium-dependent protein kinase 10 (Oryza sativa subsp. japonica)
Calcium_Dependent_Protein_Kinase	SpGA2022_0516240	Similar to CPK10: Calcium-dependent protein kinase 10 (Arabidopsis thaliana)
Calcium_Dependent_Protein_Kinase	SpGA2022_0541630	Similar to CPK24: Calcium-dependent protein kinase 24 (Oryza sativa subsp. japonica)
Calcium_Dependent_Protein_Kinase	SpGA2022_0552390	Similar to CPK16: Calcium-dependent protein kinase 16 (Arabidopsis thaliana)
Calcium_Dependent_Protein_Kinase	SpGA2022_0562380	Similar to CPK16: Calcium-dependent protein kinase 16 (Arabidopsis thaliana)
Caleosins	SpGA2022_0175660	Similar to PXG2: Peroxygenase 2 (Arabidopsis thaliana)
Caleosins	SpGA2022_0197210	Similar to PXG4: Probable peroxygenase 4 (Arabidopsis thaliana)
Caleosins	SpGA2022_0197220	Similar to PXG5: Probable peroxygenase 5 (Arabidopsis thaliana)
Caleosins	SpGA2022_0197230	Similar to PXG5: Probable peroxygenase 5 (Arabidopsis thaliana)
Caleosins	SpGA2022_0559560	Similar to PXG5: Probable peroxygenase 5 (Arabidopsis thaliana)
Carbohydrate_Esterase_Gene_Families	SpGA2022_0001690	Similar to PAE8: Pectin acetylesterase 8 (Arabidopsis thaliana)
Carbohydrate_Esterase_Gene_Families	SpGA2022_0003700	Similar to PME63: Putative pectinesterase 63 (Arabidopsis thaliana)
Carbohydrate_Esterase_Gene_Families	SpGA2022_0003940	Similar to PME16: Probable pectinesterase/pectinesterase inhibitor 16 (Arabidopsis thaliana)
Carbohydrate_Esterase_Gene_Families	SpGA2022_0007500	Similar to PME41: Probable pectinesterase/pectinesterase inhibitor 41 (Arabidopsis thaliana)
Carbohydrate_Esterase_Gene_Families	SpGA2022_0007510	Similar to PME41: Probable pectinesterase/pectinesterase inhibitor 41 (Arabidopsis thaliana)
Carbohydrate_Esterase_Gene_Families	SpGA2022_0011460	Similar to PAE8: Pectin acetylesterase 8 (Arabidopsis thaliana)
Carbohydrate_Esterase_Gene_Families	SpGA2022_0017950	Similar to CXE17: Probable carboxylesterase 17 (Arabidopsis thaliana)
Carbohydrate_Esterase_Gene_Families	SpGA2022_0018270	Similar to TMKL1: Putative kinase-like protein TMKL1 (Arabidopsis thaliana)
Carbohydrate_Esterase_Gene_Families	SpGA2022_0021710	Similar to SFGH: S-formylglutathione hydrolase (Arabidopsis thaliana)
Carbohydrate_Esterase_Gene_Families	SpGA2022_0030760	Similar to PME22: Putative pectinesterase/pectinesterase inhibitor 22 (Arabidopsis thaliana)
Carbohydrate_Esterase_Gene_Families	SpGA2022_0032480	Similar to GID1C: Gibberellin receptor GID1C (Arabidopsis thaliana)
Carbohydrate_Esterase_Gene_Families	SpGA2022_0050170	Similar to PME36: Probable pectinesterase/pectinesterase inhibitor 36 (Arabidopsis thaliana)
Carbohydrate_Esterase_Gene_Families	SpGA2022_0056030	Similar to LPXC5: Probable UDP-3-O-acyl-N-acetylglucosamine deacetylase 5%2C mitochondrial (Arabidopsis thaliana)
Carbohydrate_Esterase_Gene_Families	SpGA2022_0056830	Similar to PME12: Probable pectinesterase/pectinesterase inhibitor 12 (Arabidopsis thaliana)
Carbohydrate_Esterase_Gene_Families	SpGA2022_0056840	Similar to Pectinesterase/pectinesterase inhibitor PPE8B (Prunus persica)
Carbohydrate_Esterase_Gene_Families	SpGA2022_0061740	Similar to PME53: Probable pectinesterase 53 (Arabidopsis thaliana)
Carbohydrate_Esterase_Gene_Families	SpGA2022_0077090	Similar to PME51: Probable pectinesterase/pectinesterase inhibitor 51 (Arabidopsis thaliana)
Carbohydrate_Esterase_Gene_Families	SpGA2022_0083340	Similar to PME34: Probable pectinesterase/pectinesterase inhibitor 34 (Arabidopsis thaliana)
Carbohydrate_Esterase_Gene_Families	SpGA2022_0093680	Similar to PAE6: Pectin acetylesterase 6 (Arabidopsis thaliana)
Carbohydrate_Esterase_Gene_Families	SpGA2022_0096040	Similar to PME28: Putative pectinesterase/pectinesterase inhibitor 28 (Arabidopsis thaliana)
Carbohydrate_Esterase_Gene_Families	SpGA2022_0096060	Similar to PME28: Putative pectinesterase/pectinesterase inhibitor 28 (Arabidopsis thaliana)
Carbohydrate_Esterase_Gene_Families	SpGA2022_0110570	Similar to Pectinesterase 3 (Citrus sinensis)
Carbohydrate_Esterase_Gene_Families	SpGA2022_0113790	Similar to CXE17: Probable carboxylesterase 17 (Arabidopsis thaliana)
Carbohydrate_Esterase_Gene_Families	SpGA2022_0119800	Similar to ICME: Isoprenylcysteine alpha-carbonyl methylesterase ICME (Arabidopsis thaliana)
Carbohydrate_Esterase_Gene_Families	SpGA2022_0129070	Similar to PME68: Probable pectinesterase 68 (Arabidopsis thaliana)
Carbohydrate_Esterase_Gene_Families	SpGA2022_0136450	Similar to CXE11: Probable carboxylesterase 11 (Arabidopsis thaliana)
Carbohydrate_Esterase_Gene_Families	SpGA2022_0136910	Similar to PHL3: Protein PHR1-LIKE 3 (Arabidopsis thaliana)
Carbohydrate_Esterase_Gene_Families	SpGA2022_0153850	Similar to PAE8: Pectin acetylesterase 8 (Arabidopsis thaliana)
Carbohydrate_Esterase_Gene_Families	SpGA2022_0164330	Similar to PME8: Probable pectinesterase 8 (Arabidopsis thaliana)
Carbohydrate_Esterase_Gene_Families	SpGA2022_0190080	Similar to PME2.2: Pectinesterase 2.2 (Solanum lycopersicum)
Carbohydrate_Esterase_Gene_Families	SpGA2022_0196820	Similar to CXE17: Probable carboxylesterase 17 (Arabidopsis thaliana)
Carbohydrate_Esterase_Gene_Families	SpGA2022_0500980	Similar to Pectinesterase/pectinesterase inhibitor PPE8B (Prunus persica)
Carbohydrate_Esterase_Gene_Families	SpGA2022_0506620	Similar to PME40: Probable pectinesterase/pectinesterase inhibitor 40 (Arabidopsis thaliana)
Carbohydrate_Esterase_Gene_Families	SpGA2022_0519290	Similar to dapb3: Dipeptidyl aminopeptidase BIII (Pseudoxanthomonas mexicana)
Carbohydrate_Esterase_Gene_Families	SpGA2022_0519860	Similar to CXE11: Probable carboxylesterase 11 (Arabidopsis thaliana)
Carbohydrate_Esterase_Gene_Families	SpGA2022_0537230	Similar to PME34: Probable pectinesterase/pectinesterase inhibitor 34 (Arabidopsis thaliana)
Carbohydrate_Esterase_Gene_Families	SpGA2022_0537780	Similar to PAE9: Pectin acetylesterase 9 (Arabidopsis thaliana)
Carbohydrate_Esterase_Gene_Families	SpGA2022_0546360	Similar to PAE8: Pectin acetylesterase 8 (Arabidopsis thaliana)
Carbohydrate_Esterase_Gene_Families	SpGA2022_0556300	Similar to PHL2: Protein PHR1-LIKE 2 (Arabidopsis thaliana)
Carbohydrate_Esterase_Gene_Families	SpGA2022_0559530	Similar to PME17: Probable pectinesterase/pectinesterase inhibitor 17 (Arabidopsis thaliana)
Carbohydrate_Esterase_Gene_Families	SpGA2022_0559540	Similar to PME6: Probable pectinesterase/pectinesterase inhibitor 6 (Arabidopsis thaliana)
Chloroplast_and_Mitochondria_gene_families	SpGA2022_0007420	Similar to NDB1: External alternative NAD(P)H-ubiquinone oxidoreductase B1%2C mitochondrial (Solanum tuberosum)
Chloroplast_and_Mitochondria_gene_families	SpGA2022_0016410	Similar to CAB1D: Chlorophyll a-b binding protein 1D (Fragment) (Solanum lycopersicum)
Chloroplast_and_Mitochondria_gene_families	SpGA2022_0022150	Protein of unknown function
Chloroplast_and_Mitochondria_gene_families	SpGA2022_0038110	Similar to Chlorophyll a-b binding protein of LHCII type I%2C chloroplastic (Lemna gibba)
Chloroplast_and_Mitochondria_gene_families	SpGA2022_0041100	Similar to CYCL: Cytochrome c1-1%2C heme protein%2C mitochondrial (Solanum tuberosum)
Chloroplast_and_Mitochondria_gene_families	SpGA2022_0043810	Similar to Os02g0642300: Probable ascorbate-specific transmembrane electron transporter 1 (Oryza sativa subsp. japonica)
Chloroplast_and_Mitochondria_gene_families	SpGA2022_0068830	Similar to CAP10A: Chlorophyll a-b binding protein CP24 10A%2C chloroplastic (Solanum lycopersicum)
Chloroplast_and_Mitochondria_gene_families	SpGA2022_0072230	Similar to CAB6A: Chlorophyll a-b binding protein 6A%2C chloroplastic (Solanum lycopersicum)
Chloroplast_and_Mitochondria_gene_families	SpGA2022_0073800	Similar to MPT3: Mitochondrial phosphate carrier protein 3%2C mitochondrial (Arabidopsis thaliana)
Chloroplast_and_Mitochondria_gene_families	SpGA2022_0075960	Similar to LHCB5: Chlorophyll a-b binding protein CP26%2C chloroplastic (Arabidopsis thaliana)
Chloroplast_and_Mitochondria_gene_families	SpGA2022_0078550	Similar to Cytochrome b-c1 complex subunit 8 (Solanum tuberosum)
Chloroplast_and_Mitochondria_gene_families	SpGA2022_0097500	Similar to mcfF: Mitoferrin (Dictyostelium discoideum)
Chloroplast_and_Mitochondria_gene_families	SpGA2022_0101030	Similar to mcfF: Mitoferrin (Dictyostelium discoideum)
Chloroplast_and_Mitochondria_gene_families	SpGA2022_0111050	Similar to SLC25A44: Solute carrier family 25 member 44 (Homo sapiens)
Chloroplast_and_Mitochondria_gene_families	SpGA2022_0119830	Similar to CYB561D: Probable transmembrane ascorbate ferrireductase 4 (Arabidopsis thaliana)
Chloroplast_and_Mitochondria_gene_families	SpGA2022_0136710	Similar to ALB4: ALBINO3-like protein 1%2C chloroplastic (Arabidopsis thaliana)
Chloroplast_and_Mitochondria_gene_families	SpGA2022_0138060	Similar to MPT3: Mitochondrial phosphate carrier protein 3%2C mitochondrial (Arabidopsis thaliana)
Chloroplast_and_Mitochondria_gene_families	SpGA2022_0143870	Protein of unknown function
Chloroplast_and_Mitochondria_gene_families	SpGA2022_0145260	Similar to LHCB4.2: Chlorophyll a-b binding protein CP29.2%2C chloroplastic (Arabidopsis thaliana)
Chloroplast_and_Mitochondria_gene_families	SpGA2022_0150670	Similar to BHY: Beta-carotene 3-hydroxylase%2C chloroplastic (Gentiana lutea)
Chloroplast_and_Mitochondria_gene_families	SpGA2022_0169440	Similar to Chlorophyll a-b binding protein%2C chloroplastic (Spinacia oleracea)
Chloroplast_and_Mitochondria_gene_families	SpGA2022_0179730	Similar to LHCB7: Chlorophyll a-b binding protein 7%2C chloroplastic (Arabidopsis thaliana)
Chloroplast_and_Mitochondria_gene_families	SpGA2022_0180700	Similar to CAB8: Chlorophyll a-b binding protein 8%2C chloroplastic (Solanum lycopersicum)
Chloroplast_and_Mitochondria_gene_families	SpGA2022_0197420	Similar to CYB561C: Probable transmembrane ascorbate ferrireductase 3 (Arabidopsis thaliana)
Chloroplast_and_Mitochondria_gene_families	SpGA2022_0204990	Similar to TIM23-1: Mitochondrial import inner membrane translocase subunit TIM23-1 (Arabidopsis thaliana)
Chloroplast_and_Mitochondria_gene_families	SpGA2022_0504770	Similar to ALB3: Inner membrane protein ALBINO3%2C chloroplastic (Arabidopsis thaliana)
Chloroplast_and_Mitochondria_gene_families	SpGA2022_0507800	Similar to CAB40: Chlorophyll a-b binding protein 40%2C chloroplastic (Nicotiana tabacum)
Chloroplast_and_Mitochondria_gene_families	SpGA2022_0517180	Similar to Slc25a44: Solute carrier family 25 member 44 (Mus musculus)
Chloroplast_and_Mitochondria_gene_families	SpGA2022_0520870	Similar to CAB7: Chlorophyll a-b binding protein 7%2C chloroplastic (Solanum lycopersicum)
Chloroplast_and_Mitochondria_gene_families	SpGA2022_0526430	Similar to SCY1: Preprotein translocase subunit SCY1%2C chloroplastic (Arabidopsis thaliana)
Chloroplast_and_Mitochondria_gene_families	SpGA2022_0527850	Similar to CCDA2: Cytochrome c-type biogenesis ccda-like chloroplastic protein 2 (Oryza sativa subsp. japonica)
Chloroplast_and_Mitochondria_gene_families	SpGA2022_0528980	Similar to ALB3: Inner membrane protein ALBINO3%2C chloroplastic (Arabidopsis thaliana)
Chloroplast_and_Mitochondria_gene_families	SpGA2022_0529860	Similar to slc25a26: S-adenosylmethionine mitochondrial carrier protein (Danio rerio)
Chloroplast_and_Mitochondria_gene_families	SpGA2022_0532470	Similar to MPT3: Mitochondrial phosphate carrier protein 3%2C mitochondrial (Arabidopsis thaliana)
Chloroplast_and_Mitochondria_gene_families	SpGA2022_0535800	Similar to Chlorophyll a-b binding protein%2C chloroplastic (Spinacia oleracea)
Chloroplast_and_Mitochondria_gene_families	SpGA2022_0543060	Similar to mcfF: Mitoferrin (Dictyostelium discoideum)
Chloroplast_and_Mitochondria_gene_families	SpGA2022_0543230	Similar to SAMC2: Probable S-adenosylmethionine carrier 2%2C chloroplastic (Arabidopsis thaliana)
Chloroplast_and_Mitochondria_gene_families	SpGA2022_0543400	Similar to CAB6A: Chlorophyll a-b binding protein 6A%2C chloroplastic (Solanum lycopersicum)
Chloroplast_and_Mitochondria_gene_families	SpGA2022_0551410	Similar to NDT2: Nicotinamide adenine dinucleotide transporter 2%2C mitochondrial (Arabidopsis thaliana)
Chloroplast_and_Mitochondria_gene_families	SpGA2022_0552590	Similar to MPT1: Mitochondrial phosphate carrier protein 1%2C mitochondrial (Arabidopsis thaliana)
Chloroplast_and_Mitochondria_gene_families	SpGA2022_0560750	Similar to CYB561B: Transmembrane ascorbate ferrireductase 2 (Arabidopsis thaliana)
Class_III_peroxidase	SpGA2022_0013300	Similar to PER43: Peroxidase 43 (Arabidopsis thaliana)
Class_III_peroxidase	SpGA2022_0018530	Similar to pod: Peroxidase 15 (Ipomoea batatas)
Class_III_peroxidase	SpGA2022_0020070	Similar to GSVIVT00037159001: Peroxidase 5 (Vitis vinifera)
Class_III_peroxidase	SpGA2022_0023020	Similar to PER21: Peroxidase 21 (Arabidopsis thaliana)
Class_III_peroxidase	SpGA2022_0027240	Similar to GSVIVT00023967001: Peroxidase 4 (Vitis vinifera)
Class_III_peroxidase	SpGA2022_0034420	Similar to GSVIVT00037159001: Peroxidase 5 (Vitis vinifera)
Class_III_peroxidase	SpGA2022_0035270	Similar to GSVIVT00037159001: Peroxidase 5 (Vitis vinifera)
Class_III_peroxidase	SpGA2022_0049050	Similar to GSVIVT00037159001: Peroxidase 5 (Vitis vinifera)
Class_III_peroxidase	SpGA2022_0049060	Similar to GSVIVT00037159001: Peroxidase 5 (Vitis vinifera)
Class_III_peroxidase	SpGA2022_0049070	Similar to GSVIVT00037159001: Peroxidase 5 (Vitis vinifera)
Class_III_peroxidase	SpGA2022_0049090	Similar to GSVIVT00037159001: Peroxidase 5 (Vitis vinifera)
Class_III_peroxidase	SpGA2022_0049100	Similar to GSVIVT00037159001: Peroxidase 5 (Vitis vinifera)
Class_III_peroxidase	SpGA2022_0057690	Similar to poxN1: Peroxidase N1 (Nicotiana tabacum)
Class_III_peroxidase	SpGA2022_0063910	Similar to PER51: Peroxidase 51 (Arabidopsis thaliana)
Class_III_peroxidase	SpGA2022_0075980	Similar to PER47: Peroxidase 47 (Arabidopsis thaliana)
Class_III_peroxidase	SpGA2022_0079570	Similar to PER12: Peroxidase 12 (Arabidopsis thaliana)
Class_III_peroxidase	SpGA2022_0083680	Similar to PER19: Peroxidase 19 (Arabidopsis thaliana)
Class_III_peroxidase	SpGA2022_0092810	Similar to GSVIVT00037159001: Peroxidase 5 (Vitis vinifera)
Class_III_peroxidase	SpGA2022_0094040	Similar to GSVIVT00037159001: Peroxidase 5 (Vitis vinifera)
Class_III_peroxidase	SpGA2022_0153050	Similar to GSVIVT00037159001: Peroxidase 5 (Vitis vinifera)
Class_III_peroxidase	SpGA2022_0154690	Similar to PER63: Peroxidase 63 (Arabidopsis thaliana)
Class_III_peroxidase	SpGA2022_0159840	Similar to PER16: Peroxidase 16 (Arabidopsis thaliana)
Class_III_peroxidase	SpGA2022_0163450	Similar to PER27: Peroxidase 27 (Arabidopsis thaliana)
Class_III_peroxidase	SpGA2022_0163460	Similar to PER39: Peroxidase 39 (Arabidopsis thaliana)
Class_III_peroxidase	SpGA2022_0163470	Similar to PER57: Peroxidase 57 (Arabidopsis thaliana)
Class_III_peroxidase	SpGA2022_0182060	Similar to PER63: Peroxidase 63 (Arabidopsis thaliana)
Class_III_peroxidase	SpGA2022_0185660	Similar to PER51: Peroxidase 51 (Arabidopsis thaliana)
Class_III_peroxidase	SpGA2022_0189950	Similar to PRX74: Peroxidase 1 (Oryza sativa subsp. japonica)
Class_III_peroxidase	SpGA2022_0527760	Similar to GSVIVT00037159001: Peroxidase 5 (Vitis vinifera)
Class_III_peroxidase	SpGA2022_0528740	Similar to GSVIVT00023967001: Peroxidase 4 (Vitis vinifera)
Core_Cell_Cycle_Genes	SpGA2022_0011590	Similar to CYCD6-1: Putative cyclin-D6-1 (Arabidopsis thaliana)
Core_Cell_Cycle_Genes	SpGA2022_0017470	Similar to KRP7: Cyclin-dependent kinase inhibitor 7 (Arabidopsis thaliana)
Core_Cell_Cycle_Genes	SpGA2022_0018750	Similar to CYCD5-3: Cyclin-D5-3 (Oryza sativa subsp. japonica)
Core_Cell_Cycle_Genes	SpGA2022_0029780	Similar to CYCB1-5: Cyclin-B1-5 (Oryza sativa subsp. japonica)
Core_Cell_Cycle_Genes	SpGA2022_0063430	Similar to CYCA3-1: Putative cyclin-A3-1 (Arabidopsis thaliana)
Core_Cell_Cycle_Genes	SpGA2022_0064190	Similar to CYCD5-3: Cyclin-D5-3 (Oryza sativa subsp. japonica)
Core_Cell_Cycle_Genes	SpGA2022_0068920	Similar to CYCD3-1: Cyclin-D3-1 (Oryza sativa subsp. japonica)
Core_Cell_Cycle_Genes	SpGA2022_0070710	Similar to Rb1: Retinoblastoma-related protein (Cocos nucifera)
Core_Cell_Cycle_Genes	SpGA2022_0099820	Similar to CYCB1-1: Cyclin-B1-1 (Oryza sativa subsp. japonica)
Core_Cell_Cycle_Genes	SpGA2022_0104820	Similar to CYCD1-1: Cyclin-D1-1 (Arabidopsis thaliana)
Core_Cell_Cycle_Genes	SpGA2022_0111930	Similar to KRP7: Cyclin-dependent kinase inhibitor 7 (Arabidopsis thaliana)
Core_Cell_Cycle_Genes	SpGA2022_0122140	Similar to CDKF-1: Cyclin-dependent kinase F-1 (Arabidopsis thaliana)
Core_Cell_Cycle_Genes	SpGA2022_0125210	Similar to CYCA1-1: Cyclin-A1-1 (Oryza sativa subsp. japonica)
Core_Cell_Cycle_Genes	SpGA2022_0125880	Similar to KRP5: Cyclin-dependent kinase inhibitor 5 (Oryza sativa subsp. japonica)
Core_Cell_Cycle_Genes	SpGA2022_0142840	Similar to CDKB1-1: Cyclin-dependent kinase B1-1 (Oryza sativa subsp. japonica)
Core_Cell_Cycle_Genes	SpGA2022_0144610	Similar to CYCD7-1: Putative cyclin-D7-1 (Arabidopsis thaliana)
Core_Cell_Cycle_Genes	SpGA2022_0148450	Similar to E2FE: E2F transcription factor-like E2FE (Arabidopsis thaliana)
Core_Cell_Cycle_Genes	SpGA2022_0161130	Similar to CYCD3-1: Cyclin-D3-1 (Arabidopsis thaliana)
Core_Cell_Cycle_Genes	SpGA2022_0175810	Similar to KRP3: Cyclin-dependent kinase inhibitor 3 (Arabidopsis thaliana)
Core_Cell_Cycle_Genes	SpGA2022_0182000	Similar to CYCD1-1: Cyclin-D1-1 (Arabidopsis thaliana)
Core_Cell_Cycle_Genes	SpGA2022_0206830	Similar to CYCB2-2: Cyclin-B2-2 (Oryza sativa subsp. japonica)
Core_Cell_Cycle_Genes	SpGA2022_0507280	Similar to CDKD-1: Cyclin-dependent kinase D-1 (Oryza sativa subsp. japonica)
Core_Cell_Cycle_Genes	SpGA2022_0512280	Similar to CYCB2-2: Cyclin-B2-2 (Oryza sativa subsp. japonica)
Core_Cell_Cycle_Genes	SpGA2022_0517920	Similar to CYCD4-1: Cyclin-D4-1 (Arabidopsis thaliana)
Core_Cell_Cycle_Genes	SpGA2022_0518640	Similar to E2FA: Transcription factor E2FA (Arabidopsis thaliana)
Core_Cell_Cycle_Genes	SpGA2022_0533340	Similar to CDKC-2: Cyclin-dependent kinase C-2 (Oryza sativa subsp. japonica)
Core_Cell_Cycle_Genes	SpGA2022_0534020	Similar to CYCA2-1: Cyclin-A2-1 (Oryza sativa subsp. japonica)
Core_Cell_Cycle_Genes	SpGA2022_0535660	Similar to CYCH1-1: Cyclin-H1-1 (Oryza sativa subsp. japonica)
Core_Cell_Cycle_Genes	SpGA2022_0538680	Similar to CDC2: Cell division control protein 2 homolog (Oxybasis rubra)
Core_Cell_Cycle_Genes	SpGA2022_0549240	Similar to CDKE-1: Cyclin-dependent kinase E-1 (Oryza sativa subsp. japonica)
Core_Cell_Cycle_Genes	SpGA2022_0551160	Similar to WEE1: Wee1-like protein kinase (Oryza sativa subsp. japonica)
Core_Cell_Cycle_Genes	SpGA2022_0551870	Similar to CDC2: Cell division control protein 2 homolog (Oxybasis rubra)
Core_Cell_Cycle_Genes	SpGA2022_0555100	Similar to E2FE: E2F transcription factor-like E2FE (Arabidopsis thaliana)
Core_DNA_replication_machinery	SpGA2022_0008140	Similar to gins3: DNA replication complex GINS protein PSF3 (Xenopus laevis)
Core_DNA_replication_machinery	SpGA2022_0011490	Similar to Pold4: DNA polymerase delta subunit 4 (Mus musculus)
Core_DNA_replication_machinery	SpGA2022_0028960	Similar to sna41: Cell division control protein 45 homolog (Schizosaccharomyces pombe (strain 972 / ATCC 24843))
Core_DNA_replication_machinery	SpGA2022_0033570	Similar to Prim1: DNA primase small subunit (Mus musculus)
Core_DNA_replication_machinery	SpGA2022_0067690	Similar to RPA1A: Replication protein A 70 kDa DNA-binding subunit A (Arabidopsis thaliana)
Core_DNA_replication_machinery	SpGA2022_0078290	Similar to RFC4: Replication factor C subunit 4 (Arabidopsis thaliana)
Core_DNA_replication_machinery	SpGA2022_0082100	Similar to ORC4: Origin of replication complex subunit 4 (Oryza sativa subsp. japonica)
Core_DNA_replication_machinery	SpGA2022_0085510	Similar to RPA3: Replication protein A 14 kDa subunit (Oryza sativa subsp. japonica)
Core_DNA_replication_machinery	SpGA2022_0089220	Similar to MCM5: DNA replication licensing factor MCM5 (Oryza sativa subsp. japonica)
Core_DNA_replication_machinery	SpGA2022_0099130	Similar to PCNA: Proliferating cell nuclear antigen (Nicotiana tabacum)
Core_DNA_replication_machinery	SpGA2022_0099340	Similar to CDC6: Cell division control protein 6 homolog (Oryza sativa subsp. japonica)
Core_DNA_replication_machinery	SpGA2022_0110240	Similar to ORC2: Origin of replication complex subunit 2 (Oryza sativa subsp. japonica)
Core_DNA_replication_machinery	SpGA2022_0111150	Similar to DPB2: DNA polymerase epsilon subunit B (Arabidopsis thaliana)
Core_DNA_replication_machinery	SpGA2022_0112150	Similar to MCM9: Probable DNA helicase MCM9 (Oryza sativa subsp. indica)
Core_DNA_replication_machinery	SpGA2022_0117220	Similar to MCM4: DNA replication licensing factor MCM4 (Oryza sativa subsp. japonica)
Core_DNA_replication_machinery	SpGA2022_0128450	Similar to mcm10: Protein MCM10 homolog (Xenopus tropicalis)
Core_DNA_replication_machinery	SpGA2022_0134420	Similar to RFC3: Replication factor C subunit 3 (Oryza sativa subsp. japonica)
Core_DNA_replication_machinery	SpGA2022_0138670	Similar to Os01g0868300: DNA polymerase alpha catalytic subunit (Oryza sativa subsp. japonica)
Core_DNA_replication_machinery	SpGA2022_0140480	Similar to SLD5: DNA replication complex GINS protein SLD5 (Arabidopsis thaliana)
Core_DNA_replication_machinery	SpGA2022_0153270	Similar to POLD2: DNA polymerase delta small subunit (Oryza sativa subsp. japonica)
Core_DNA_replication_machinery	SpGA2022_0168240	Similar to Os05g0235800: DNA replication licensing factor MCM6 (Oryza sativa subsp. japonica)
Core_DNA_replication_machinery	SpGA2022_0179020	Similar to CDT1A: CDT1-like protein a%2C chloroplastic (Arabidopsis thaliana)
Core_DNA_replication_machinery	SpGA2022_0179940	Similar to CDT1A: CDT1-like protein a%2C chloroplastic (Arabidopsis thaliana)
Core_DNA_replication_machinery	SpGA2022_0183510	Similar to At2g25100: Ribonuclease H2 subunit A (Arabidopsis thaliana)
Core_DNA_replication_machinery	SpGA2022_0184440	Similar to topbp1-A: DNA topoisomerase 2-binding protein 1-A (Xenopus laevis)
Core_DNA_replication_machinery	SpGA2022_0186350	Similar to RFC1: Replication factor C subunit 1 (Arabidopsis thaliana)
Core_DNA_replication_machinery	SpGA2022_0191700	Similar to NOC3: Nucleolar complex-associated protein 3 (Arabidopsis thaliana)
Core_DNA_replication_machinery	SpGA2022_0205130	Similar to RFC2: Replication factor C subunit 2 (Arabidopsis thaliana)
Core_DNA_replication_machinery	SpGA2022_0500200	Similar to POL2A: DNA polymerase epsilon catalytic subunit A (Arabidopsis thaliana)
Core_DNA_replication_machinery	SpGA2022_0500430	Similar to RPA1C: Replication protein A 70 kDa DNA-binding subunit C (Arabidopsis thaliana)
Core_DNA_replication_machinery	SpGA2022_0502420	Similar to Pold3: DNA polymerase delta subunit 3 (Mus musculus)
Core_DNA_replication_machinery	SpGA2022_0503130	Protein of unknown function
Core_DNA_replication_machinery	SpGA2022_0504860	Similar to GINS2: DNA replication complex GINS protein PSF2 (Arabidopsis thaliana)
Core_DNA_replication_machinery	SpGA2022_0506350	Similar to MCM7: DNA replication licensing factor MCM7 (Oryza sativa subsp. indica)
Core_DNA_replication_machinery	SpGA2022_0506450	Similar to At4g02110: BRCT domain-containing protein At4g02110 (Arabidopsis thaliana)
Core_DNA_replication_machinery	SpGA2022_0508650	Similar to ORC5: Origin of replication complex subunit 5 (Arabidopsis thaliana)
Core_DNA_replication_machinery	SpGA2022_0517260	Similar to RPA1B: Replication protein A 70 kDa DNA-binding subunit B (Oryza sativa subsp. japonica)
Core_DNA_replication_machinery	SpGA2022_0519820	Similar to OsI_36121: DNA replication licensing factor MCM2 (Oryza sativa subsp. indica)
Core_DNA_replication_machinery	SpGA2022_0522830	Similar to POLD1: DNA polymerase delta catalytic subunit (Oryza sativa subsp. japonica)
Core_DNA_replication_machinery	SpGA2022_0527580	Similar to FEN1: Flap endonuclease 1 (Arabidopsis thaliana)
Core_DNA_replication_machinery	SpGA2022_0528890	Similar to MCM8: Probable DNA helicase MCM8 (Oryza sativa subsp. japonica)
Core_DNA_replication_machinery	SpGA2022_0537340	Similar to POLA2: DNA polymerase alpha subunit B (Homo sapiens)
Core_DNA_replication_machinery	SpGA2022_0540000	Similar to ORC1: Origin of replication complex subunit 1 (Oryza sativa subsp. japonica)
Core_DNA_replication_machinery	SpGA2022_0544580	Similar to ROA1: DNA replication licensing factor MCM3 homolog 1 (Zea mays)
Core_DNA_replication_machinery	SpGA2022_0545830	Similar to JHS1: DNA replication ATP-dependent helicase/nuclease JHS1 (Arabidopsis thaliana)
Core_DNA_replication_machinery	SpGA2022_0552780	Similar to LIG1: DNA ligase 1 (Arabidopsis thaliana)
Core_DNA_replication_machinery	SpGA2022_0554240	Similar to RPA2B: Replication protein A 32 kDa subunit B (Oryza sativa subsp. japonica)
Core_DNA_replication_machinery	SpGA2022_0556030	Similar to At1g67320: Probable DNA primase large subunit (Arabidopsis thaliana)
Cytochrome_Transcription_Factor_Family	SpGA2022_0002420	Similar to TCM_000336: Probable methyltransferase TCM_000336 (Theobroma cacao)
Cytochrome_Transcription_Factor_Family	SpGA2022_0005130	Similar to CYP734A1: Cytochrome P450 734A1 (Arabidopsis thaliana)
Cytochrome_Transcription_Factor_Family	SpGA2022_0009010	Similar to CYP86A8: Cytochrome P450 86A8 (Arabidopsis thaliana)
Cytochrome_Transcription_Factor_Family	SpGA2022_0009390	Similar to CYP734A6: Cytochrome P450 734A6 (Oryza sativa subsp. japonica)
Cytochrome_Transcription_Factor_Family	SpGA2022_0013880	Similar to CYP735A2: Cytokinin hydroxylase (Arabidopsis thaliana)
Cytochrome_Transcription_Factor_Family	SpGA2022_0014860	Similar to CYP77A3: Cytochrome P450 77A3 (Glycine max)
Cytochrome_Transcription_Factor_Family	SpGA2022_0016850	Similar to CYP75B137: Flavonoid 3'-monooxygenase CYP75B137 (Crocosmia x crocosmiiflora)
Cytochrome_Transcription_Factor_Family	SpGA2022_0017270	Similar to CYP75B137: Flavonoid 3'-monooxygenase CYP75B137 (Crocosmia x crocosmiiflora)
Cytochrome_Transcription_Factor_Family	SpGA2022_0017280	Similar to CYP75B137: Flavonoid 3'-monooxygenase CYP75B137 (Crocosmia x crocosmiiflora)
Cytochrome_Transcription_Factor_Family	SpGA2022_0018400	Similar to CYP735A1: Cytokinin hydroxylase (Arabidopsis thaliana)
Cytochrome_Transcription_Factor_Family	SpGA2022_0019550	Similar to BA13: Cytochrome P450 85A (Phaseolus vulgaris)
Cytochrome_Transcription_Factor_Family	SpGA2022_0037340	Similar to CYP90C1: 3-epi-6-deoxocathasterone 23-monooxygenase CYP90C1 (Arabidopsis thaliana)
Cytochrome_Transcription_Factor_Family	SpGA2022_0039580	Similar to AOS1: Allene oxide synthase 1%2C chloroplastic (Solanum lycopersicum)
Cytochrome_Transcription_Factor_Family	SpGA2022_0043520	Similar to CYP714A2: Cytochrome P450 714A2 (Arabidopsis thaliana)
Cytochrome_Transcription_Factor_Family	SpGA2022_0050600	Similar to CYP704C1: Cytochrome P450 704C1 (Pinus taeda)
Cytochrome_Transcription_Factor_Family	SpGA2022_0050630	Similar to CYP704C1: Cytochrome P450 704C1 (Pinus taeda)
Cytochrome_Transcription_Factor_Family	SpGA2022_0050640	Similar to CYP704C1: Cytochrome P450 704C1 (Pinus taeda)
Cytochrome_Transcription_Factor_Family	SpGA2022_0050660	Similar to CYP704C1: Cytochrome P450 704C1 (Pinus taeda)
Cytochrome_Transcription_Factor_Family	SpGA2022_0050670	Similar to CYP704C1: Cytochrome P450 704C1 (Pinus taeda)
Cytochrome_Transcription_Factor_Family	SpGA2022_0050680	Similar to CYP704C1: Cytochrome P450 704C1 (Pinus taeda)
Cytochrome_Transcription_Factor_Family	SpGA2022_0050700	Similar to CYP704C1: Cytochrome P450 704C1 (Pinus taeda)
Cytochrome_Transcription_Factor_Family	SpGA2022_0055420	Similar to CYP93A3: Cytochrome P450 93A3 (Glycine max)
Cytochrome_Transcription_Factor_Family	SpGA2022_0057130	Similar to CYP704B1: Cytochrome P450 704B1 (Arabidopsis thaliana)
Cytochrome_Transcription_Factor_Family	SpGA2022_0057540	Similar to CYP78A11: Cytochrome P450 78A11 (Oryza sativa subsp. japonica)
Cytochrome_Transcription_Factor_Family	SpGA2022_0060100	Similar to CYP76B6: Geraniol 8-hydroxylase (Catharanthus roseus)
Cytochrome_Transcription_Factor_Family	SpGA2022_0062570	Similar to CYP75B137: Flavonoid 3'-monooxygenase CYP75B137 (Crocosmia x crocosmiiflora)
Cytochrome_Transcription_Factor_Family	SpGA2022_0064630	Similar to CYP734A1: Cytochrome P450 734A1 (Arabidopsis thaliana)
Cytochrome_Transcription_Factor_Family	SpGA2022_0064640	Similar to CYP734A1: Cytochrome P450 734A1 (Arabidopsis thaliana)
Cytochrome_Transcription_Factor_Family	SpGA2022_0064970	Similar to CYP90B1: Cytochrome P450 90B1 (Arabidopsis thaliana)
Cytochrome_Transcription_Factor_Family	SpGA2022_0065550	Similar to XYN1: Endo-1%2C4-beta-xylanase 1 (Arabidopsis thaliana)
Cytochrome_Transcription_Factor_Family	SpGA2022_0086670	Similar to HPL: Fatty acid hydroperoxide lyase%2C chloroplastic (Solanum lycopersicum)
Cytochrome_Transcription_Factor_Family	SpGA2022_0094230	Similar to CYP98A2: Cytochrome P450 98A2 (Glycine max)
Cytochrome_Transcription_Factor_Family	SpGA2022_0097040	Similar to CYP73A12: Trans-cinnamate 4-monooxygenase (Zinnia violacea)
Cytochrome_Transcription_Factor_Family	SpGA2022_0100260	Similar to CBR1: NADH--cytochrome b5 reductase 1 (Arabidopsis thaliana)
Cytochrome_Transcription_Factor_Family	SpGA2022_0100690	Similar to CYP73A12: Trans-cinnamate 4-monooxygenase (Zinnia violacea)
Cytochrome_Transcription_Factor_Family	SpGA2022_0100710	Similar to CYP73A12: Trans-cinnamate 4-monooxygenase (Zinnia violacea)
Cytochrome_Transcription_Factor_Family	SpGA2022_0100720	Similar to CYP73A12: Trans-cinnamate 4-monooxygenase (Zinnia violacea)
Cytochrome_Transcription_Factor_Family	SpGA2022_0104290	Similar to CYP85A1: Cytochrome P450 85A1 (Solanum lycopersicum)
Cytochrome_Transcription_Factor_Family	SpGA2022_0104300	Similar to CYP85A1: Cytochrome P450 85A1 (Solanum lycopersicum)
Cytochrome_Transcription_Factor_Family	SpGA2022_0104310	Similar to CYP85A1: Cytochrome P450 85A1 (Solanum lycopersicum)
Cytochrome_Transcription_Factor_Family	SpGA2022_0106340	Similar to CYP77A3: Cytochrome P450 77A3 (Glycine max)
Cytochrome_Transcription_Factor_Family	SpGA2022_0106440	Similar to CYP94C1: Cytochrome P450 94C1 (Arabidopsis thaliana)
Cytochrome_Transcription_Factor_Family	SpGA2022_0108160	Similar to CYP94C1: Cytochrome P450 94C1 (Arabidopsis thaliana)
Cytochrome_Transcription_Factor_Family	SpGA2022_0113070	Similar to CYP78A11: Cytochrome P450 78A11 (Oryza sativa subsp. japonica)
Cytochrome_Transcription_Factor_Family	SpGA2022_0114280	Similar to CYP734A6: Cytochrome P450 734A6 (Oryza sativa subsp. japonica)
Cytochrome_Transcription_Factor_Family	SpGA2022_0126830	Similar to CYP97C1: Carotene epsilon-monooxygenase%2C chloroplastic (Arabidopsis thaliana)
Cytochrome_Transcription_Factor_Family	SpGA2022_0126850	Similar to CYP86A22: Cytochrome P450 86A22 (Petunia hybrida)
Cytochrome_Transcription_Factor_Family	SpGA2022_0165400	Similar to CYP703A3: Cytochrome P450 703A2 (Oryza sativa subsp. japonica)
Cytochrome_Transcription_Factor_Family	SpGA2022_0166630	Similar to CYP711A1: Cytochrome P450 711A1 (Arabidopsis thaliana)
Cytochrome_Transcription_Factor_Family	SpGA2022_0169670	Similar to 7DLH: 7-deoxyloganic acid hydroxylase (Catharanthus roseus)
Cytochrome_Transcription_Factor_Family	SpGA2022_0170520	Similar to CYP710A11: Cytochrome P450 710A11 (Solanum lycopersicum)
Cytochrome_Transcription_Factor_Family	SpGA2022_0171510	Similar to CYTB5-E: Cytochrome b5 isoform E (Arabidopsis thaliana)
Cytochrome_Transcription_Factor_Family	SpGA2022_0171570	Similar to CYP84A1: Cytochrome P450 84A1 (Arabidopsis thaliana)
Cytochrome_Transcription_Factor_Family	SpGA2022_0180070	Similar to CYP93A2: Cytochrome P450 93A2 (Glycine max)
Cytochrome_Transcription_Factor_Family	SpGA2022_0180870	Similar to CYP724B1: Cytochrome P450 724B1 (Oryza sativa subsp. japonica)
Cytochrome_Transcription_Factor_Family	SpGA2022_0181310	Similar to CYP93A1: 3%2C9-dihydroxypterocarpan 6A-monooxygenase (Glycine max)
Cytochrome_Transcription_Factor_Family	SpGA2022_0181320	Protein of unknown function
Cytochrome_Transcription_Factor_Family	SpGA2022_0185880	Similar to CYP94B3: Cytochrome P450 94B3 (Arabidopsis thaliana)
Cytochrome_Transcription_Factor_Family	SpGA2022_0186960	Similar to CYP86B1: Cytochrome P450 86B1 (Arabidopsis thaliana)
Cytochrome_Transcription_Factor_Family	SpGA2022_0191200	Similar to CYP97B2: Cytochrome P450 97B2%2C chloroplastic (Glycine max)
Cytochrome_Transcription_Factor_Family	SpGA2022_0505460	Similar to CYP90A1: Cytochrome P450 90A1 (Arabidopsis thaliana)
Cytochrome_Transcription_Factor_Family	SpGA2022_0513450	Similar to CYP704C1: Cytochrome P450 704C1 (Pinus taeda)
Cytochrome_Transcription_Factor_Family	SpGA2022_0514790	Similar to CYP93A1: 3%2C9-dihydroxypterocarpan 6A-monooxygenase (Glycine max)
Cytochrome_Transcription_Factor_Family	SpGA2022_0515340	Similar to CB5LP: Cytochrome B5-like protein (Arabidopsis thaliana)
Cytochrome_Transcription_Factor_Family	SpGA2022_0517350	Similar to CYP75B137: Flavonoid 3'-monooxygenase CYP75B137 (Crocosmia x crocosmiiflora)
Cytochrome_Transcription_Factor_Family	SpGA2022_0520850	Similar to CYP78A5: Cytochrome P450 78A5 (Arabidopsis thaliana)
Cytochrome_Transcription_Factor_Family	SpGA2022_0521970	Similar to CYP94C1: Cytochrome P450 94C1 (Arabidopsis thaliana)
Cytochrome_Transcription_Factor_Family	SpGA2022_0527350	Similar to CYP709B2: Cytochrome P450 709B2 (Arabidopsis thaliana)
Cytochrome_Transcription_Factor_Family	SpGA2022_0531120	Similar to XYN2: Endo-1%2C4-beta-xylanase 2 (Arabidopsis thaliana)
Cytochrome_Transcription_Factor_Family	SpGA2022_0532380	Similar to CYP51: Obtusifoliol 14-alpha demethylase (Sorghum bicolor)
Cytochrome_Transcription_Factor_Family	SpGA2022_0534700	Similar to CYP701A6: Ent-kaurene oxidase 2 (Oryza sativa subsp. japonica)
Cytochrome_Transcription_Factor_Family	SpGA2022_0541040	Similar to Cytochrome b5 (Nicotiana tabacum)
Cytochrome_Transcription_Factor_Family	SpGA2022_0545960	Similar to KAO: Ent-kaurenoic acid oxidase (Oryza sativa subsp. japonica)
Cytochrome_Transcription_Factor_Family	SpGA2022_0551950	Similar to CYP78A6: Cytochrome P450 78A6 (Arabidopsis thaliana)
Cytochrome_Transcription_Factor_Family	SpGA2022_0554660	Similar to CYP93A1: 3%2C9-dihydroxypterocarpan 6A-monooxygenase (Glycine max)
Cytochrome_Transcription_Factor_Family	SpGA2022_0556430	Similar to Cytochrome b5 (Nicotiana tabacum)
Cytochrome_Transcription_Factor_Family	SpGA2022_0558970	Similar to CYP707A7: Abscisic acid 8'-hydroxylase 3 (Oryza sativa subsp. japonica)
Cytoplasmic_ribosomal_protein_gene_family	SpGA2022_0000270	Similar to UBICEP52-7: Ubiquitin-60S ribosomal protein L40 (Nicotiana sylvestris)
Cytoplasmic_ribosomal_protein_gene_family	SpGA2022_0000530	Similar to RPS25E: 40S ribosomal protein S25-4 (Arabidopsis thaliana)
Cytoplasmic_ribosomal_protein_gene_family	SpGA2022_0006170	Similar to RPL34: 60S ribosomal protein L34 (Pisum sativum)
Cytoplasmic_ribosomal_protein_gene_family	SpGA2022_0006360	Similar to LRP: 40S ribosomal protein SA (Brassica napus)
Cytoplasmic_ribosomal_protein_gene_family	SpGA2022_0006690	Similar to RPS9C: 40S ribosomal protein S9-2 (Arabidopsis thaliana)
Cytoplasmic_ribosomal_protein_gene_family	SpGA2022_0009360	Similar to RPS26A: 40S ribosomal protein S26-1 (Arabidopsis thaliana)
Cytoplasmic_ribosomal_protein_gene_family	SpGA2022_0010710	Similar to RPS17: 40S ribosomal protein S17 (Solanum lycopersicum)
Cytoplasmic_ribosomal_protein_gene_family	SpGA2022_0012120	Similar to RPP2B: 60S acidic ribosomal protein P2B (Zea mays)
Cytoplasmic_ribosomal_protein_gene_family	SpGA2022_0012540	Similar to RPL6: 60S ribosomal protein L6 (Mesembryanthemum crystallinum)
Cytoplasmic_ribosomal_protein_gene_family	SpGA2022_0012550	Similar to RPL6: 60S ribosomal protein L6 (Mesembryanthemum crystallinum)
Cytoplasmic_ribosomal_protein_gene_family	SpGA2022_0018220	Similar to RPS21: 40S ribosomal protein S21 (Oryza sativa subsp. japonica)
Cytoplasmic_ribosomal_protein_gene_family	SpGA2022_0018580	Similar to RPL32A: 60S ribosomal protein L32-1 (Arabidopsis thaliana)
Cytoplasmic_ribosomal_protein_gene_family	SpGA2022_0018840	Similar to RPL9: 60S ribosomal protein L9 (Oryza sativa subsp. japonica)
Cytoplasmic_ribosomal_protein_gene_family	SpGA2022_0024580	Similar to RPL36C: 60S ribosomal protein L36-3 (Arabidopsis thaliana)
Cytoplasmic_ribosomal_protein_gene_family	SpGA2022_0025680	Similar to RPL30: 60S ribosomal protein L30 (Lupinus luteus)
Cytoplasmic_ribosomal_protein_gene_family	SpGA2022_0027530	Similar to RPS15A: 40S ribosomal protein S15a (Daucus carota)
Cytoplasmic_ribosomal_protein_gene_family	SpGA2022_0030060	Similar to RPL29A: 60S ribosomal protein L29-1 (Arabidopsis thaliana)
Cytoplasmic_ribosomal_protein_gene_family	SpGA2022_0031180	Similar to RPL22B: 60S ribosomal protein L22-2 (Arabidopsis thaliana)
Cytoplasmic_ribosomal_protein_gene_family	SpGA2022_0037110	Similar to RPL4A: 60S ribosomal protein L4-1 (Arabidopsis thaliana)
Cytoplasmic_ribosomal_protein_gene_family	SpGA2022_0037120	Similar to RPL4A: 60S ribosomal protein L4-1 (Arabidopsis thaliana)
Cytoplasmic_ribosomal_protein_gene_family	SpGA2022_0037730	Similar to RPL10A: 60S ribosomal protein L10a (Oryza sativa subsp. japonica)
Cytoplasmic_ribosomal_protein_gene_family	SpGA2022_0037770	Similar to RPL17B: 60S ribosomal protein L17-2 (Arabidopsis thaliana)
Cytoplasmic_ribosomal_protein_gene_family	SpGA2022_0037980	Similar to RPS2D: 40S ribosomal protein S2-4 (Arabidopsis thaliana)
Cytoplasmic_ribosomal_protein_gene_family	SpGA2022_0037990	Similar to RPL13AD: 60S ribosomal protein L13a-4 (Arabidopsis thaliana)
Cytoplasmic_ribosomal_protein_gene_family	SpGA2022_0038940	Similar to RPP1A: 60S acidic ribosomal protein P1 (Zea mays)
Cytoplasmic_ribosomal_protein_gene_family	SpGA2022_0038980	Similar to UBI3: Ubiquitin-40S ribosomal protein S27a (Solanum tuberosum)
Cytoplasmic_ribosomal_protein_gene_family	SpGA2022_0039160	Similar to RPS29: 40S ribosomal protein S29 (Triticum aestivum)
Cytoplasmic_ribosomal_protein_gene_family	SpGA2022_0041020	Similar to RPL9: 60S ribosomal protein L9 (Oryza sativa subsp. japonica)
Cytoplasmic_ribosomal_protein_gene_family	SpGA2022_0041150	Similar to RPL23: 60S ribosomal protein L23 (Nicotiana tabacum)
Cytoplasmic_ribosomal_protein_gene_family	SpGA2022_0041310	Similar to RPL18A: 60S ribosomal protein L18a (Oryza sativa subsp. japonica)
Cytoplasmic_ribosomal_protein_gene_family	SpGA2022_0046600	Similar to RPP1A: 60S acidic ribosomal protein P1 (Zea mays)
Cytoplasmic_ribosomal_protein_gene_family	SpGA2022_0050410	Similar to RPS13A: 40S ribosomal protein S13-1 (Arabidopsis thaliana)
Cytoplasmic_ribosomal_protein_gene_family	SpGA2022_0054030	Similar to RPL8: 60S ribosomal protein L8 (Solanum lycopersicum)
Cytoplasmic_ribosomal_protein_gene_family	SpGA2022_0054100	Similar to RPL10: 60S ribosomal protein L10 (Solanum melongena)
Cytoplasmic_ribosomal_protein_gene_family	SpGA2022_0054940	Similar to RPL3: 60S ribosomal protein L3 (Oryza sativa subsp. japonica)
Cytoplasmic_ribosomal_protein_gene_family	SpGA2022_0056370	Similar to RPL36C: 60S ribosomal protein L36-3 (Arabidopsis thaliana)
Cytoplasmic_ribosomal_protein_gene_family	SpGA2022_0057610	Similar to RPL15: 60S ribosomal protein L15 (Petunia hybrida)
Cytoplasmic_ribosomal_protein_gene_family	SpGA2022_0060070	Similar to RPS28: 40S ribosomal protein S28 (Zea mays)
Cytoplasmic_ribosomal_protein_gene_family	SpGA2022_0063660	Similar to RPL38A: 60S ribosomal protein L38 (Arabidopsis thaliana)
Cytoplasmic_ribosomal_protein_gene_family	SpGA2022_0067680	Similar to RPS3C: 40S ribosomal protein S3-3 (Arabidopsis thaliana)
Cytoplasmic_ribosomal_protein_gene_family	SpGA2022_0069350	Similar to RPS7: 40S ribosomal protein S7 (Hordeum vulgare)
Cytoplasmic_ribosomal_protein_gene_family	SpGA2022_0069530	Similar to RPL27AC: 60S ribosomal protein L27a-3 (Arabidopsis thaliana)
Cytoplasmic_ribosomal_protein_gene_family	SpGA2022_0069720	Similar to RPL34: 60S ribosomal protein L34 (Nicotiana tabacum)
Cytoplasmic_ribosomal_protein_gene_family	SpGA2022_0072210	Similar to RPS8: 40S ribosomal protein S8 (Oryza sativa subsp. japonica)
Cytoplasmic_ribosomal_protein_gene_family	SpGA2022_0076610	Similar to RPL5: 60S ribosomal protein L5 (Cucumis sativus)
Cytoplasmic_ribosomal_protein_gene_family	SpGA2022_0076700	Similar to RPL38A: 60S ribosomal protein L38 (Arabidopsis thaliana)
Cytoplasmic_ribosomal_protein_gene_family	SpGA2022_0079650	Similar to RPS10-2: 40S ribosomal protein S10-2 (Oryza sativa subsp. japonica)
Cytoplasmic_ribosomal_protein_gene_family	SpGA2022_0080260	Similar to RPS7: 40S ribosomal protein S7 (Secale cereale)
Cytoplasmic_ribosomal_protein_gene_family	SpGA2022_0081830	Similar to RPL26A: 60S ribosomal protein L26-1 (Arabidopsis thaliana)
Cytoplasmic_ribosomal_protein_gene_family	SpGA2022_0082400	Similar to RPL35: 60S ribosomal protein L35 (Euphorbia esula)
Cytoplasmic_ribosomal_protein_gene_family	SpGA2022_0082520	Similar to RPL11: 60S ribosomal protein L11 (Oryza sativa subsp. japonica)
Cytoplasmic_ribosomal_protein_gene_family	SpGA2022_0083240	Similar to RPL27: 60S ribosomal protein L27 (Pisum sativum)
Cytoplasmic_ribosomal_protein_gene_family	SpGA2022_0084880	Similar to RPL28C: 60S ribosomal protein L28-2 (Arabidopsis thaliana)
Cytoplasmic_ribosomal_protein_gene_family	SpGA2022_0084910	Similar to RPS30A: 40S ribosomal protein S30 (Arabidopsis thaliana)
Cytoplasmic_ribosomal_protein_gene_family	SpGA2022_0090820	Similar to RPS4: 40S ribosomal protein S4 (Solanum tuberosum)
Cytoplasmic_ribosomal_protein_gene_family	SpGA2022_0094160	Similar to At2g44860: Probable ribosome biogenesis protein RLP24 (Arabidopsis thaliana)
Cytoplasmic_ribosomal_protein_gene_family	SpGA2022_0096030	Similar to RPL18B: 60S ribosomal protein L18-2 (Arabidopsis thaliana)
Cytoplasmic_ribosomal_protein_gene_family	SpGA2022_0096070	Similar to RPL19B: 60S ribosomal protein L19-2 (Arabidopsis thaliana)
Cytoplasmic_ribosomal_protein_gene_family	SpGA2022_0096150	Similar to RPL29B: 60S ribosomal protein L29-2 (Arabidopsis thaliana)
Cytoplasmic_ribosomal_protein_gene_family	SpGA2022_0098030	Similar to RPS23: 40S ribosomal protein S23 (Fragaria ananassa)
Cytoplasmic_ribosomal_protein_gene_family	SpGA2022_0099450	Similar to RPL22B: 60S ribosomal protein L22-2 (Arabidopsis thaliana)
Cytoplasmic_ribosomal_protein_gene_family	SpGA2022_0101710	Similar to RPS15A: 40S ribosomal protein S15a (Daucus carota)
Cytoplasmic_ribosomal_protein_gene_family	SpGA2022_0101730	Similar to RPS15AA: 40S ribosomal protein S15a-1 (Arabidopsis thaliana)
Cytoplasmic_ribosomal_protein_gene_family	SpGA2022_0102630	Similar to RPP0A: 60S acidic ribosomal protein P0-1 (Arabidopsis thaliana)
Cytoplasmic_ribosomal_protein_gene_family	SpGA2022_0104780	Similar to 40S ribosomal protein S3a (Cicer arietinum)
Cytoplasmic_ribosomal_protein_gene_family	SpGA2022_0106790	Similar to RPS14C: 40S ribosomal protein S14-3 (Arabidopsis thaliana)
Cytoplasmic_ribosomal_protein_gene_family	SpGA2022_0108410	Similar to RPL23: 60S ribosomal protein L23 (Nicotiana tabacum)
Cytoplasmic_ribosomal_protein_gene_family	SpGA2022_0110080	Similar to RPS5: 40S ribosomal protein S5 (Fragment) (Cicer arietinum)
Cytoplasmic_ribosomal_protein_gene_family	SpGA2022_0110320	Similar to RPS27B: 40S ribosomal protein S27-2 (Arabidopsis thaliana)
Cytoplasmic_ribosomal_protein_gene_family	SpGA2022_0113030	Similar to RPS16: 40S ribosomal protein S16 (Gossypium hirsutum)
Cytoplasmic_ribosomal_protein_gene_family	SpGA2022_0113280	Similar to RPL34: 60S ribosomal protein L34 (Nicotiana tabacum)
Cytoplasmic_ribosomal_protein_gene_family	SpGA2022_0117160	Similar to RPS30A: 40S ribosomal protein S30 (Arabidopsis thaliana)
Cytoplasmic_ribosomal_protein_gene_family	SpGA2022_0117280	Similar to RPL28C: 60S ribosomal protein L28-2 (Arabidopsis thaliana)
Cytoplasmic_ribosomal_protein_gene_family	SpGA2022_0119350	Similar to RPL35: 60S ribosomal protein L35 (Euphorbia esula)
Cytoplasmic_ribosomal_protein_gene_family	SpGA2022_0119440	Similar to RPS12: 40S ribosomal protein S12 (Hordeum vulgare)
Cytoplasmic_ribosomal_protein_gene_family	SpGA2022_0120540	Similar to RPL26B: 60S ribosomal protein L26-2 (Arabidopsis thaliana)
Cytoplasmic_ribosomal_protein_gene_family	SpGA2022_0120750	Similar to RPS16: 40S ribosomal protein S16 (Gossypium hirsutum)
Cytoplasmic_ribosomal_protein_gene_family	SpGA2022_0126090	Similar to RPL18A: 60S ribosomal protein L18a (Oryza sativa subsp. japonica)
Cytoplasmic_ribosomal_protein_gene_family	SpGA2022_0131430	Similar to RPS18A: 40S ribosomal protein S18 (Arabidopsis thaliana)
Cytoplasmic_ribosomal_protein_gene_family	SpGA2022_0131800	Similar to RPS3C: 40S ribosomal protein S3-3 (Arabidopsis thaliana)
Cytoplasmic_ribosomal_protein_gene_family	SpGA2022_0133600	Similar to RPS19C: 40S ribosomal protein S19-3 (Arabidopsis thaliana)
Cytoplasmic_ribosomal_protein_gene_family	SpGA2022_0133900	Similar to RPL13AD: 60S ribosomal protein L13a-4 (Arabidopsis thaliana)
Cytoplasmic_ribosomal_protein_gene_family	SpGA2022_0134070	Similar to RPL17B: 60S ribosomal protein L17-2 (Arabidopsis thaliana)
Cytoplasmic_ribosomal_protein_gene_family	SpGA2022_0134200	Similar to RPL10A: 60S ribosomal protein L10a (Oryza sativa subsp. japonica)
Cytoplasmic_ribosomal_protein_gene_family	SpGA2022_0138950	Similar to RPL23A: 60S ribosomal protein L23A (Fritillaria agrestis)
Cytoplasmic_ribosomal_protein_gene_family	SpGA2022_0139480	Similar to RPS7: 40S ribosomal protein S7 (Secale cereale)
Cytoplasmic_ribosomal_protein_gene_family	SpGA2022_0140440	Similar to UBI3: Ubiquitin-40S ribosomal protein S27a (Solanum tuberosum)
Cytoplasmic_ribosomal_protein_gene_family	SpGA2022_0142130	Similar to RPL19C: 60S ribosomal protein L19-3 (Arabidopsis thaliana)
Cytoplasmic_ribosomal_protein_gene_family	SpGA2022_0145450	Similar to RPP3A: 60S acidic ribosomal protein P3 (Zea mays)
Cytoplasmic_ribosomal_protein_gene_family	SpGA2022_0145670	Similar to RPL7D: 60S ribosomal protein L7-4 (Arabidopsis thaliana)
Cytoplasmic_ribosomal_protein_gene_family	SpGA2022_0146050	Similar to RPS11: 40S ribosomal protein S11 (Euphorbia esula)
Cytoplasmic_ribosomal_protein_gene_family	SpGA2022_0147350	Similar to RPL31: 60S ribosomal protein L31 (Perilla frutescens)
Cytoplasmic_ribosomal_protein_gene_family	SpGA2022_0147520	Similar to RPS11: 40S ribosomal protein S11 (Glycine max)
Cytoplasmic_ribosomal_protein_gene_family	SpGA2022_0162650	Similar to RPS5: 40S ribosomal protein S5 (Fragment) (Cicer arietinum)
Cytoplasmic_ribosomal_protein_gene_family	SpGA2022_0163130	Similar to RPL44: 60S ribosomal protein L44 (Gossypium hirsutum)
Cytoplasmic_ribosomal_protein_gene_family	SpGA2022_0166680	Similar to RPS15AE: 40S ribosomal protein S15a-5 (Arabidopsis thaliana)
Cytoplasmic_ribosomal_protein_gene_family	SpGA2022_0166960	Similar to RPS24B: 40S ribosomal protein S24-2 (Arabidopsis thaliana)
Cytoplasmic_ribosomal_protein_gene_family	SpGA2022_0168230	Similar to Os05g0557000: 60S ribosomal protein L37a-2 (Oryza sativa subsp. japonica)
Cytoplasmic_ribosomal_protein_gene_family	SpGA2022_0170980	Similar to RPS20B: 40S ribosomal protein S20-2 (Arabidopsis thaliana)
Cytoplasmic_ribosomal_protein_gene_family	SpGA2022_0173080	Similar to RPP1A: 60S acidic ribosomal protein P1 (Zea mays)
Cytoplasmic_ribosomal_protein_gene_family	SpGA2022_0173810	Similar to RPL21A: 60S ribosomal protein L21-1 (Arabidopsis thaliana)
Cytoplasmic_ribosomal_protein_gene_family	SpGA2022_0173970	Similar to RPL21A: 60S ribosomal protein L21-1 (Arabidopsis thaliana)
Cytoplasmic_ribosomal_protein_gene_family	SpGA2022_0175650	Similar to RPL23A: 60S ribosomal protein L23 (Arabidopsis thaliana)
Cytoplasmic_ribosomal_protein_gene_family	SpGA2022_0176100	Similar to RPS28: 40S ribosomal protein S28 (Zea mays)
Cytoplasmic_ribosomal_protein_gene_family	SpGA2022_0176510	Similar to RPL12A: 60S ribosomal protein L12-1 (Arabidopsis thaliana)
Cytoplasmic_ribosomal_protein_gene_family	SpGA2022_0176970	Similar to Os05g0557000: 60S ribosomal protein L37a-2 (Oryza sativa subsp. japonica)
Cytoplasmic_ribosomal_protein_gene_family	SpGA2022_0178490	Similar to RPS4: 40S ribosomal protein S4 (Solanum tuberosum)
Cytoplasmic_ribosomal_protein_gene_family	SpGA2022_0179630	Similar to RPL39C: 60S ribosomal protein L39-3 (Oryza sativa subsp. japonica)
Cytoplasmic_ribosomal_protein_gene_family	SpGA2022_0180210	Similar to RPL31: 60S ribosomal protein L31 (Perilla frutescens)
Cytoplasmic_ribosomal_protein_gene_family	SpGA2022_0182150	Similar to RPL35AC: 60S ribosomal protein L35a-3 (Arabidopsis thaliana)
Cytoplasmic_ribosomal_protein_gene_family	SpGA2022_0182180	Similar to RPL35AC: 60S ribosomal protein L35a-3 (Arabidopsis thaliana)
Cytoplasmic_ribosomal_protein_gene_family	SpGA2022_0183680	Similar to RPS17: 40S ribosomal protein S17 (Solanum lycopersicum)
Cytoplasmic_ribosomal_protein_gene_family	SpGA2022_0187290	Similar to RPS27B: 40S ribosomal protein S27-2 (Arabidopsis thaliana)
Cytoplasmic_ribosomal_protein_gene_family	SpGA2022_0190150	Similar to RPL44: 60S ribosomal protein L44 (Gossypium hirsutum)
Cytoplasmic_ribosomal_protein_gene_family	SpGA2022_0193780	Similar to RPS9C: 40S ribosomal protein S9-2 (Arabidopsis thaliana)
Cytoplasmic_ribosomal_protein_gene_family	SpGA2022_0194060	Similar to RPL27AC: 60S ribosomal protein L27a-3 (Arabidopsis thaliana)
Cytoplasmic_ribosomal_protein_gene_family	SpGA2022_0194100	Similar to RPS16: 40S ribosomal protein S16 (Fritillaria agrestis)
Cytoplasmic_ribosomal_protein_gene_family	SpGA2022_0198220	Similar to RPL36A: 60S ribosomal protein L36-1 (Arabidopsis thaliana)
Cytoplasmic_ribosomal_protein_gene_family	SpGA2022_0199410	Similar to RPS24B: 40S ribosomal protein S24-2 (Arabidopsis thaliana)
Cytoplasmic_ribosomal_protein_gene_family	SpGA2022_0200550	Similar to RPL27C: 60S ribosomal protein L27-3 (Arabidopsis thaliana)
Cytoplasmic_ribosomal_protein_gene_family	SpGA2022_0201130	Similar to RPL35: 60S ribosomal protein L35 (Euphorbia esula)
Cytoplasmic_ribosomal_protein_gene_family	SpGA2022_0206680	Similar to RPL8: 60S ribosomal protein L8 (Solanum lycopersicum)
Cytoplasmic_ribosomal_protein_gene_family	SpGA2022_0206770	Similar to RPP1B: 60S acidic ribosomal protein P1-2 (Arabidopsis thaliana)
Cytoplasmic_ribosomal_protein_gene_family	SpGA2022_0208340	Similar to RPL37A: 60S ribosomal protein L37-1 (Arabidopsis thaliana)
Cytoplasmic_ribosomal_protein_gene_family	SpGA2022_0208630	Similar to RPL14A: 60S ribosomal protein L14-1 (Arabidopsis thaliana)
Cytoplasmic_ribosomal_protein_gene_family	SpGA2022_0500440	Similar to 60S ribosomal protein L13-1 (Brassica napus)
Cytoplasmic_ribosomal_protein_gene_family	SpGA2022_0501970	Similar to RPL10: 60S ribosomal protein L10 (Vitis riparia)
Cytoplasmic_ribosomal_protein_gene_family	SpGA2022_0504610	Similar to RPL23A: 60S ribosomal protein L23A (Fritillaria agrestis)
Cytoplasmic_ribosomal_protein_gene_family	SpGA2022_0505940	Similar to RPL24: 60S ribosomal protein L24 (Prunus avium)
Cytoplasmic_ribosomal_protein_gene_family	SpGA2022_0506700	Similar to RPL18B: 60S ribosomal protein L18-2 (Arabidopsis thaliana)
Cytoplasmic_ribosomal_protein_gene_family	SpGA2022_0514680	Similar to RPS18A: 40S ribosomal protein S18 (Arabidopsis thaliana)
Cytoplasmic_ribosomal_protein_gene_family	SpGA2022_0515450	Similar to RPS9C: 40S ribosomal protein S9-2 (Arabidopsis thaliana)
Cytoplasmic_ribosomal_protein_gene_family	SpGA2022_0515760	Similar to rps6: 40S ribosomal protein S6 (Asparagus officinalis)
Cytoplasmic_ribosomal_protein_gene_family	SpGA2022_0516710	Similar to RPS2D: 40S ribosomal protein S2-4 (Arabidopsis thaliana)
Cytoplasmic_ribosomal_protein_gene_family	SpGA2022_0517430	Similar to RPS19A: 40S ribosomal protein S19-1 (Arabidopsis thaliana)
Cytoplasmic_ribosomal_protein_gene_family	SpGA2022_0517870	Similar to 40S ribosomal protein S3a (Cicer arietinum)
Cytoplasmic_ribosomal_protein_gene_family	SpGA2022_0519530	Similar to RPS9C: 40S ribosomal protein S9-2 (Arabidopsis thaliana)
Cytoplasmic_ribosomal_protein_gene_family	SpGA2022_0526940	Similar to RPL24: 60S ribosomal protein L24 (Prunus avium)
Cytoplasmic_ribosomal_protein_gene_family	SpGA2022_0528700	Similar to RPS26A: 40S ribosomal protein S26-1 (Arabidopsis thaliana)
Cytoplasmic_ribosomal_protein_gene_family	SpGA2022_0530430	Similar to RPL3: 60S ribosomal protein L3 (Oryza sativa subsp. japonica)
Cytoplasmic_ribosomal_protein_gene_family	SpGA2022_0531570	Similar to RPS25E: 40S ribosomal protein S25-4 (Arabidopsis thaliana)
Cytoplasmic_ribosomal_protein_gene_family	SpGA2022_0532490	Similar to RPL10: 60S ribosomal protein L10 (Vitis riparia)
Cytoplasmic_ribosomal_protein_gene_family	SpGA2022_0535390	Similar to RPL11A: 60S ribosomal protein L11-1 (Arabidopsis thaliana)
Cytoplasmic_ribosomal_protein_gene_family	SpGA2022_0539270	Similar to rps6: 40S ribosomal protein S6 (Asparagus officinalis)
Cytoplasmic_ribosomal_protein_gene_family	SpGA2022_0539920	Similar to MUB2: Ubiquitin-40S ribosomal protein S27a (Hordeum vulgare)
Cytoplasmic_ribosomal_protein_gene_family	SpGA2022_0541140	Similar to RPS5: 40S ribosomal protein S5 (Fragment) (Cicer arietinum)
Cytoplasmic_ribosomal_protein_gene_family	SpGA2022_0543240	Similar to RPS23: 40S ribosomal protein S23 (Euphorbia esula)
Cytoplasmic_ribosomal_protein_gene_family	SpGA2022_0543380	Similar to RPL23A: 60S ribosomal protein L23A (Fritillaria agrestis)
Cytoplasmic_ribosomal_protein_gene_family	SpGA2022_0544530	Similar to RPL7B: 60S ribosomal protein L7-2 (Arabidopsis thaliana)
Cytoplasmic_ribosomal_protein_gene_family	SpGA2022_0546230	Similar to 60S ribosomal protein L13-2 (Brassica napus)
Cytoplasmic_ribosomal_protein_gene_family	SpGA2022_0549140	Similar to RPP2B: 60S acidic ribosomal protein P2B (Zea mays)
Cytoplasmic_ribosomal_protein_gene_family	SpGA2022_0549190	Similar to RPS15: 40S ribosomal protein S15 (Elaeis oleifera)
Cytoplasmic_ribosomal_protein_gene_family	SpGA2022_0553450	Similar to RPL14A: 60S ribosomal protein L14-1 (Arabidopsis thaliana)
Cytoplasmic_ribosomal_protein_gene_family	SpGA2022_0555740	Similar to RPL5: 60S ribosomal protein L5 (Cucumis sativus)
Cytoplasmic_ribosomal_protein_gene_family	SpGA2022_0558370	Similar to RPL15: 60S ribosomal protein L15 (Petunia hybrida)
Cytoplasmic_ribosomal_protein_gene_family	SpGA2022_0559440	Similar to RPL19B: 60S ribosomal protein L19-2 (Arabidopsis thaliana)
Cytoplasmic_ribosomal_protein_gene_family	SpGA2022_0560590	Similar to RPS12: 40S ribosomal protein S12 (Hordeum vulgare)
Cytoskeleton	SpGA2022_0009410	Similar to Actin (Fragment) (Oxybasis rubra)
Cytoskeleton	SpGA2022_0009420	Similar to Actin (Fragment) (Pinus contorta)
Cytoskeleton	SpGA2022_0204550	Similar to ACT3: Actin-3 (Oryza sativa subsp. japonica)
Cytoskeleton	SpGA2022_0204590	Similar to ACT7: Actin-7 (Arabidopsis thaliana)
Cytoskeleton	SpGA2022_0502670	Similar to AC101: Actin-101 (Solanum tuberosum)
Cytoskeleton	SpGA2022_0533810	Similar to Actin (Gossypium hirsutum)
Cytoskeleton	SpGA2022_0550430	Similar to PRO1: Profilin-1 (Parietaria judaica)
Cytoskeleton	SpGA2022_0562490	Similar to Actin (Gossypium hirsutum)
Dof_family	SpGA2022_0006060	Similar to CDF1: Cyclic dof factor 1 (Arabidopsis thaliana)
Dof_family	SpGA2022_0013490	Similar to DOF1.4: Dof zinc finger protein DOF1.4 (Arabidopsis thaliana)
Dof_family	SpGA2022_0013870	Similar to DOF3.6: Dof zinc finger protein DOF3.6 (Arabidopsis thaliana)
Dof_family	SpGA2022_0014020	Similar to DOF5.3: Dof zinc finger protein DOF5.3 (Arabidopsis thaliana)
Dof_family	SpGA2022_0019290	Similar to DOF3.6: Dof zinc finger protein DOF3.6 (Arabidopsis thaliana)
Dof_family	SpGA2022_0024530	Similar to DOF3.6: Dof zinc finger protein DOF3.6 (Arabidopsis thaliana)
Dof_family	SpGA2022_0028820	Similar to CDF2: Cyclic dof factor 2 (Arabidopsis thaliana)
Dof_family	SpGA2022_0044450	Similar to DOF1.7: Dof zinc finger protein DOF1.7 (Arabidopsis thaliana)
Dof_family	SpGA2022_0051860	Similar to DOF3.7: Dof zinc finger protein DOF3.7 (Arabidopsis thaliana)
Dof_family	SpGA2022_0066610	Similar to MNB1A: Dof zinc finger protein MNB1A (Zea mays)
Dof_family	SpGA2022_0067240	Similar to DOF5.7: Dof zinc finger protein DOF5.7 (Arabidopsis thaliana)
Dof_family	SpGA2022_0082510	Similar to DOF5.6: Dof zinc finger protein DOF5.6 (Arabidopsis thaliana)
Dof_family	SpGA2022_0084730	Similar to DOF1.7: Dof zinc finger protein DOF1.7 (Arabidopsis thaliana)
Dof_family	SpGA2022_0084740	Similar to DOF1.2: Dof zinc finger protein DOF1.2 (Arabidopsis thaliana)
Dof_family	SpGA2022_0096790	Similar to CDF2: Cyclic dof factor 2 (Arabidopsis thaliana)
Dof_family	SpGA2022_0101910	Similar to DOF3.6: Dof zinc finger protein DOF3.6 (Arabidopsis thaliana)
Dof_family	SpGA2022_0106930	Similar to DOF3.5: Dof zinc finger protein DOF3.5 (Arabidopsis thaliana)
Dof_family	SpGA2022_0113360	Similar to CDF2: Cyclic dof factor 2 (Arabidopsis thaliana)
Dof_family	SpGA2022_0117320	Similar to DOF1.7: Dof zinc finger protein DOF1.7 (Arabidopsis thaliana)
Dof_family	SpGA2022_0127170	Similar to DOF5.8: Dof zinc finger protein DOF5.8 (Arabidopsis thaliana)
Dof_family	SpGA2022_0171330	Similar to DOF4.6: Dof zinc finger protein DOF4.6 (Arabidopsis thaliana)
Dof_family	SpGA2022_0190740	Similar to DOF1.4: Dof zinc finger protein DOF1.4 (Arabidopsis thaliana)
Dof_family	SpGA2022_0198900	Similar to DOF1.7: Dof zinc finger protein DOF1.7 (Arabidopsis thaliana)
Dof_family	SpGA2022_0513760	Similar to DOF4.6: Dof zinc finger protein DOF4.6 (Arabidopsis thaliana)
EF_Transcription_Factor_Family	SpGA2022_0000450	Similar to CBP: Calcium-binding protein CBP (Oryza sativa subsp. japonica)
EF_Transcription_Factor_Family	SpGA2022_0001080	Protein of unknown function
EF_Transcription_Factor_Family	SpGA2022_0003890	Similar to FAB1B: 1-phosphatidylinositol-3-phosphate 5-kinase FAB1B (Arabidopsis thaliana)
EF_Transcription_Factor_Family	SpGA2022_0007420	Similar to NDB1: External alternative NAD(P)H-ubiquinone oxidoreductase B1%2C mitochondrial (Solanum tuberosum)
EF_Transcription_Factor_Family	SpGA2022_0011610	Similar to ENT2: Equilibrative nucleotide transporter 2 (Arabidopsis thaliana)
EF_Transcription_Factor_Family	SpGA2022_0017630	Protein of unknown function
EF_Transcription_Factor_Family	SpGA2022_0021060	Similar to GDH2: Glutamate dehydrogenase 2 (Arabidopsis thaliana)
EF_Transcription_Factor_Family	SpGA2022_0022490	Similar to CML31: Probable calcium-binding protein CML31 (Oryza sativa subsp. japonica)
EF_Transcription_Factor_Family	SpGA2022_0023770	Similar to Os05g0117600: E3 UFM1-protein ligase 1 homolog (Oryza sativa subsp. japonica)
EF_Transcription_Factor_Family	SpGA2022_0028200	Similar to CML42: Calcium-binding protein CML42 (Arabidopsis thaliana)
EF_Transcription_Factor_Family	SpGA2022_0031930	Similar to TON2: Probable serine/threonine-protein phosphatase 2A regulatory subunit B'' subunit TON2 (Arabidopsis thaliana)
EF_Transcription_Factor_Family	SpGA2022_0033290	Similar to CML36: Probable calcium-binding protein CML36 (Arabidopsis thaliana)
EF_Transcription_Factor_Family	SpGA2022_0035600	Similar to SYRV3: Polcalcin Syr v 3 (Syringa vulgaris)
EF_Transcription_Factor_Family	SpGA2022_0049310	Protein of unknown function
EF_Transcription_Factor_Family	SpGA2022_0051940	Similar to KIC: Calcium-binding protein KIC (Arabidopsis thaliana)
EF_Transcription_Factor_Family	SpGA2022_0055050	Similar to GDH1: Glutamate dehydrogenase 1%2C mitochondrial (Oryza sativa subsp. japonica)
EF_Transcription_Factor_Family	SpGA2022_0057710	Similar to EF1: Elongation factor 1-alpha (Manihot esculenta)
EF_Transcription_Factor_Family	SpGA2022_0058230	Similar to Caltractin (Atriplex nummularia)
EF_Transcription_Factor_Family	SpGA2022_0060520	Protein of unknown function
EF_Transcription_Factor_Family	SpGA2022_0061920	Similar to TPK1: Two-pore potassium channel 1 (Arabidopsis thaliana)
EF_Transcription_Factor_Family	SpGA2022_0065560	Similar to CML14: Probable calcium-binding protein CML14 (Oryza sativa subsp. japonica)
EF_Transcription_Factor_Family	SpGA2022_0069740	Similar to CML45: Probable calcium-binding protein CML45 (Arabidopsis thaliana)
EF_Transcription_Factor_Family	SpGA2022_0078690	Similar to TPLATE: Protein TPLATE (Arabidopsis thaliana)
EF_Transcription_Factor_Family	SpGA2022_0085290	Similar to PP2C53: Protein phosphatase 2C 53 (Oryza sativa subsp. japonica)
EF_Transcription_Factor_Family	SpGA2022_0085310	Similar to PP2C53: Protein phosphatase 2C 53 (Oryza sativa subsp. japonica)
EF_Transcription_Factor_Family	SpGA2022_0086420	Similar to TPK3: Two-pore potassium channel 3 (Arabidopsis thaliana)
EF_Transcription_Factor_Family	SpGA2022_0087650	Similar to CML31: Probable calcium-binding protein CML31 (Oryza sativa subsp. japonica)
EF_Transcription_Factor_Family	SpGA2022_0089540	Similar to CNB1: Calcineurin subunit B (Naegleria gruberi)
EF_Transcription_Factor_Family	SpGA2022_0094180	Similar to CRSH1: GTP diphosphokinase CRSH1%2C chloroplastic (Oryza sativa subsp. japonica)
EF_Transcription_Factor_Family	SpGA2022_0094450	Similar to CBP: Calcium-binding protein CBP (Oryza sativa subsp. japonica)
EF_Transcription_Factor_Family	SpGA2022_0095740	Similar to At1g03010: BTB/POZ domain-containing protein At1g03010 (Arabidopsis thaliana)
EF_Transcription_Factor_Family	SpGA2022_0096510	Similar to Calmodulin (Lilium longiflorum)
EF_Transcription_Factor_Family	SpGA2022_0098160	Similar to RBOHH: Putative respiratory burst oxidase homolog protein H (Arabidopsis thaliana)
EF_Transcription_Factor_Family	SpGA2022_0100040	Similar to Calmodulin (Lilium longiflorum)
EF_Transcription_Factor_Family	SpGA2022_0100520	Similar to CML42: Calcium-binding protein CML42 (Arabidopsis thaliana)
EF_Transcription_Factor_Family	SpGA2022_0103310	Similar to Serine/threonine-protein kinase SRPK (Physarum polycephalum)
EF_Transcription_Factor_Family	SpGA2022_0116330	Similar to PP2C06: Probable protein phosphatase 2C 6 (Oryza sativa subsp. japonica)
EF_Transcription_Factor_Family	SpGA2022_0116890	Similar to calub: Calumenin-B (Danio rerio)
EF_Transcription_Factor_Family	SpGA2022_0134890	Similar to CAM4: Calmodulin-4 (Arabidopsis thaliana)
EF_Transcription_Factor_Family	SpGA2022_0138520	Similar to CML41: Probable calcium-binding protein CML41 (Arabidopsis thaliana)
EF_Transcription_Factor_Family	SpGA2022_0142410	Similar to CAL1: Calmodulin (Medicago sativa)
EF_Transcription_Factor_Family	SpGA2022_0143540	Similar to UBA1: Ubiquitin-activating enzyme E1 1 (Triticum aestivum)
EF_Transcription_Factor_Family	SpGA2022_0143870	Protein of unknown function
EF_Transcription_Factor_Family	SpGA2022_0148640	Similar to EHD1: EH domain-containing protein 1 (Arabidopsis thaliana)
EF_Transcription_Factor_Family	SpGA2022_0155460	Protein of unknown function
EF_Transcription_Factor_Family	SpGA2022_0155810	Similar to CLO: 110 kDa U5 small nuclear ribonucleoprotein component CLO (Arabidopsis thaliana)
EF_Transcription_Factor_Family	SpGA2022_0156660	Similar to FIM5: Fimbrin-5 (Arabidopsis thaliana)
EF_Transcription_Factor_Family	SpGA2022_0162350	Similar to CML38: Calcium-binding protein CML38 (Arabidopsis thaliana)
EF_Transcription_Factor_Family	SpGA2022_0163720	Similar to PBP1: Calcium-binding protein PBP1 (Arabidopsis thaliana)
EF_Transcription_Factor_Family	SpGA2022_0165400	Similar to CYP703A3: Cytochrome P450 703A2 (Oryza sativa subsp. japonica)
EF_Transcription_Factor_Family	SpGA2022_0168180	Similar to CBL7: Calcineurin B-like protein 7 (Oryza sativa subsp. japonica)
EF_Transcription_Factor_Family	SpGA2022_0169100	Protein of unknown function
EF_Transcription_Factor_Family	SpGA2022_0170170	Similar to TPK3: Two-pore potassium channel 3 (Arabidopsis thaliana)
EF_Transcription_Factor_Family	SpGA2022_0182910	Similar to MICU: Calcium uptake protein%2C mitochondrial (Arabidopsis thaliana)
EF_Transcription_Factor_Family	SpGA2022_0183690	Similar to Meak7: MTOR-associated protein MEAK7 (Mus musculus)
EF_Transcription_Factor_Family	SpGA2022_0189050	Similar to KRP1: Calcium-binding protein KRP1 (Arabidopsis thaliana)
EF_Transcription_Factor_Family	SpGA2022_0189450	Similar to KIC: Calcium-binding protein KIC (Arabidopsis thaliana)
EF_Transcription_Factor_Family	SpGA2022_0189610	Similar to KIC: Calcium-binding protein KIC (Arabidopsis thaliana)
EF_Transcription_Factor_Family	SpGA2022_0195500	Similar to MIRO1: Mitochondrial Rho GTPase 1 (Arabidopsis thaliana)
EF_Transcription_Factor_Family	SpGA2022_0197310	Similar to CML10: Probable calcium-binding protein CML10 (Oryza sativa subsp. japonica)
EF_Transcription_Factor_Family	SpGA2022_0198190	Protein of unknown function
EF_Transcription_Factor_Family	SpGA2022_0203660	Similar to At1g32410: Vacuolar protein sorting-associated protein 55 homolog (Arabidopsis thaliana)
EF_Transcription_Factor_Family	SpGA2022_0204150	Similar to At1g02150: Pentatricopeptide repeat-containing protein At1g02150 (Arabidopsis thaliana)
EF_Transcription_Factor_Family	SpGA2022_0206100	Protein of unknown function
EF_Transcription_Factor_Family	SpGA2022_0206890	Similar to SPBC800.10c: Uncharacterized calcium-binding protein C800.10c (Schizosaccharomyces pombe (strain 972 / ATCC 24843))
EF_Transcription_Factor_Family	SpGA2022_0501190	Similar to PP2C06: Probable protein phosphatase 2C 6 (Oryza sativa subsp. japonica)
EF_Transcription_Factor_Family	SpGA2022_0501440	Similar to RSA1: Protein SHORT ROOT IN SALT MEDIUM 1 (Arabidopsis thaliana)
EF_Transcription_Factor_Family	SpGA2022_0502510	Similar to Calmodulin (Lilium longiflorum)
EF_Transcription_Factor_Family	SpGA2022_0503390	Similar to PTM: DDT domain-containing protein PTM (Arabidopsis thaliana)
EF_Transcription_Factor_Family	SpGA2022_0506120	Similar to NHL13: NDR1/HIN1-like protein 13 (Arabidopsis thaliana)
EF_Transcription_Factor_Family	SpGA2022_0512190	Similar to EHD1: EH domain-containing protein 1 (Arabidopsis thaliana)
EF_Transcription_Factor_Family	SpGA2022_0512950	Similar to CCL5: Probable CoA ligase CCL5 (Humulus lupulus)
EF_Transcription_Factor_Family	SpGA2022_0513540	Similar to tif225: Probable translation initiation factor eIF-2B subunit epsilon (Schizosaccharomyces pombe (strain 972 / ATCC 24843))
EF_Transcription_Factor_Family	SpGA2022_0518500	Similar to SEC3A: Exocyst complex component SEC3A (Arabidopsis thaliana)
EF_Transcription_Factor_Family	SpGA2022_0519180	Similar to MIRO1: Mitochondrial Rho GTPase 1 (Arabidopsis thaliana)
EF_Transcription_Factor_Family	SpGA2022_0519590	Similar to SUVH4: Histone-lysine N-methyltransferase%2C H3 lysine-9 specific SUVH4 (Arabidopsis thaliana)
EF_Transcription_Factor_Family	SpGA2022_0519780	Similar to RBOHC: Respiratory burst oxidase homolog protein C (Solanum tuberosum)
EF_Transcription_Factor_Family	SpGA2022_0519950	Similar to APC2: Calcium-dependent mitochondrial ATP-magnesium/phosphate carrier protein 2 (Arabidopsis thaliana)
EF_Transcription_Factor_Family	SpGA2022_0520520	Similar to FIM2: Fimbrin-2 (Arabidopsis thaliana)
EF_Transcription_Factor_Family	SpGA2022_0522550	Similar to PSD2: Phosphatidylserine decarboxylase proenzyme 2 (Arabidopsis thaliana)
EF_Transcription_Factor_Family	SpGA2022_0524450	Similar to TPC1A: Two pore calcium channel protein 1A (Nicotiana tabacum)
EF_Transcription_Factor_Family	SpGA2022_0527030	Similar to CML35: Probable calcium-binding protein CML35 (Arabidopsis thaliana)
EF_Transcription_Factor_Family	SpGA2022_0527240	Protein of unknown function
EF_Transcription_Factor_Family	SpGA2022_0527800	Protein of unknown function
EF_Transcription_Factor_Family	SpGA2022_0528170	Similar to RBOHB: Respiratory burst oxidase homolog protein B (Solanum tuberosum)
EF_Transcription_Factor_Family	SpGA2022_0528800	Similar to UBA2: Ubiquitin-activating enzyme E1 2 (Triticum aestivum)
EF_Transcription_Factor_Family	SpGA2022_0529860	Similar to slc25a26: S-adenosylmethionine mitochondrial carrier protein (Danio rerio)
EF_Transcription_Factor_Family	SpGA2022_0531400	Similar to At3g44820: BTB/POZ domain-containing protein At3g44820 (Arabidopsis thaliana)
EF_Transcription_Factor_Family	SpGA2022_0532610	Similar to SPG11: Spatacsin (Homo sapiens)
EF_Transcription_Factor_Family	SpGA2022_0532860	Similar to FAB1B: 1-phosphatidylinositol-3-phosphate 5-kinase FAB1B (Arabidopsis thaliana)
EF_Transcription_Factor_Family	SpGA2022_0534670	Similar to CBL9: Calcineurin B-like protein 9 (Oryza sativa subsp. japonica)
EF_Transcription_Factor_Family	SpGA2022_0536510	Similar to RBOHA: Respiratory burst oxidase homolog protein A (Solanum tuberosum)
EF_Transcription_Factor_Family	SpGA2022_0536990	Similar to NCL2: Sodium/calcium exchanger NCL2 (Oryza sativa subsp. japonica)
EF_Transcription_Factor_Family	SpGA2022_0538110	Protein of unknown function
EF_Transcription_Factor_Family	SpGA2022_0538850	Similar to At1g02270: Uncharacterized calcium-binding protein At1g02270 (Arabidopsis thaliana)
EF_Transcription_Factor_Family	SpGA2022_0540500	Similar to GDH1: Glutamate dehydrogenase 1%2C mitochondrial (Oryza sativa subsp. japonica)
EF_Transcription_Factor_Family	SpGA2022_0540760	Similar to APC2: Calcium-dependent mitochondrial ATP-magnesium/phosphate carrier protein 2 (Arabidopsis thaliana)
EF_Transcription_Factor_Family	SpGA2022_0541810	Similar to Ncln: Nicalin (Rattus norvegicus)
EF_Transcription_Factor_Family	SpGA2022_0542510	Similar to VAR3: Zinc finger protein VAR3%2C chloroplastic (Arabidopsis thaliana)
EF_Transcription_Factor_Family	SpGA2022_0543230	Similar to SAMC2: Probable S-adenosylmethionine carrier 2%2C chloroplastic (Arabidopsis thaliana)
EF_Transcription_Factor_Family	SpGA2022_0544350	Similar to FIM5: Fimbrin-5 (Arabidopsis thaliana)
EF_Transcription_Factor_Family	SpGA2022_0544410	Similar to CML21: Probable calcium-binding protein CML21 (Arabidopsis thaliana)
EF_Transcription_Factor_Family	SpGA2022_0545630	Similar to CBL1: Calcineurin B-like protein 1 (Arabidopsis thaliana)
EF_Transcription_Factor_Family	SpGA2022_0551530	Similar to TPK3: Two-pore potassium channel 3 (Arabidopsis thaliana)
EF_Transcription_Factor_Family	SpGA2022_0551790	Similar to CML13: Probable calcium-binding protein CML13 (Arabidopsis thaliana)
EF_Transcription_Factor_Family	SpGA2022_0553440	Similar to B''GAMMA: Probable serine/threonine protein phosphatase 2A regulatory subunit B''gamma (Arabidopsis thaliana)
EF_Transcription_Factor_Family	SpGA2022_0554580	Similar to CBL3: Calcineurin B-like protein 3 (Oryza sativa subsp. japonica)
EF_Transcription_Factor_Family	SpGA2022_0558630	Similar to NUP96: Nuclear pore complex protein NUP96 (Arabidopsis thaliana)
EF_Transcription_Factor_Family	SpGA2022_0559050	Similar to At1g05150: Uncharacterized TPR repeat-containing protein At1g05150 (Arabidopsis thaliana)
EF_Transcription_Factor_Family	SpGA2022_0561350	Similar to MYC2: Transcription factor MYC2 (Solanum lycopersicum)
EICBPs	SpGA2022_0121390	Similar to CAMTA1: Calmodulin-binding transcription activator 1 (Arabidopsis thaliana)
EICBPs	SpGA2022_0515620	Similar to CAMTA3: Calmodulin-binding transcription activator 3 (Arabidopsis thaliana)
EICBPs	SpGA2022_0520920	Similar to CAMTA4: Calmodulin-binding transcription activator 4 (Arabidopsis thaliana)
EICBPs	SpGA2022_0528320	Similar to CBT: Calmodulin-binding transcription activator CBT (Oryza sativa subsp. japonica)
EICBPs	SpGA2022_0530180	Similar to CAMTA1: Calmodulin-binding transcription activator 1 (Arabidopsis thaliana)
EICBPs	SpGA2022_0556020	Similar to CAMTA4: Calmodulin-binding transcription activator 4 (Arabidopsis thaliana)
EICBPs	SpGA2022_0558690	Similar to CAMTA3: Calmodulin-binding transcription activator 3 (Arabidopsis thaliana)
EXO70_exocyst_subunit_family	SpGA2022_0004310	Similar to EX70I: Exocyst complex component EXO70I (Medicago truncatula)
EXO70_exocyst_subunit_family	SpGA2022_0023790	Similar to EXO70H1: Exocyst complex component EXO70H1 (Arabidopsis thaliana)
EXO70_exocyst_subunit_family	SpGA2022_0097450	Similar to EXO70B1: Exocyst complex component EXO70B1 (Arabidopsis thaliana)
EXO70_exocyst_subunit_family	SpGA2022_0098260	Similar to EXO70H1: Exocyst complex component EXO70H1 (Arabidopsis thaliana)
EXO70_exocyst_subunit_family	SpGA2022_0098270	Similar to EXO70H1: Exocyst complex component EXO70H1 (Arabidopsis thaliana)
EXO70_exocyst_subunit_family	SpGA2022_0110840	Similar to EXO70B1: Exocyst complex component EXO70B1 (Arabidopsis thaliana)
EXO70_exocyst_subunit_family	SpGA2022_0116820	Similar to EXO70A1: Exocyst complex component EXO70A1 (Arabidopsis thaliana)
EXO70_exocyst_subunit_family	SpGA2022_0138960	Similar to EXO70B1: Exocyst complex component EXO70B1 (Arabidopsis thaliana)
EXO70_exocyst_subunit_family	SpGA2022_0145710	Similar to EXO70A1: Exocyst complex component EXO70A1 (Arabidopsis thaliana)
EXO70_exocyst_subunit_family	SpGA2022_0160100	Similar to EX70I: Exocyst complex component EXO70I (Medicago truncatula)
EXO70_exocyst_subunit_family	SpGA2022_0178350	Protein of unknown function
EXO70_exocyst_subunit_family	SpGA2022_0517270	Similar to EXO70E2: Exocyst complex component EXO70E2 (Arabidopsis thaliana)
EXO70_exocyst_subunit_family	SpGA2022_0520800	Similar to EXO70B1: Exocyst complex component EXO70B1 (Arabidopsis thaliana)
EXO70_exocyst_subunit_family	SpGA2022_0526600	Similar to EXO70A1: Exocyst complex component EXO70A1 (Arabidopsis thaliana)
EXO70_exocyst_subunit_family	SpGA2022_0532520	Similar to EXO70B1: Exocyst complex component EXO70B1 (Arabidopsis thaliana)
EXO70_exocyst_subunit_family	SpGA2022_0555410	Similar to EXO70A1: Exocyst complex component EXO70A1 (Arabidopsis thaliana)
EXO70_exocyst_subunit_family	SpGA2022_0555420	Similar to EXO70A1: Exocyst complex component EXO70A1 (Arabidopsis thaliana)
Eukaryotic_Initiation_Factor_Gene_Family	SpGA2022_0005420	Similar to Eukaryotic translation initiation factor 1A (Onobrychis viciifolia)
Eukaryotic_Initiation_Factor_Gene_Family	SpGA2022_0006400	Similar to eif2b1: Translation initiation factor eIF-2B subunit alpha (Dictyostelium discoideum)
Eukaryotic_Initiation_Factor_Gene_Family	SpGA2022_0026420	Similar to TIF3F1: Eukaryotic translation initiation factor 3 subunit F (Arabidopsis thaliana)
Eukaryotic_Initiation_Factor_Gene_Family	SpGA2022_0052350	Similar to Eukaryotic translation initiation factor 2 subunit beta (Triticum aestivum)
Eukaryotic_Initiation_Factor_Gene_Family	SpGA2022_0053430	Similar to PAB2: Polyadenylate-binding protein 2 (Arabidopsis thaliana)
Eukaryotic_Initiation_Factor_Gene_Family	SpGA2022_0056230	Similar to TIF3A1: Eukaryotic translation initiation factor 3 subunit A (Nicotiana tabacum)
Eukaryotic_Initiation_Factor_Gene_Family	SpGA2022_0057710	Similar to EF1: Elongation factor 1-alpha (Manihot esculenta)
Eukaryotic_Initiation_Factor_Gene_Family	SpGA2022_0075910	Similar to Os06g0571400: Elongation factor 1-gamma 3 (Oryza sativa subsp. japonica)
Eukaryotic_Initiation_Factor_Gene_Family	SpGA2022_0087990	Similar to At1g36730: Probable eukaryotic translation initiation factor 5-1 (Arabidopsis thaliana)
Eukaryotic_Initiation_Factor_Gene_Family	SpGA2022_0101920	Similar to TIF3I1: Eukaryotic translation initiation factor 3 subunit I (Arabidopsis thaliana)
Eukaryotic_Initiation_Factor_Gene_Family	SpGA2022_0104520	Similar to EIF6-2: Eukaryotic translation initiation factor 6-2 (Arabidopsis thaliana)
Eukaryotic_Initiation_Factor_Gene_Family	SpGA2022_0111600	Similar to TIF3K1: Eukaryotic translation initiation factor 3 subunit K (Oryza sativa subsp. japonica)
Eukaryotic_Initiation_Factor_Gene_Family	SpGA2022_0121170	Similar to TIF3D1: Eukaryotic translation initiation factor 3 subunit D (Arabidopsis thaliana)
Eukaryotic_Initiation_Factor_Gene_Family	SpGA2022_0121990	Similar to At2g40290: Eukaryotic translation initiation factor 2 subunit alpha homolog (Arabidopsis thaliana)
Eukaryotic_Initiation_Factor_Gene_Family	SpGA2022_0128200	Similar to EIF4B3: Eukaryotic translation initiation factor 4B3 (Arabidopsis thaliana)
Eukaryotic_Initiation_Factor_Gene_Family	SpGA2022_0133470	Similar to EIF5A3: Eukaryotic translation initiation factor 5A-3 (Solanum tuberosum)
Eukaryotic_Initiation_Factor_Gene_Family	SpGA2022_0134020	Similar to TIF3C1: Eukaryotic translation initiation factor 3 subunit C (Arabidopsis thaliana)
Eukaryotic_Initiation_Factor_Gene_Family	SpGA2022_0134100	Similar to NCBP: Eukaryotic translation initiation factor NCBP (Triticum aestivum)
Eukaryotic_Initiation_Factor_Gene_Family	SpGA2022_0134830	Similar to PAB7: Polyadenylate-binding protein 7 (Arabidopsis thaliana)
Eukaryotic_Initiation_Factor_Gene_Family	SpGA2022_0145220	Similar to eif3g: Eukaryotic translation initiation factor 3 subunit G (Danio rerio)
Eukaryotic_Initiation_Factor_Gene_Family	SpGA2022_0146540	Similar to Os04g0499300: Eukaryotic translation initiation factor isoform 4G-1 (Oryza sativa subsp. japonica)
Eukaryotic_Initiation_Factor_Gene_Family	SpGA2022_0151230	Similar to eIF4G: Eukaryotic translation initiation factor 4G (Cucumis melo)
Eukaryotic_Initiation_Factor_Gene_Family	SpGA2022_0151240	Similar to eIF4G: Eukaryotic translation initiation factor 4G (Cucumis melo)
Eukaryotic_Initiation_Factor_Gene_Family	SpGA2022_0152890	Similar to Eukaryotic initiation factor 4A-8 (Nicotiana tabacum)
Eukaryotic_Initiation_Factor_Gene_Family	SpGA2022_0166060	Similar to Eukaryotic translation initiation factor 1A (Onobrychis viciifolia)
Eukaryotic_Initiation_Factor_Gene_Family	SpGA2022_0199560	Similar to At2g40290: Eukaryotic translation initiation factor 2 subunit alpha homolog (Arabidopsis thaliana)
Eukaryotic_Initiation_Factor_Gene_Family	SpGA2022_0201830	Similar to EIF5: Eukaryotic translation initiation factor 5 (Zea mays)
Eukaryotic_Initiation_Factor_Gene_Family	SpGA2022_0207390	Similar to EIF4A3B: Eukaryotic initiation factor 4A-III homolog B (Oryza sativa subsp. japonica)
Eukaryotic_Initiation_Factor_Gene_Family	SpGA2022_0501210	Similar to Elongation factor 1-delta (Pimpinella brachycarpa)
Eukaryotic_Initiation_Factor_Gene_Family	SpGA2022_0501770	Similar to POPTRDRAFT_832064: Methylthioribose-1-phosphate isomerase (Populus trichocarpa)
Eukaryotic_Initiation_Factor_Gene_Family	SpGA2022_0503480	Similar to LOS1: Elongation factor 2 (Arabidopsis thaliana)
Eukaryotic_Initiation_Factor_Gene_Family	SpGA2022_0507550	Similar to eif2b2: Translation initiation factor eIF-2B subunit beta (Takifugu rubripes)
Eukaryotic_Initiation_Factor_Gene_Family	SpGA2022_0509460	Similar to EIF-5A2: Eukaryotic translation initiation factor 5A-2 (Nicotiana plumbaginifolia)
Eukaryotic_Initiation_Factor_Gene_Family	SpGA2022_0513540	Similar to tif225: Probable translation initiation factor eIF-2B subunit epsilon (Schizosaccharomyces pombe (strain 972 / ATCC 24843))
Eukaryotic_Initiation_Factor_Gene_Family	SpGA2022_0514340	Similar to At4g27130: Protein translation factor SUI1 homolog 1 (Arabidopsis thaliana)
Eukaryotic_Initiation_Factor_Gene_Family	SpGA2022_0514420	Similar to ERF1-3: Eukaryotic peptide chain release factor subunit 1-3 (Arabidopsis thaliana)
Eukaryotic_Initiation_Factor_Gene_Family	SpGA2022_0520720	Similar to TIF3H1: Eukaryotic translation initiation factor 3 subunit H (Arabidopsis thaliana)
Eukaryotic_Initiation_Factor_Gene_Family	SpGA2022_0524120	Similar to RH56: DEAD-box ATP-dependent RNA helicase 56 (Arabidopsis thaliana)
Eukaryotic_Initiation_Factor_Gene_Family	SpGA2022_0525630	Similar to PAB2: Polyadenylate-binding protein 2 (Arabidopsis thaliana)
Eukaryotic_Initiation_Factor_Gene_Family	SpGA2022_0527220	Similar to At5g12110: Elongation factor 1-beta 1 (Arabidopsis thaliana)
Eukaryotic_Initiation_Factor_Gene_Family	SpGA2022_0527840	Similar to TIF3E1: Eukaryotic translation initiation factor 3 subunit E (Arabidopsis thaliana)
Eukaryotic_Initiation_Factor_Gene_Family	SpGA2022_0532910	Similar to TIF3K1: Eukaryotic translation initiation factor 3 subunit K (Oryza sativa subsp. japonica)
Eukaryotic_Initiation_Factor_Gene_Family	SpGA2022_0533980	Similar to PHN1: Protein argonaute PNH1 (Oryza sativa subsp. japonica)
Eukaryotic_Initiation_Factor_Gene_Family	SpGA2022_0534570	Similar to SPAC56F8.03: Eukaryotic translation initiation factor 5B (Schizosaccharomyces pombe (strain 972 / ATCC 24843))
Eukaryotic_Initiation_Factor_Gene_Family	SpGA2022_0535670	Similar to AIP1: DEAD-box ATP-dependent RNA helicase 56 (Oryza sativa subsp. japonica)
Eukaryotic_Initiation_Factor_Gene_Family	SpGA2022_0540640	Similar to EFL1: Elongation factor-like GTPase 1 (Homo sapiens)
Eukaryotic_Initiation_Factor_Gene_Family	SpGA2022_0544810	Similar to PAB2: Polyadenylate-binding protein 2 (Arabidopsis thaliana)
Eukaryotic_Initiation_Factor_Gene_Family	SpGA2022_0545200	Similar to eIF2gamma: Eukaryotic translation initiation factor 2 subunit 3 (Drosophila melanogaster)
Eukaryotic_Initiation_Factor_Gene_Family	SpGA2022_0545660	Similar to eIF4G: Eukaryotic translation initiation factor 4G (Cucumis melo)
Eukaryotic_Initiation_Factor_Gene_Family	SpGA2022_0546420	Similar to Eukaryotic initiation factor 4A-9 (Nicotiana tabacum)
Eukaryotic_Initiation_Factor_Gene_Family	SpGA2022_0549740	Similar to eIF2gamma: Eukaryotic translation initiation factor 2 subunit 3 (Drosophila melanogaster)
Eukaryotic_Initiation_Factor_Gene_Family	SpGA2022_0551170	Similar to Eif2b4: Translation initiation factor eIF-2B subunit delta (Rattus norvegicus)
Eukaryotic_Initiation_Factor_Gene_Family	SpGA2022_0552140	Similar to TIF3B1: Eukaryotic translation initiation factor 3 subunit B (Arabidopsis thaliana)
Eukaryotic_Initiation_Factor_Gene_Family	SpGA2022_0553330	Similar to eIFiso4E: Eukaryotic translation initiation factor isoform 4E (Nicotiana tabacum)
Eukaryotic_Initiation_Factor_Gene_Family	SpGA2022_0555040	Similar to Eukaryotic initiation factor 4A-11 (Nicotiana tabacum)
Eukaryotic_Initiation_Factor_Gene_Family	SpGA2022_0556290	Similar to eIF4E: Eukaryotic translation initiation factor 4E-1 (Arachis hypogaea)
Eukaryotic_Initiation_Factor_Gene_Family	SpGA2022_0556520	Similar to EIF4B1: Eukaryotic translation initiation factor 4B1 (Arabidopsis thaliana)
Eukaryotic_Initiation_Factor_Gene_Family	SpGA2022_0557930	Similar to HBS1L: HBS1-like protein (Bos taurus)
Eukaryotic_Initiation_Factor_Gene_Family	SpGA2022_0562590	Similar to AGO1A: Protein argonaute 1A (Oryza sativa subsp. japonica)
Expansins	SpGA2022_0024960	Similar to EXPA4: Expansin-A4 (Arabidopsis thaliana)
Expansins	SpGA2022_0044270	Similar to EXPB3: Expansin-B3 (Arabidopsis thaliana)
Expansins	SpGA2022_0048630	Similar to EXLA1: Expansin-like A1 (Oryza sativa subsp. japonica)
Expansins	SpGA2022_0113460	Similar to EXPA1: Expansin-A1 (Arabidopsis thaliana)
Expansins	SpGA2022_0129120	Similar to EXPB15: Expansin-B15 (Oryza sativa subsp. japonica)
Expansins	SpGA2022_0143200	Similar to EXPA2: Expansin-A2 (Oryza sativa subsp. japonica)
Expansins	SpGA2022_0157690	Similar to EXPA20: Expansin-A20 (Arabidopsis thaliana)
Expansins	SpGA2022_0208150	Similar to EXPA16: Expansin-A16 (Arabidopsis thaliana)
Expansins	SpGA2022_0543530	Similar to EXPA4: Expansin-A4 (Arabidopsis thaliana)
FH2_proteins	SpGA2022_0016000	Similar to FH8: Formin-like protein 8 (Arabidopsis thaliana)
FH2_proteins	SpGA2022_0063070	Similar to FH20: Formin-like protein 20 (Arabidopsis thaliana)
FH2_proteins	SpGA2022_0063100	Protein of unknown function
FH2_proteins	SpGA2022_0064130	Similar to FH8: Formin-like protein 8 (Oryza sativa subsp. japonica)
FH2_proteins	SpGA2022_0111460	Similar to FH11: Formin-like protein 11 (Arabidopsis thaliana)
FH2_proteins	SpGA2022_0133180	Similar to FH8: Formin-like protein 8 (Oryza sativa subsp. japonica)
FH2_proteins	SpGA2022_0146650	Similar to FH6: Formin-like protein 6 (Oryza sativa subsp. japonica)
FH2_proteins	SpGA2022_0184820	Similar to FH1: Formin-like protein 1 (Oryza sativa subsp. japonica)
FH2_proteins	SpGA2022_0522200	Similar to FH1: Formin-like protein 1 (Oryza sativa subsp. japonica)
FH2_proteins	SpGA2022_0552010	Similar to FH14: Formin-like protein 14 (Arabidopsis thaliana)
F_Box_Proteins	SpGA2022_0087070	Protein of unknown function
F_Box_Proteins	SpGA2022_0087080	Similar to SKIP2: F-box protein SKIP2 (Arabidopsis thaliana)
F_Box_Proteins	SpGA2022_0087090	Similar to At1g47056: F-box protein At1g47056 (Arabidopsis thaliana)
F_Box_Proteins	SpGA2022_0087100	Similar to At1g47056: F-box protein At1g47056 (Arabidopsis thaliana)
F_Box_Proteins	SpGA2022_0182450	Similar to At1g47056: F-box protein At1g47056 (Arabidopsis thaliana)
FtsH_AAA_ATP_dependent_zinc_metallopeptidase	SpGA2022_0049360	Similar to FTSH2: ATP-dependent zinc metalloprotease FTSH 2%2C chloroplastic (Oryza sativa subsp. japonica)
FtsH_AAA_ATP_dependent_zinc_metallopeptidase	SpGA2022_0128680	Similar to FTSH1: ATP-dependent zinc metalloprotease FTSH 1%2C chloroplastic (Oryza sativa subsp. japonica)
FtsH_AAA_ATP_dependent_zinc_metallopeptidase	SpGA2022_0129000	Protein of unknown function
FtsH_AAA_ATP_dependent_zinc_metallopeptidase	SpGA2022_0206140	Similar to FTSH1: ATP-dependent zinc metalloprotease FTSH 1%2C chloroplastic (Oryza sativa subsp. japonica)
FtsH_AAA_ATP_dependent_zinc_metallopeptidase	SpGA2022_0505290	Similar to FTSH7: ATP-dependent zinc metalloprotease FTSH 7%2C chloroplastic (Oryza sativa subsp. japonica)
FtsH_AAA_ATP_dependent_zinc_metallopeptidase	SpGA2022_0529040	Similar to FTSH8: ATP-dependent zinc metalloprotease FTSH 8%2C mitochondrial (Oryza sativa subsp. japonica)
FtsH_AAA_ATP_dependent_zinc_metallopeptidase	SpGA2022_0545380	Similar to FTSH12: ATP-dependent zinc metalloprotease FTSH 12%2C chloroplastic (Arabidopsis thaliana)
FtsH_AAA_ATP_dependent_zinc_metallopeptidase	SpGA2022_0550720	Similar to FTSH11: ATP-dependent zinc metalloprotease FTSH 11%2C chloroplastic/mitochondrial (Arabidopsis thaliana)
G2_like_Transcription_Factor_Family	SpGA2022_0003270	Similar to HHO6: Transcription factor HHO6 (Arabidopsis thaliana)
G2_like_Transcription_Factor_Family	SpGA2022_0006030	Similar to APL: Myb family transcription factor APL (Arabidopsis thaliana)
G2_like_Transcription_Factor_Family	SpGA2022_0010510	Similar to KAN2: Probable transcription factor KAN2 (Arabidopsis thaliana)
G2_like_Transcription_Factor_Family	SpGA2022_0029760	Similar to MYBC1: Transcription factor MYBC1 (Arabidopsis thaliana)
G2_like_Transcription_Factor_Family	SpGA2022_0041110	Similar to PHR1: Protein PHOSPHATE STARVATION RESPONSE 1 (Arabidopsis thaliana)
G2_like_Transcription_Factor_Family	SpGA2022_0057200	Similar to PHL12: Myb family transcription factor PHL12 (Arabidopsis thaliana)
G2_like_Transcription_Factor_Family	SpGA2022_0067950	Similar to KAN1: Transcription repressor KAN1 (Arabidopsis thaliana)
G2_like_Transcription_Factor_Family	SpGA2022_0096750	Similar to MYR2: Myb-related protein 2 (Arabidopsis thaliana)
G2_like_Transcription_Factor_Family	SpGA2022_0102140	Similar to LUX: Transcription factor LUX (Arabidopsis thaliana)
G2_like_Transcription_Factor_Family	SpGA2022_0105640	Similar to HHO5: Transcription factor HHO5 (Arabidopsis thaliana)
G2_like_Transcription_Factor_Family	SpGA2022_0131510	Similar to KAN3: Probable transcription factor KAN3 (Arabidopsis thaliana)
G2_like_Transcription_Factor_Family	SpGA2022_0136910	Similar to PHL3: Protein PHR1-LIKE 3 (Arabidopsis thaliana)
G2_like_Transcription_Factor_Family	SpGA2022_0142420	Similar to PHL7: Myb family transcription factor PHL7 (Arabidopsis thaliana)
G2_like_Transcription_Factor_Family	SpGA2022_0147220	Similar to PHL5: Myb family transcription factor PHL5 (Arabidopsis thaliana)
G2_like_Transcription_Factor_Family	SpGA2022_0150260	Similar to IPN2: Myb family transcription factor IPN2 (Lotus japonicus)
G2_like_Transcription_Factor_Family	SpGA2022_0151800	Similar to APRR2: Two-component response regulator-like APRR2 (Arabidopsis thaliana)
G2_like_Transcription_Factor_Family	SpGA2022_0153390	Similar to APL: Myb family transcription factor APL (Arabidopsis thaliana)
G2_like_Transcription_Factor_Family	SpGA2022_0202790	Similar to EFM: Myb family transcription factor EFM (Arabidopsis thaliana)
G2_like_Transcription_Factor_Family	SpGA2022_0502620	Similar to KAN4: Probable transcription factor KAN4 (Arabidopsis thaliana)
G2_like_Transcription_Factor_Family	SpGA2022_0518600	Similar to KAN4: Probable transcription factor KAN4 (Arabidopsis thaliana)
G2_like_Transcription_Factor_Family	SpGA2022_0518660	Similar to EFM: Myb family transcription factor EFM (Arabidopsis thaliana)
G2_like_Transcription_Factor_Family	SpGA2022_0537070	Similar to GLK2: Probable transcription factor GLK2 (Oryza sativa subsp. japonica)
G2_like_Transcription_Factor_Family	SpGA2022_0537480	Similar to PHR1: Protein PHOSPHATE STARVATION RESPONSE 1 (Oryza sativa subsp. indica)
G2_like_Transcription_Factor_Family	SpGA2022_0544420	Similar to PHL7: Myb family transcription factor PHL7 (Arabidopsis thaliana)
G2_like_Transcription_Factor_Family	SpGA2022_0548730	Similar to PHR3: Protein PHOSPHATE STARVATION RESPONSE 3 (Oryza sativa subsp. japonica)
G2_like_Transcription_Factor_Family	SpGA2022_0551280	Similar to HHO3: Transcription factor HHO3 (Arabidopsis thaliana)
G2_like_Transcription_Factor_Family	SpGA2022_0556300	Similar to PHL2: Protein PHR1-LIKE 2 (Arabidopsis thaliana)
G2_like_Transcription_Factor_Family	SpGA2022_0560900	Similar to HHO2: Transcription factor HHO2 (Arabidopsis thaliana)
GRAS_Transcription_Factor_Family	SpGA2022_0013310	Similar to SHR: Protein SHORT-ROOT (Arabidopsis thaliana)
GRAS_Transcription_Factor_Family	SpGA2022_0025090	Similar to SCL9: Scarecrow-like protein 9 (Arabidopsis thaliana)
GRAS_Transcription_Factor_Family	SpGA2022_0028400	Similar to SCR: Protein SCARECROW (Ipomoea nil)
GRAS_Transcription_Factor_Family	SpGA2022_0051540	Similar to SCL28: Scarecrow-like protein 28 (Arabidopsis thaliana)
GRAS_Transcription_Factor_Family	SpGA2022_0064310	Similar to SHR1: Protein SHORT-ROOT 1 (Oryza sativa subsp. japonica)
GRAS_Transcription_Factor_Family	SpGA2022_0064590	Similar to SCL15: Scarecrow-like protein 15 (Arabidopsis thaliana)
GRAS_Transcription_Factor_Family	SpGA2022_0098660	Similar to SCL14: Scarecrow-like protein 14 (Arabidopsis thaliana)
GRAS_Transcription_Factor_Family	SpGA2022_0104680	Similar to SCL32: Scarecrow-like protein 32 (Arabidopsis thaliana)
GRAS_Transcription_Factor_Family	SpGA2022_0133120	Similar to SHR1: Protein SHORT-ROOT 1 (Oryza sativa subsp. indica)
GRAS_Transcription_Factor_Family	SpGA2022_0156290	Similar to SCL18: Scarecrow-like protein 18 (Arabidopsis thaliana)
GRAS_Transcription_Factor_Family	SpGA2022_0196450	Similar to GAI1: DELLA protein GAI1 (Vitis vinifera)
GRAS_Transcription_Factor_Family	SpGA2022_0196530	Similar to RGA2: DELLA protein RGA2 (Brassica campestris)
GRAS_Transcription_Factor_Family	SpGA2022_0516910	Similar to CIGR2: Chitin-inducible gibberellin-responsive protein 2 (Oryza sativa subsp. japonica)
GRAS_Transcription_Factor_Family	SpGA2022_0518070	Similar to SCL7: SCARECROW-LIKE protein 7 (Populus euphratica)
GRAS_Transcription_Factor_Family	SpGA2022_0522580	Similar to SCL1: Scarecrow-like protein 1 (Arabidopsis thaliana)
GRAS_Transcription_Factor_Family	SpGA2022_0527040	Similar to SCL3: Scarecrow-like protein 3 (Arabidopsis thaliana)
GRAS_Transcription_Factor_Family	SpGA2022_0549760	Similar to SCL23: Scarecrow-like protein 23 (Arabidopsis thaliana)
GRF_Transcription_Factor_Family	SpGA2022_0039350	Similar to GRF2: Growth-regulating factor 2 (Arabidopsis thaliana)
GRF_Transcription_Factor_Family	SpGA2022_0052580	Similar to GRF4: Growth-regulating factor 4 (Oryza sativa subsp. japonica)
GRF_Transcription_Factor_Family	SpGA2022_0056480	Similar to GRF1: Growth-regulating factor 1 (Oryza sativa subsp. japonica)
GRF_Transcription_Factor_Family	SpGA2022_0065850	Similar to GRF6: Growth-regulating factor 6 (Oryza sativa subsp. japonica)
GRF_Transcription_Factor_Family	SpGA2022_0153530	Similar to GRF3: Growth-regulating factor 3 (Oryza sativa subsp. japonica)
GRF_Transcription_Factor_Family	SpGA2022_0171060	Similar to GRF12: Growth-regulating factor 12 (Oryza sativa subsp. japonica)
GRF_Transcription_Factor_Family	SpGA2022_0198590	Similar to GRF2: Growth-regulating factor 2 (Oryza sativa subsp. japonica)
Glutathione_S_transferase_Family	SpGA2022_0023850	Similar to DHAR1: Probable glutathione S-transferase DHAR1%2C cytosolic (Oryza sativa subsp. japonica)
Glutathione_S_transferase_Family	SpGA2022_0028900	Similar to GSTU8: Glutathione S-transferase U8 (Arabidopsis thaliana)
Glutathione_S_transferase_Family	SpGA2022_0028920	Similar to HSP26-A: Probable glutathione S-transferase (Glycine max)
Glutathione_S_transferase_Family	SpGA2022_0045900	Similar to GSTF11: Glutathione S-transferase F11 (Arabidopsis thaliana)
Glutathione_S_transferase_Family	SpGA2022_0048360	Similar to APIC: Glutathione S-transferase APIC (Nicotiana tabacum)
Glutathione_S_transferase_Family	SpGA2022_0059650	Similar to GSTU17: Glutathione S-transferase U17 (Arabidopsis thaliana)
Glutathione_S_transferase_Family	SpGA2022_0059660	Similar to GSTU17: Glutathione S-transferase U17 (Arabidopsis thaliana)
Glutathione_S_transferase_Family	SpGA2022_0068290	Similar to DHAR2: Probable glutathione S-transferase DHAR2%2C chloroplastic (Oryza sativa subsp. japonica)
Glutathione_S_transferase_Family	SpGA2022_0077920	Similar to TCHQD: Glutathione S-transferase TCHQD (Arabidopsis thaliana)
Glutathione_S_transferase_Family	SpGA2022_0091170	Similar to Glutathione S-transferase (Hyoscyamus muticus)
Glutathione_S_transferase_Family	SpGA2022_0137560	Similar to Glutathione S-transferase zeta class (Euphorbia esula)
Glutathione_S_transferase_Family	SpGA2022_0173450	Similar to GSTF11: Glutathione S-transferase F11 (Arabidopsis thaliana)
Glutathione_S_transferase_Family	SpGA2022_0511060	Similar to GSTT1: Glutathione S-transferase T1 (Arabidopsis thaliana)
Glutathione_S_transferase_Family	SpGA2022_0512830	Similar to GSTF8: Glutathione S-transferase F8%2C chloroplastic (Arabidopsis thaliana)
Glutathione_S_transferase_Family	SpGA2022_0557470	Similar to GSTZ5: Protein IN2-1 homolog B (Oryza sativa subsp. japonica)
Glycoside_Hydrolase_Gene_Families	SpGA2022_0000410	Similar to At2g27500: Glucan endo-1%2C3-beta-glucosidase 14 (Arabidopsis thaliana)
Glycoside_Hydrolase_Gene_Families	SpGA2022_0001680	Similar to BAM8: Beta-amylase 8 (Arabidopsis thaliana)
Glycoside_Hydrolase_Gene_Families	SpGA2022_0003470	Similar to GSVIVT00026920001: Probable polygalacturonase (Vitis vinifera)
Glycoside_Hydrolase_Gene_Families	SpGA2022_0004070	Similar to At4g31140: Glucan endo-1%2C3-beta-glucosidase 5 (Arabidopsis thaliana)
Glycoside_Hydrolase_Gene_Families	SpGA2022_0004760	Similar to At1g80170: Probable polygalacturonase At1g80170 (Arabidopsis thaliana)
Glycoside_Hydrolase_Gene_Families	SpGA2022_0005430	Similar to At1g64760: Glucan endo-1%2C3-beta-glucosidase 8 (Arabidopsis thaliana)
Glycoside_Hydrolase_Gene_Families	SpGA2022_0008280	Similar to At5g34940: Heparanase-like protein 3 (Arabidopsis thaliana)
Glycoside_Hydrolase_Gene_Families	SpGA2022_0010910	Similar to RFS6: Probable galactinol--sucrose galactosyltransferase 6 (Arabidopsis thaliana)
Glycoside_Hydrolase_Gene_Families	SpGA2022_0012810	Similar to Polygalacturonase (Actinidia deliciosa)
Glycoside_Hydrolase_Gene_Families	SpGA2022_0012880	Similar to BGLU3: Beta-glucosidase 3 (Oryza sativa subsp. japonica)
Glycoside_Hydrolase_Gene_Families	SpGA2022_0012890	Similar to BGLU22: Beta-glucosidase 22 (Oryza sativa subsp. japonica)
Glycoside_Hydrolase_Gene_Families	SpGA2022_0012900	Similar to At3g27390: Uncharacterized membrane protein At3g27390 (Arabidopsis thaliana)
Glycoside_Hydrolase_Gene_Families	SpGA2022_0013270	Similar to XTH6: Xyloglucan endotransglucosylase protein 6 (Diospyros kaki)
Glycoside_Hydrolase_Gene_Families	SpGA2022_0017260	Similar to BGLU44: Beta-glucosidase 44 (Arabidopsis thaliana)
Glycoside_Hydrolase_Gene_Families	SpGA2022_0017310	Similar to Polygalacturonase (Actinidia deliciosa)
Glycoside_Hydrolase_Gene_Families	SpGA2022_0018340	Similar to BGLU44: Beta-glucosidase 44 (Arabidopsis thaliana)
Glycoside_Hydrolase_Gene_Families	SpGA2022_0019570	Similar to At5g61250: Heparanase-like protein 2 (Arabidopsis thaliana)
Glycoside_Hydrolase_Gene_Families	SpGA2022_0019940	Similar to At5g58090: Glucan endo-1%2C3-beta-glucosidase 6 (Arabidopsis thaliana)
Glycoside_Hydrolase_Gene_Families	SpGA2022_0027910	Similar to MAN6: Mannan endo-1%2C4-beta-mannosidase 6 (Arabidopsis thaliana)
Glycoside_Hydrolase_Gene_Families	SpGA2022_0030120	Similar to BXL2: Probable beta-D-xylosidase 2 (Arabidopsis thaliana)
Glycoside_Hydrolase_Gene_Families	SpGA2022_0030820	Similar to At4g02290: Endoglucanase 17 (Arabidopsis thaliana)
Glycoside_Hydrolase_Gene_Families	SpGA2022_0034820	Similar to CHIT3: Acidic endochitinase (Vitis vinifera)
Glycoside_Hydrolase_Gene_Families	SpGA2022_0035420	Similar to At1g48100: Polygalacturonase At1g48100 (Arabidopsis thaliana)
Glycoside_Hydrolase_Gene_Families	SpGA2022_0035480	Similar to At1g48100: Polygalacturonase At1g48100 (Arabidopsis thaliana)
Glycoside_Hydrolase_Gene_Families	SpGA2022_0035910	Similar to STS1: Stachyose synthase (Pisum sativum)
Glycoside_Hydrolase_Gene_Families	SpGA2022_0037890	Similar to QRT2: Polygalacturonase QRT2 (Arabidopsis thaliana)
Glycoside_Hydrolase_Gene_Families	SpGA2022_0037940	Similar to ADPG2: Polygalacturonase ADPG2 (Arabidopsis thaliana)
Glycoside_Hydrolase_Gene_Families	SpGA2022_0037950	Similar to Polygalacturonase (Persea americana)
Glycoside_Hydrolase_Gene_Families	SpGA2022_0037960	Similar to Polygalacturonase (Actinidia deliciosa)
Glycoside_Hydrolase_Gene_Families	SpGA2022_0043120	Similar to XTH32: Probable xyloglucan endotransglucosylase/hydrolase protein 32 (Arabidopsis thaliana)
Glycoside_Hydrolase_Gene_Families	SpGA2022_0047740	Similar to Os08g0549200: Beta-galactosidase 11 (Oryza sativa subsp. japonica)
Glycoside_Hydrolase_Gene_Families	SpGA2022_0048670	Similar to CHI9: Basic 30 kDa endochitinase (Solanum lycopersicum)
Glycoside_Hydrolase_Gene_Families	SpGA2022_0048680	Similar to chi1: Endochitinase (Persea americana)
Glycoside_Hydrolase_Gene_Families	SpGA2022_0048690	Similar to Cht9: Chitinase 9 (Oryza sativa subsp. japonica)
Glycoside_Hydrolase_Gene_Families	SpGA2022_0048700	Similar to chi1: Endochitinase (Persea americana)
Glycoside_Hydrolase_Gene_Families	SpGA2022_0050050	Similar to INV*DC4: Beta-fructofuranosidase%2C soluble isoenzyme I (Daucus carota)
Glycoside_Hydrolase_Gene_Families	SpGA2022_0051790	Similar to Os10g0521000: Probable trehalase (Oryza sativa subsp. japonica)
Glycoside_Hydrolase_Gene_Families	SpGA2022_0052310	Similar to GLU12: Endoglucanase 23 (Oryza sativa subsp. japonica)
Glycoside_Hydrolase_Gene_Families	SpGA2022_0053950	Similar to At5g56590: Glucan endo-1%2C3-beta-glucosidase 13 (Arabidopsis thaliana)
Glycoside_Hydrolase_Gene_Families	SpGA2022_0054060	Similar to MNS1: Mannosyl-oligosaccharide 1%2C2-alpha-mannosidase MNS1 (Arabidopsis thaliana)
Glycoside_Hydrolase_Gene_Families	SpGA2022_0054890	Similar to At1g64760: Glucan endo-1%2C3-beta-glucosidase 8 (Arabidopsis thaliana)
Glycoside_Hydrolase_Gene_Families	SpGA2022_0059930	Similar to At3g13560: Glucan endo-1%2C3-beta-glucosidase 4 (Arabidopsis thaliana)
Glycoside_Hydrolase_Gene_Families	SpGA2022_0060150	Similar to HEXO2: Beta-hexosaminidase 2 (Arabidopsis thaliana)
Glycoside_Hydrolase_Gene_Families	SpGA2022_0065550	Similar to XYN1: Endo-1%2C4-beta-xylanase 1 (Arabidopsis thaliana)
Glycoside_Hydrolase_Gene_Families	SpGA2022_0066720	Similar to XYN5: Endo-1%2C4-beta-xylanase 5 (Arabidopsis thaliana)
Glycoside_Hydrolase_Gene_Families	SpGA2022_0067440	Similar to BXL6: Probable beta-D-xylosidase 6 (Arabidopsis thaliana)
Glycoside_Hydrolase_Gene_Families	SpGA2022_0074040	Similar to At5g13980: Probable alpha-mannosidase At5g13980 (Arabidopsis thaliana)
Glycoside_Hydrolase_Gene_Families	SpGA2022_0083170	Similar to MAN2: Mannan endo-1%2C4-beta-mannosidase 2 (Arabidopsis thaliana)
Glycoside_Hydrolase_Gene_Families	SpGA2022_0085880	Similar to SYP32: Syntaxin-32 (Arabidopsis thaliana)
Glycoside_Hydrolase_Gene_Families	SpGA2022_0086350	Similar to At1g80170: Probable polygalacturonase At1g80170 (Arabidopsis thaliana)
Glycoside_Hydrolase_Gene_Families	SpGA2022_0087030	Similar to At2g32990: Endoglucanase 11 (Arabidopsis thaliana)
Glycoside_Hydrolase_Gene_Families	SpGA2022_0087150	Similar to GMII: Alpha-mannosidase 2 (Arabidopsis thaliana)
Glycoside_Hydrolase_Gene_Families	SpGA2022_0087840	Similar to ARB_01444: Probable endo-1%2C3(4)-beta-glucanase ARB_01444 (Arthroderma benhamiae (strain ATCC MYA-4681 / CBS 112371))
Glycoside_Hydrolase_Gene_Families	SpGA2022_0090300	Similar to XTH1: Xyloglucan endotransglucosylase protein 1 (Diospyros kaki)
Glycoside_Hydrolase_Gene_Families	SpGA2022_0090920	Similar to At5g58090: Glucan endo-1%2C3-beta-glucosidase 6 (Arabidopsis thaliana)
Glycoside_Hydrolase_Gene_Families	SpGA2022_0091290	Similar to BGLU22: Beta-glucosidase 22 (Oryza sativa subsp. japonica)
Glycoside_Hydrolase_Gene_Families	SpGA2022_0092190	Similar to BANGLUC: Glucan endo-1%2C3-beta-glucosidase (Musa acuminata)
Glycoside_Hydrolase_Gene_Families	SpGA2022_0092510	Similar to MAN9: Putative mannan endo-1%2C4-beta-mannosidase 9 (Oryza sativa subsp. japonica)
Glycoside_Hydrolase_Gene_Families	SpGA2022_0092740	Similar to GSVIVT00026920001: Probable polygalacturonase (Vitis vinifera)
Glycoside_Hydrolase_Gene_Families	SpGA2022_0095950	Similar to BGLU22: Beta-glucosidase 22 (Oryza sativa subsp. japonica)
Glycoside_Hydrolase_Gene_Families	SpGA2022_0095980	Similar to BGLU22: Beta-glucosidase 22 (Oryza sativa subsp. japonica)
Glycoside_Hydrolase_Gene_Families	SpGA2022_0097530	Similar to At5g58480: Glucan endo-1%2C3-beta-glucosidase 9 (Arabidopsis thaliana)
Glycoside_Hydrolase_Gene_Families	SpGA2022_0099150	Similar to At4g29360: Glucan endo-1%2C3-beta-glucosidase 12 (Arabidopsis thaliana)
Glycoside_Hydrolase_Gene_Families	SpGA2022_0106800	Similar to CIN3: Beta-fructofuranosidase%2C insoluble isoenzyme 3 (Oryza sativa subsp. japonica)
Glycoside_Hydrolase_Gene_Families	SpGA2022_0109510	Similar to BGAL9: Beta-galactosidase 9 (Arabidopsis thaliana)
Glycoside_Hydrolase_Gene_Families	SpGA2022_0109540	Similar to plaa2: Exopolygalacturonase (Fragment) (Platanus acerifolia)
Glycoside_Hydrolase_Gene_Families	SpGA2022_0110940	Similar to Os02g0778600: Endoglucanase 8 (Oryza sativa subsp. japonica)
Glycoside_Hydrolase_Gene_Families	SpGA2022_0113610	Similar to At2g27500: Glucan endo-1%2C3-beta-glucosidase 14 (Arabidopsis thaliana)
Glycoside_Hydrolase_Gene_Families	SpGA2022_0115650	Similar to At1g64760: Glucan endo-1%2C3-beta-glucosidase 8 (Arabidopsis thaliana)
Glycoside_Hydrolase_Gene_Families	SpGA2022_0119230	Similar to At1g48100: Polygalacturonase At1g48100 (Arabidopsis thaliana)
Glycoside_Hydrolase_Gene_Families	SpGA2022_0122720	Similar to Glycosyl hydrolase 5 family protein (Chamaecyparis obtusa)
Glycoside_Hydrolase_Gene_Families	SpGA2022_0123470	Similar to GSVIVT00026920001: Probable polygalacturonase (Vitis vinifera)
Glycoside_Hydrolase_Gene_Families	SpGA2022_0127430	Similar to XTH6: Xyloglucan endotransglucosylase protein 6 (Diospyros kaki)
Glycoside_Hydrolase_Gene_Families	SpGA2022_0134230	Similar to At3g13560: Glucan endo-1%2C3-beta-glucosidase 4 (Arabidopsis thaliana)
Glycoside_Hydrolase_Gene_Families	SpGA2022_0134690	Similar to Os03g0165400: Beta-galactosidase 5 (Oryza sativa subsp. japonica)
Glycoside_Hydrolase_Gene_Families	SpGA2022_0135650	Similar to BACOVA_02659: Beta-glucosidase BoGH3B (Bacteroides ovatus (strain ATCC 8483 / DSM 1896 / JCM 5824 / BCRC 10623 / CCUG 4943 / NCTC 11153))
Glycoside_Hydrolase_Gene_Families	SpGA2022_0138430	Similar to GCS1: Mannosyl-oligosaccharide glucosidase GCS1 (Arabidopsis thaliana)
Glycoside_Hydrolase_Gene_Families	SpGA2022_0140960	Similar to plaa2: Exopolygalacturonase (Fragment) (Platanus acerifolia)
Glycoside_Hydrolase_Gene_Families	SpGA2022_0141640	Similar to BAM9: Inactive beta-amylase 9 (Arabidopsis thaliana)
Glycoside_Hydrolase_Gene_Families	SpGA2022_0148160	Similar to ARB_01444: Probable endo-1%2C3(4)-beta-glucanase ARB_01444 (Arthroderma benhamiae (strain ATCC MYA-4681 / CBS 112371))
Glycoside_Hydrolase_Gene_Families	SpGA2022_0148690	Similar to At5g56590: Glucan endo-1%2C3-beta-glucosidase 13 (Arabidopsis thaliana)
Glycoside_Hydrolase_Gene_Families	SpGA2022_0149190	Similar to At5g07830: Heparanase-like protein 1 (Arabidopsis thaliana)
Glycoside_Hydrolase_Gene_Families	SpGA2022_0152770	Similar to XTH30: Probable xyloglucan endotransglucosylase/hydrolase protein 30 (Arabidopsis thaliana)
Glycoside_Hydrolase_Gene_Families	SpGA2022_0153230	Similar to Alpha-glucosidase 2 (Bacillus thermoamyloliquefaciens)
Glycoside_Hydrolase_Gene_Families	SpGA2022_0153240	Similar to Alpha-glucosidase 2 (Bacillus thermoamyloliquefaciens)
Glycoside_Hydrolase_Gene_Families	SpGA2022_0156600	Similar to MAN6: Mannan endo-1%2C4-beta-mannosidase 6 (Oryza sativa subsp. japonica)
Glycoside_Hydrolase_Gene_Families	SpGA2022_0156810	Similar to Polygalacturonase (Brassica napus)
Glycoside_Hydrolase_Gene_Families	SpGA2022_0157390	Similar to BGLU12: Beta-glucosidase 12 (Oryza sativa subsp. japonica)
Glycoside_Hydrolase_Gene_Families	SpGA2022_0159970	Similar to XTH1: Xyloglucan endotransglucosylase protein 1 (Diospyros kaki)
Glycoside_Hydrolase_Gene_Families	SpGA2022_0160000	Similar to XTH23: Probable xyloglucan endotransglucosylase/hydrolase protein 23 (Arabidopsis thaliana)
Glycoside_Hydrolase_Gene_Families	SpGA2022_0161940	Similar to At5g61250: Heparanase-like protein 2 (Arabidopsis thaliana)
Glycoside_Hydrolase_Gene_Families	SpGA2022_0161980	Similar to At5g07830: Heparanase-like protein 1 (Arabidopsis thaliana)
Glycoside_Hydrolase_Gene_Families	SpGA2022_0162450	Similar to CTL1: Chitinase-like protein 1 (Arabidopsis thaliana)
Glycoside_Hydrolase_Gene_Families	SpGA2022_0162460	Similar to CTL1: Chitinase-like protein 1 (Arabidopsis thaliana)
Glycoside_Hydrolase_Gene_Families	SpGA2022_0166120	Similar to AMY3: Alpha-amylase 3%2C chloroplastic (Arabidopsis thaliana)
Glycoside_Hydrolase_Gene_Families	SpGA2022_0166860	Similar to At5g56590: Glucan endo-1%2C3-beta-glucosidase 13 (Arabidopsis thaliana)
Glycoside_Hydrolase_Gene_Families	SpGA2022_0169320	Similar to BGLU43: Beta-glucosidase 43 (Arabidopsis thaliana)
Glycoside_Hydrolase_Gene_Families	SpGA2022_0169330	Similar to BGLU44: Beta-glucosidase 44 (Arabidopsis thaliana)
Glycoside_Hydrolase_Gene_Families	SpGA2022_0169400	Similar to XYL1: Alpha-xylosidase 1 (Arabidopsis thaliana)
Glycoside_Hydrolase_Gene_Families	SpGA2022_0175550	Similar to BAM1: Beta-amylase 1%2C chloroplastic (Arabidopsis thaliana)
Glycoside_Hydrolase_Gene_Families	SpGA2022_0183120	Similar to RFS6: Probable galactinol--sucrose galactosyltransferase 6 (Arabidopsis thaliana)
Glycoside_Hydrolase_Gene_Families	SpGA2022_0184850	Similar to Polygalacturonase (Prunus persica)
Glycoside_Hydrolase_Gene_Families	SpGA2022_0187320	Similar to Glycosyl hydrolase 5 family protein (Chamaecyparis obtusa)
Glycoside_Hydrolase_Gene_Families	SpGA2022_0189250	Similar to MNS1: Mannosyl-oligosaccharide 1%2C2-alpha-mannosidase MNS1 (Arabidopsis thaliana)
Glycoside_Hydrolase_Gene_Families	SpGA2022_0189770	Similar to BMY1: Beta-amylase (Glycine max)
Glycoside_Hydrolase_Gene_Families	SpGA2022_0190590	Similar to eng2: Ascus wall endo-1%2C3(4)-beta-glucanase (Schizosaccharomyces pombe (strain 972 / ATCC 24843))
Glycoside_Hydrolase_Gene_Families	SpGA2022_0193990	Similar to BXL4: Beta-D-xylosidase 4 (Arabidopsis thaliana)
Glycoside_Hydrolase_Gene_Families	SpGA2022_0197070	Similar to At2g01630: Glucan endo-1%2C3-beta-glucosidase 3 (Arabidopsis thaliana)
Glycoside_Hydrolase_Gene_Families	SpGA2022_0199790	Similar to Endoglucanase (Phaseolus vulgaris)
Glycoside_Hydrolase_Gene_Families	SpGA2022_0199800	Similar to Endoglucanase (Phaseolus vulgaris)
Glycoside_Hydrolase_Gene_Families	SpGA2022_0200010	Similar to EMB2261: Pentatricopeptide repeat-containing protein At3g49170%2C chloroplastic (Arabidopsis thaliana)
Glycoside_Hydrolase_Gene_Families	SpGA2022_0200060	Similar to VQ1: VQ motif-containing protein 1 (Arabidopsis thaliana)
Glycoside_Hydrolase_Gene_Families	SpGA2022_0202200	Similar to MNS3: Mannosyl-oligosaccharide 1%2C2-alpha-mannosidase MNS3 (Arabidopsis thaliana)
Glycoside_Hydrolase_Gene_Families	SpGA2022_0202650	Similar to At2g32990: Endoglucanase 11 (Arabidopsis thaliana)
Glycoside_Hydrolase_Gene_Families	SpGA2022_0500050	Similar to CIN3: Beta-fructofuranosidase%2C insoluble isoenzyme 3 (Oryza sativa subsp. japonica)
Glycoside_Hydrolase_Gene_Families	SpGA2022_0500260	Similar to SBEI: 1%2C4-alpha-glucan-branching enzyme 1%2C chloroplastic/amyloplastic (Pisum sativum)
Glycoside_Hydrolase_Gene_Families	SpGA2022_0503600	Similar to SFR2: Beta-glucosidase-like SFR2%2C chloroplastic (Oryza sativa subsp. japonica)
Glycoside_Hydrolase_Gene_Families	SpGA2022_0504570	Similar to HEXO1: Beta-hexosaminidase 1 (Arabidopsis thaliana)
Glycoside_Hydrolase_Gene_Families	SpGA2022_0505570	Similar to AGAL3: Alpha-galactosidase 3 (Arabidopsis thaliana)
Glycoside_Hydrolase_Gene_Families	SpGA2022_0505870	Similar to KOR: Endoglucanase 25 (Arabidopsis thaliana)
Glycoside_Hydrolase_Gene_Families	SpGA2022_0506170	Similar to ASD1: Alpha-L-arabinofuranosidase 1 (Arabidopsis thaliana)
Glycoside_Hydrolase_Gene_Families	SpGA2022_0507040	Similar to BAM9: Inactive beta-amylase 9 (Arabidopsis thaliana)
Glycoside_Hydrolase_Gene_Families	SpGA2022_0507370	Similar to ISA2: Isoamylase 2%2C chloroplastic (Arabidopsis thaliana)
Glycoside_Hydrolase_Gene_Families	SpGA2022_0507590	Similar to lacZ: Beta-galactosidase (Vibrio cholerae serotype O1 (strain ATCC 39541 / Classical Ogawa 395 / O395))
Glycoside_Hydrolase_Gene_Families	SpGA2022_0507700	Similar to EBM: Mannosylglycoprotein endo-beta-mannosidase (Lilium longiflorum)
Glycoside_Hydrolase_Gene_Families	SpGA2022_0507950	Similar to BANGLUC: Glucan endo-1%2C3-beta-glucosidase (Musa acuminata)
Glycoside_Hydrolase_Gene_Families	SpGA2022_0507960	Similar to BANGLUC: Glucan endo-1%2C3-beta-glucosidase (Musa acuminata)
Glycoside_Hydrolase_Gene_Families	SpGA2022_0507980	Similar to DPE2: 4-alpha-glucanotransferase DPE2 (Oryza sativa subsp. japonica)
Glycoside_Hydrolase_Gene_Families	SpGA2022_0510440	Similar to PU1: Pullulanase 1%2C chloroplastic (Arabidopsis thaliana)
Glycoside_Hydrolase_Gene_Families	SpGA2022_0510950	Similar to BAM7: Beta-amylase 7 (Arabidopsis thaliana)
Glycoside_Hydrolase_Gene_Families	SpGA2022_0511530	Similar to AGAL2: Alpha-galactosidase 2 (Arabidopsis thaliana)
Glycoside_Hydrolase_Gene_Families	SpGA2022_0514390	Similar to At4g34480: Glucan endo-1%2C3-beta-glucosidase 7 (Arabidopsis thaliana)
Glycoside_Hydrolase_Gene_Families	SpGA2022_0514530	Similar to BACOVA_02659: Beta-glucosidase BoGH3B (Bacteroides ovatus (strain ATCC 8483 / DSM 1896 / JCM 5824 / BCRC 10623 / CCUG 4943 / NCTC 11153))
Glycoside_Hydrolase_Gene_Families	SpGA2022_0515510	Similar to DPEP: 4-alpha-glucanotransferase%2C chloroplastic/amyloplastic (Solanum tuberosum)
Glycoside_Hydrolase_Gene_Families	SpGA2022_0516650	Similar to RFS2: Probable galactinol--sucrose galactosyltransferase 2 (Arabidopsis thaliana)
Glycoside_Hydrolase_Gene_Families	SpGA2022_0517410	Similar to BGLU6: Beta-glucosidase 6 (Oryza sativa subsp. japonica)
Glycoside_Hydrolase_Gene_Families	SpGA2022_0518040	Similar to At4g34480: Glucan endo-1%2C3-beta-glucosidase 7 (Arabidopsis thaliana)
Glycoside_Hydrolase_Gene_Families	SpGA2022_0520640	Similar to A6: Probable glucan endo-1%2C3-beta-glucosidase A6 (Arabidopsis thaliana)
Glycoside_Hydrolase_Gene_Families	SpGA2022_0522130	Similar to Polygalacturonase (Prunus persica)
Glycoside_Hydrolase_Gene_Families	SpGA2022_0522600	Similar to GSVIVT00026920001: Probable polygalacturonase (Vitis vinifera)
Glycoside_Hydrolase_Gene_Families	SpGA2022_0524260	Similar to At1g80170: Probable polygalacturonase At1g80170 (Arabidopsis thaliana)
Glycoside_Hydrolase_Gene_Families	SpGA2022_0524490	Similar to At5g56590: Glucan endo-1%2C3-beta-glucosidase 13 (Arabidopsis thaliana)
Glycoside_Hydrolase_Gene_Families	SpGA2022_0524650	Similar to At4g11050: Endoglucanase 19 (Arabidopsis thaliana)
Glycoside_Hydrolase_Gene_Families	SpGA2022_0524990	Similar to Beta-galactosidase (Asparagus officinalis)
Glycoside_Hydrolase_Gene_Families	SpGA2022_0526910	Similar to BGLU8: Beta-glucosidase 8 (Arabidopsis thaliana)
Glycoside_Hydrolase_Gene_Families	SpGA2022_0527180	Similar to BANGLUC: Glucan endo-1%2C3-beta-glucosidase (Musa acuminata)
Glycoside_Hydrolase_Gene_Families	SpGA2022_0528240	Similar to BGLU22: Beta-glucosidase 22 (Oryza sativa subsp. japonica)
Glycoside_Hydrolase_Gene_Families	SpGA2022_0528250	Similar to BGLU22: Beta-glucosidase 22 (Oryza sativa subsp. japonica)
Glycoside_Hydrolase_Gene_Families	SpGA2022_0528780	Similar to ENGASE1: Cytosolic endo-beta-N-acetylglucosaminidase 1 (Arabidopsis thaliana)
Glycoside_Hydrolase_Gene_Families	SpGA2022_0530640	Similar to KOR: Endoglucanase 25 (Arabidopsis thaliana)
Glycoside_Hydrolase_Gene_Families	SpGA2022_0531120	Similar to XYN2: Endo-1%2C4-beta-xylanase 2 (Arabidopsis thaliana)
[truncated: 3,506 more rows]
